# Supplementary material for: Exploring the effects of Xinnaoning capsule in microcirculatory dysfunction model rats through laser speckle contrast imaging and metabolomics
Source: Front Pharmacol. 2025 Aug 11;16:1647514. doi: 10.3389/fphar.2025.1647514 (PMC12375615; doi:10.3389/fphar.2025.1647514)
Supplement: Supplementary file 1 [file Table1.xlsx]

## Sheet: Supplementary Table 1
Compound	Compound ID	Accepted?	Adducts	Formula	Score	Fragmentation Score	Mass Error (ppm)	Isotope Similarity	Theoretical Isotope Distribution	Link	Description	Neutral mass (Da)	m/z	Charge	Retention time (min)	Anova (p)	Max Fold Change
35.65_379.2158n	HMDB0005041		M+H, M+NH4	C24H29NO3	37.3	0	2.90422	89.9667	100 - 26.8 - 4.06 - 0.448	http://nonlinear.com/redirect/outbound?p=hmdb&param=HMDB0005041	Donepezil	379.216	397.229	1	35.6459	0.00114378	1.51565
1.44_164.0469n	HMDB0002035		M+H, M+NH4	C9H8O3	39.3	0	-2.90455	99.699	100 - 9.94 - 1.06	http://nonlinear.com/redirect/outbound?p=hmdb&param=HMDB0002035	4-Hydroxycinnamic acid	164.047	182.081	1	1.44338	0.143891	1.78267
1.44_164.0469n	HMDB0001713		M+H, M+NH4	C9H8O3	39.3	0	-2.90455	99.699	100 - 9.94 - 1.06	http://nonlinear.com/redirect/outbound?p=hmdb&param=HMDB0001713	m-Coumaric acid	164.047	182.081	1	1.44338	0.143891	1.78267
1.44_164.0469n	HMDB0002641		M+H, M+NH4	C9H8O3	39.3	0	-2.90455	99.699	100 - 9.94 - 1.06	http://nonlinear.com/redirect/outbound?p=hmdb&param=HMDB0002641	2-Hydroxycinnamic acid	164.047	182.081	1	1.44338	0.143891	1.78267
1.44_164.0469n	HMDB0062605		M+H, M+NH4	C9H8O3	39.3	0	-2.90455	99.699	100 - 9.94 - 1.06	http://nonlinear.com/redirect/outbound?p=hmdb&param=HMDB0062605	Methyl Phenylglyoxalate	164.047	182.081	1	1.44338	0.143891	1.78267
1.44_164.0469n	HMDB0012225		M+H, M+NH4	C9H8O3	39.3	0	-2.90455	99.699	100 - 9.94 - 1.06	http://nonlinear.com/redirect/outbound?p=hmdb&param=HMDB0012225	Enol-phenylpyruvate	164.047	182.081	1	1.44338	0.143891	1.78267
1.44_164.0469n	HMDB0000205		M+H, M+NH4	C9H8O3	39.3	0	-2.90455	99.699	100 - 9.94 - 1.06	http://nonlinear.com/redirect/outbound?p=hmdb&param=HMDB0000205	Phenylpyruvic acid	164.047	182.081	1	1.44338	0.143891	1.78267
1.44_164.0469n	HMDB0030677		M+H, M+NH4	C9H8O3	39.3	0	-2.90455	99.699	100 - 9.94 - 1.06	http://nonlinear.com/redirect/outbound?p=hmdb&param=HMDB0030677	cis-p-Coumaric acid	164.047	182.081	1	1.44338	0.143891	1.78267
1.44_164.0469n	HMDB0041592		M+H, M+NH4	C9H8O3	39.3	0	-2.90455	99.699	100 - 9.94 - 1.06	http://nonlinear.com/redirect/outbound?p=hmdb&param=HMDB0041592	Coumaric acid	164.047	182.081	1	1.44338	0.143891	1.78267
32.74_264.2449n	HMDB0037543		M+H, M+NH4	C18H32O	39	0	-1.59097	97.132	100 - 19.9 - 2.08 - 0.151	http://nonlinear.com/redirect/outbound?p=hmdb&param=HMDB0037543	(卤)-(Z)-2-(5-Tetradecenyl)cyclobutanone	264.245	282.279	1	32.742	0.179674	1.55566
30.48_300.2085n	HMDB0036564		M+H, M+NH4	C20H28O2	38.9	0	-1.52429	96.1414	100 - 22 - 2.72 - 0.244	http://nonlinear.com/redirect/outbound?p=hmdb&param=HMDB0036564	Sugiol	300.208	301.216	1	30.4755	0.0150674	1.69399
30.48_300.2085n	HMDB0012329		M+H, M+NH4	C20H28O2	38.9	0	-1.52429	96.1414	100 - 22 - 2.72 - 0.244	http://nonlinear.com/redirect/outbound?p=hmdb&param=HMDB0012329	4-Oxoretinol	300.208	301.216	1	30.4755	0.0150674	1.69399
30.48_300.2085n	HMDB0012874		M+H, M+NH4	C20H28O2	38.9	0	-1.52429	96.1414	100 - 22 - 2.72 - 0.244	http://nonlinear.com/redirect/outbound?p=hmdb&param=HMDB0012874	9,13-cis-Retinoate	300.208	301.216	1	30.4755	0.0150674	1.69399
30.48_300.2085n	HMDB0036697		M+H, M+NH4	C20H28O2	38.9	0	-1.52429	96.1414	100 - 22 - 2.72 - 0.244	http://nonlinear.com/redirect/outbound?p=hmdb&param=HMDB0036697	ent-6,16-Kauradien-19-oic acid	300.208	301.216	1	30.4755	0.0150674	1.69399
30.48_300.2085n	HMDB0012788		M+H, M+NH4	C20H28O2	38.9	0	-1.52429	96.1414	100 - 22 - 2.72 - 0.244	http://nonlinear.com/redirect/outbound?p=hmdb&param=HMDB0012788	4-OH-Retinal	300.208	301.216	1	30.4755	0.0150674	1.69399
30.48_300.2085n	HMDB0038702		M+H, M+NH4	C20H28O2	38.9	0	-1.52429	96.1414	100 - 22 - 2.72 - 0.244	http://nonlinear.com/redirect/outbound?p=hmdb&param=HMDB0038702	Trilobinol	300.208	301.216	1	30.4755	0.0150674	1.69399
30.48_300.2085n	HMDB0041925		M+H, M+NH4	C20H28O2	38.9	0	-1.52429	96.1414	100 - 22 - 2.72 - 0.244	http://nonlinear.com/redirect/outbound?p=hmdb&param=HMDB0041925	Metandienone	300.208	301.216	1	30.4755	0.0150674	1.69399
30.48_300.2085n	HMDB0036710		M+H, M+NH4	C20H28O2	38.9	0	-1.52429	96.1414	100 - 22 - 2.72 - 0.244	http://nonlinear.com/redirect/outbound?p=hmdb&param=HMDB0036710	Yucalexin B16	300.208	301.216	1	30.4755	0.0150674	1.69399
30.48_300.2085n	HMDB0061925		M+H, M+NH4	C20H28O2	38.9	0	-1.52429	96.1414	100 - 22 - 2.72 - 0.244	http://nonlinear.com/redirect/outbound?p=hmdb&param=HMDB0061925	Dehydroabietic acid	300.208	301.216	1	30.4755	0.0150674	1.69399
30.48_300.2085n	HMDB0002369		M+H, M+NH4	C20H28O2	38.9	0	-1.52429	96.1414	100 - 22 - 2.72 - 0.244	http://nonlinear.com/redirect/outbound?p=hmdb&param=HMDB0002369	9-cis-Retinoic acid	300.208	301.216	1	30.4755	0.0150674	1.69399
30.48_300.2085n	HMDB0036711		M+H, M+NH4	C20H28O2	38.9	0	-1.52429	96.1414	100 - 22 - 2.72 - 0.244	http://nonlinear.com/redirect/outbound?p=hmdb&param=HMDB0036711	Yucalexin B7	300.208	301.216	1	30.4755	0.0150674	1.69399
30.48_300.2085n	HMDB0006219		M+H, M+NH4	C20H28O2	38.9	0	-1.52429	96.1414	100 - 22 - 2.72 - 0.244	http://nonlinear.com/redirect/outbound?p=hmdb&param=HMDB0006219	13-cis-Retinoic acid	300.208	301.216	1	30.4755	0.0150674	1.69399
30.48_300.2085n	HMDB0001852		M+H, M+NH4	C20H28O2	38.9	0	-1.52429	96.1414	100 - 22 - 2.72 - 0.244	http://nonlinear.com/redirect/outbound?p=hmdb&param=HMDB0001852	All-trans-retinoic acid	300.208	301.216	1	30.4755	0.0150674	1.69399
23.73_276.1718n	HMDB0031463		M+H, M+NH4	C17H24O3	38.7	0	-2.63259	96.5467	100 - 18.8 - 2.28 - 0.208	http://nonlinear.com/redirect/outbound?p=hmdb&param=HMDB0031463	[8]-Shogaol	276.172	277.179	1	23.7323	0.039675	1.41981
23.73_276.1718n	HMDB0038994		M+H, M+NH4	C17H24O3	38.7	0	-2.63259	96.5467	100 - 18.8 - 2.28 - 0.208	http://nonlinear.com/redirect/outbound?p=hmdb&param=HMDB0038994	Ginsenoyne C	276.172	277.179	1	23.7323	0.039675	1.41981
23.73_276.1718n	HMDB0015586		M+H, M+NH4	C17H24O3	38.7	0	-2.63259	96.5467	100 - 18.8 - 2.28 - 0.208	http://nonlinear.com/redirect/outbound?p=hmdb&param=HMDB0015586	Cyclandelate	276.172	277.179	1	23.7323	0.039675	1.41981
23.73_276.1718n	HMDB0038938		M+H, M+NH4	C17H24O3	38.7	0	-2.63259	96.5467	100 - 18.8 - 2.28 - 0.208	http://nonlinear.com/redirect/outbound?p=hmdb&param=HMDB0038938	Panaquinquecol 2	276.172	277.179	1	23.7323	0.039675	1.41981
23.73_276.1718n	HMDB0040375		M+H, M+NH4	C17H24O3	38.7	0	-2.63259	96.5467	100 - 18.8 - 2.28 - 0.208	http://nonlinear.com/redirect/outbound?p=hmdb&param=HMDB0040375	Ginsenoyne K	276.172	277.179	1	23.7323	0.039675	1.41981
23.73_276.1718n	HMDB0041201		M+H, M+NH4	C17H24O3	38.7	0	-2.63259	96.5467	100 - 18.8 - 2.28 - 0.208	http://nonlinear.com/redirect/outbound?p=hmdb&param=HMDB0041201	Panaquinquecol 7	276.172	277.179	1	23.7323	0.039675	1.41981
1.57_135.0314n	HMDB0032931		M+H, M+NH4	C7H5NO2	38.8	0	-4.62962	99.2841	100 - 8.07 - 0.695	http://nonlinear.com/redirect/outbound?p=hmdb&param=HMDB0032931	2-Benzoxazolol	135.031	153.065	1	1.56548	0.0792164	2.32461
23.73_220.1089n	HMDB0032589		M+H, M+NH4	C13H16O3	36.5	0	-4.76564	87.9516	100 - 14.4 - 1.57 - 0.127	http://nonlinear.com/redirect/outbound?p=hmdb&param=HMDB0032589	1-(5-Acetyl-2-hydroxyphenyl)-3-methyl-1-butanone	220.109	221.116	1	23.7323	0.00255174	1.54832
23.73_220.1089n	HMDB0037492		M+H, M+NH4	C13H16O3	36.5	0	-4.76564	87.9516	100 - 14.4 - 1.57 - 0.127	http://nonlinear.com/redirect/outbound?p=hmdb&param=HMDB0037492	Ethyl methyl-p-tolylglycidate	220.109	221.116	1	23.7323	0.00255174	1.54832
23.73_220.1089n	HMDB0061942		M+H, M+NH4	C13H16O3	36.5	0	-4.76564	87.9516	100 - 14.4 - 1.57 - 0.127	http://nonlinear.com/redirect/outbound?p=hmdb&param=HMDB0061942	cis-3-Hexenyl salicylate	220.109	221.116	1	23.7323	0.00255174	1.54832
23.73_220.1089n	HMDB0061823		M+H, M+NH4	C13H16O3	36.5	0	-4.76564	87.9516	100 - 14.4 - 1.57 - 0.127	http://nonlinear.com/redirect/outbound?p=hmdb&param=HMDB0061823	3-Hexenyl salicylic acid	220.109	221.116	1	23.7323	0.00255174	1.54832
23.73_220.1089n	HMDB0040424		M+H, M+NH4	C13H16O3	36.5	0	-4.76564	87.9516	100 - 14.4 - 1.57 - 0.127	http://nonlinear.com/redirect/outbound?p=hmdb&param=HMDB0040424	Ethyl 2-benzylacetoacetate	220.109	221.116	1	23.7323	0.00255174	1.54832
32.88_328.2396n	HMDB0002183		M+H, M+NH4	C22H32O2	38.5	0	-1.83469	94.4556	100 - 24.2 - 3.22 - 0.307	http://nonlinear.com/redirect/outbound?p=hmdb&param=HMDB0002183	Docosahexaenoic acid	328.24	329.247	1	32.8819	0.324762	1.3222
32.88_328.2396n	HMDB0035185		M+H, M+NH4	C22H32O2	38.5	0	-1.83469	94.4556	100 - 24.2 - 3.22 - 0.307	http://nonlinear.com/redirect/outbound?p=hmdb&param=HMDB0035185	Retinol acetate	328.24	329.247	1	32.8819	0.324762	1.3222
32.88_328.2396n	HMDB0038908		M+H, M+NH4	C22H32O2	38.5	0	-1.83469	94.4556	100 - 24.2 - 3.22 - 0.307	http://nonlinear.com/redirect/outbound?p=hmdb&param=HMDB0038908	(Z,Z)-2-Methyl-5-(8,11,14-pentadecatrienyl)-1,3-benzenediol	328.24	329.247	1	32.8819	0.324762	1.3222
32.88_328.2396n	HMDB0030446		M+H, M+NH4	C22H32O2	38.5	0	-1.83469	94.4556	100 - 24.2 - 3.22 - 0.307	http://nonlinear.com/redirect/outbound?p=hmdb&param=HMDB0030446	Grifolin	328.24	329.247	1	32.8819	0.324762	1.3222
32.88_328.2396n	HMDB0030053		M+H, M+NH4	C22H32O2	38.5	0	-1.83469	94.4556	100 - 24.2 - 3.22 - 0.307	http://nonlinear.com/redirect/outbound?p=hmdb&param=HMDB0030053	Neogrifolin	328.24	329.247	1	32.8819	0.324762	1.3222
42.45_664.5075n	HMDB0056338		M+H, M+NH4	C43H68O5	34.7	0	1.1674	75.0007	100 - 47.5 - 12 - 2.15 - 0.302	http://nonlinear.com/redirect/outbound?p=hmdb&param=HMDB0056338	DG(20:4n6/0:0/20:4n3)	664.507	665.515	1	42.4487	0.579571	1.25886
42.45_664.5075n	HMDB0056307		M+H, M+NH4	C43H68O5	34.7	0	1.1674	75.0007	100 - 47.5 - 12 - 2.15 - 0.302	http://nonlinear.com/redirect/outbound?p=hmdb&param=HMDB0056307	DG(18:3n6/0:0/22:5n3)	664.507	665.515	1	42.4487	0.579571	1.25886
42.45_664.5075n	HMDB0056329		M+H, M+NH4	C43H68O5	34.7	0	1.1674	75.0007	100 - 47.5 - 12 - 2.15 - 0.302	http://nonlinear.com/redirect/outbound?p=hmdb&param=HMDB0056329	DG(20:3n6/0:0/20:5n3)	664.507	665.515	1	42.4487	0.579571	1.25886
42.45_664.5075n	HMDB0056248		M+H, M+NH4	C43H68O5	34.7	0	1.1674	75.0007	100 - 47.5 - 12 - 2.15 - 0.302	http://nonlinear.com/redirect/outbound?p=hmdb&param=HMDB0056248	DG(20:3n9/0:0/20:5n3)	664.507	665.515	1	42.4487	0.579571	1.25886
42.45_664.5075n	HMDB0056354		M+H, M+NH4	C43H68O5	34.7	0	1.1674	75.0007	100 - 47.5 - 12 - 2.15 - 0.302	http://nonlinear.com/redirect/outbound?p=hmdb&param=HMDB0056354	DG(22:4n6/0:0/18:4n3)	664.507	665.515	1	42.4487	0.579571	1.25886
42.45_664.5075n	HMDB0056370		M+H, M+NH4	C43H68O5	34.7	0	1.1674	75.0007	100 - 47.5 - 12 - 2.15 - 0.302	http://nonlinear.com/redirect/outbound?p=hmdb&param=HMDB0056370	DG(18:3n3/0:0/22:5n3)	664.507	665.515	1	42.4487	0.579571	1.25886
42.45_664.5075n	HMDB0056360		M+H, M+NH4	C43H68O5	34.7	0	1.1674	75.0007	100 - 47.5 - 12 - 2.15 - 0.302	http://nonlinear.com/redirect/outbound?p=hmdb&param=HMDB0056360	DG(22:5n6/0:0/18:3n3)	664.507	665.515	1	42.4487	0.579571	1.25886
42.45_664.5075n	HMDB0056377		M+H, M+NH4	C43H68O5	34.7	0	1.1674	75.0007	100 - 47.5 - 12 - 2.15 - 0.302	http://nonlinear.com/redirect/outbound?p=hmdb&param=HMDB0056377	DG(20:4n3/0:0/20:4n3)	664.507	665.515	1	42.4487	0.579571	1.25886
42.45_664.5075n	HMDB0007266		M+H, M+NH4	C43H68O5	34.7	0	1.1674	75.0007	100 - 47.5 - 12 - 2.15 - 0.302	http://nonlinear.com/redirect/outbound?p=hmdb&param=HMDB0007266	DG(18:2(9Z,12Z)/22:6(4Z,7Z,10Z,13Z,16Z,19Z)/0:0)	664.507	665.515	1	42.4487	0.579571	1.25886
42.45_664.5075n	HMDB0007713		M+H, M+NH4	C43H68O5	34.7	0	1.1674	75.0007	100 - 47.5 - 12 - 2.15 - 0.302	http://nonlinear.com/redirect/outbound?p=hmdb&param=HMDB0007713	DG(22:5(4Z,7Z,10Z,13Z,16Z)/18:3(6Z,9Z,12Z)/0:0)	664.507	665.515	1	42.4487	0.579571	1.25886
42.45_664.5075n	HMDB0007462		M+H, M+NH4	C43H68O5	34.7	0	1.1674	75.0007	100 - 47.5 - 12 - 2.15 - 0.302	http://nonlinear.com/redirect/outbound?p=hmdb&param=HMDB0007462	DG(20:3(5Z,8Z,11Z)/20:5(5Z,8Z,11Z,14Z,17Z)/0:0)	664.507	665.515	1	42.4487	0.579571	1.25886
42.45_664.5075n	HMDB0007742		M+H, M+NH4	C43H68O5	34.7	0	1.1674	75.0007	100 - 47.5 - 12 - 2.15 - 0.302	http://nonlinear.com/redirect/outbound?p=hmdb&param=HMDB0007742	DG(22:5(7Z,10Z,13Z,16Z,19Z)/18:3(6Z,9Z,12Z)/0:0)	664.507	665.515	1	42.4487	0.579571	1.25886
42.45_664.5075n	HMDB0007547		M+H, M+NH4	C43H68O5	34.7	0	1.1674	75.0007	100 - 47.5 - 12 - 2.15 - 0.302	http://nonlinear.com/redirect/outbound?p=hmdb&param=HMDB0007547	DG(20:4(8Z,11Z,14Z,17Z)/20:4(5Z,8Z,11Z,14Z)/0:0)	664.507	665.515	1	42.4487	0.579571	1.25886
42.45_664.5075n	HMDB0007686		M+H, M+NH4	C43H68O5	34.7	0	1.1674	75.0007	100 - 47.5 - 12 - 2.15 - 0.302	http://nonlinear.com/redirect/outbound?p=hmdb&param=HMDB0007686	DG(22:4(7Z,10Z,13Z,16Z)/18:4(6Z,9Z,12Z,15Z)/0:0)	664.507	665.515	1	42.4487	0.579571	1.25886
42.45_664.5075n	HMDB0007322		M+H, M+NH4	C43H68O5	34.7	0	1.1674	75.0007	100 - 47.5 - 12 - 2.15 - 0.302	http://nonlinear.com/redirect/outbound?p=hmdb&param=HMDB0007322	DG(18:3(9Z,12Z,15Z)/22:5(4Z,7Z,10Z,13Z,16Z)/0:0)	664.507	665.515	1	42.4487	0.579571	1.25886
42.45_664.5075n	HMDB0007491		M+H, M+NH4	C43H68O5	34.7	0	1.1674	75.0007	100 - 47.5 - 12 - 2.15 - 0.302	http://nonlinear.com/redirect/outbound?p=hmdb&param=HMDB0007491	DG(20:3(8Z,11Z,14Z)/20:5(5Z,8Z,11Z,14Z,17Z)/0:0)	664.507	665.515	1	42.4487	0.579571	1.25886
42.45_664.5075n	HMDB0007518		M+H, M+NH4	C43H68O5	34.7	0	1.1674	75.0007	100 - 47.5 - 12 - 2.15 - 0.302	http://nonlinear.com/redirect/outbound?p=hmdb&param=HMDB0007518	DG(20:4(5Z,8Z,11Z,14Z)/20:4(5Z,8Z,11Z,14Z)/0:0)	664.507	665.515	1	42.4487	0.579571	1.25886
42.45_664.5075n	HMDB0007574		M+H, M+NH4	C43H68O5	34.7	0	1.1674	75.0007	100 - 47.5 - 12 - 2.15 - 0.302	http://nonlinear.com/redirect/outbound?p=hmdb&param=HMDB0007574	DG(20:5(5Z,8Z,11Z,14Z,17Z)/20:3(5Z,8Z,11Z)/0:0)	664.507	665.515	1	42.4487	0.579571	1.25886
42.45_664.5075n	HMDB0007293		M+H, M+NH4	C43H68O5	34.7	0	1.1674	75.0007	100 - 47.5 - 12 - 2.15 - 0.302	http://nonlinear.com/redirect/outbound?p=hmdb&param=HMDB0007293	DG(18:3(6Z,9Z,12Z)/22:5(4Z,7Z,10Z,13Z,16Z)/0:0)	664.507	665.515	1	42.4487	0.579571	1.25886
42.45_664.5075n	HMDB0007519		M+H, M+NH4	C43H68O5	34.7	0	1.1674	75.0007	100 - 47.5 - 12 - 2.15 - 0.302	http://nonlinear.com/redirect/outbound?p=hmdb&param=HMDB0007519	DG(20:4(5Z,8Z,11Z,14Z)/20:4(8Z,11Z,14Z,17Z)/0:0)	664.507	665.515	1	42.4487	0.579571	1.25886
42.45_664.5075n	HMDB0007323		M+H, M+NH4	C43H68O5	34.7	0	1.1674	75.0007	100 - 47.5 - 12 - 2.15 - 0.302	http://nonlinear.com/redirect/outbound?p=hmdb&param=HMDB0007323	DG(18:3(9Z,12Z,15Z)/22:5(7Z,10Z,13Z,16Z,19Z)/0:0)	664.507	665.515	1	42.4487	0.579571	1.25886
42.45_664.5075n	HMDB0007294		M+H, M+NH4	C43H68O5	34.7	0	1.1674	75.0007	100 - 47.5 - 12 - 2.15 - 0.302	http://nonlinear.com/redirect/outbound?p=hmdb&param=HMDB0007294	DG(18:3(6Z,9Z,12Z)/22:5(7Z,10Z,13Z,16Z,19Z)/0:0)	664.507	665.515	1	42.4487	0.579571	1.25886
42.45_664.5075n	HMDB0007743		M+H, M+NH4	C43H68O5	34.7	0	1.1674	75.0007	100 - 47.5 - 12 - 2.15 - 0.302	http://nonlinear.com/redirect/outbound?p=hmdb&param=HMDB0007743	DG(22:5(7Z,10Z,13Z,16Z,19Z)/18:3(9Z,12Z,15Z)/0:0)	664.507	665.515	1	42.4487	0.579571	1.25886
42.45_664.5075n	HMDB0007548		M+H, M+NH4	C43H68O5	34.7	0	1.1674	75.0007	100 - 47.5 - 12 - 2.15 - 0.302	http://nonlinear.com/redirect/outbound?p=hmdb&param=HMDB0007548	DG(20:4(8Z,11Z,14Z,17Z)/20:4(8Z,11Z,14Z,17Z)/0:0)	664.507	665.515	1	42.4487	0.579571	1.25886
42.45_664.5075n	HMDB0007350		M+H, M+NH4	C43H68O5	34.7	0	1.1674	75.0007	100 - 47.5 - 12 - 2.15 - 0.302	http://nonlinear.com/redirect/outbound?p=hmdb&param=HMDB0007350	DG(18:4(6Z,9Z,12Z,15Z)/22:4(7Z,10Z,13Z,16Z)/0:0)	664.507	665.515	1	42.4487	0.579571	1.25886
42.45_664.5075n	HMDB0007770		M+H, M+NH4	C43H68O5	34.7	0	1.1674	75.0007	100 - 47.5 - 12 - 2.15 - 0.302	http://nonlinear.com/redirect/outbound?p=hmdb&param=HMDB0007770	DG(22:6(4Z,7Z,10Z,13Z,16Z,19Z)/18:2(9Z,12Z)/0:0)	664.507	665.515	1	42.4487	0.579571	1.25886
42.45_664.5075n	HMDB0056302		M+H, M+NH4	C43H68O5	34.7	0	1.1674	75.0007	100 - 47.5 - 12 - 2.15 - 0.302	http://nonlinear.com/redirect/outbound?p=hmdb&param=HMDB0056302	DG(18:3n6/0:0/22:5n6)	664.507	665.515	1	42.4487	0.579571	1.25886
42.45_664.5075n	HMDB0056332		M+H, M+NH4	C43H68O5	34.7	0	1.1674	75.0007	100 - 47.5 - 12 - 2.15 - 0.302	http://nonlinear.com/redirect/outbound?p=hmdb&param=HMDB0056332	DG(20:4n6/0:0/20:4n6)	664.507	665.515	1	42.4487	0.579571	1.25886
42.45_664.5075n	HMDB0007575		M+H, M+NH4	C43H68O5	34.7	0	1.1674	75.0007	100 - 47.5 - 12 - 2.15 - 0.302	http://nonlinear.com/redirect/outbound?p=hmdb&param=HMDB0007575	DG(20:5(5Z,8Z,11Z,14Z,17Z)/20:3(8Z,11Z,14Z)/0:0)	664.507	665.515	1	42.4487	0.579571	1.25886
42.45_664.5075n	HMDB0007714		M+H, M+NH4	C43H68O5	34.7	0	1.1674	75.0007	100 - 47.5 - 12 - 2.15 - 0.302	http://nonlinear.com/redirect/outbound?p=hmdb&param=HMDB0007714	DG(22:5(4Z,7Z,10Z,13Z,16Z)/18:3(9Z,12Z,15Z)/0:0)	664.507	665.515	1	42.4487	0.579571	1.25886
14.15_951.2572n	HMDB0060161		M+H, M+NH4	C32H56N7O18P3S	33.9	0	-4.54449	74.9339	100 - 39.3 - 15.7 - 4.13 - 0.942 - 0.178	http://nonlinear.com/redirect/outbound?p=hmdb&param=HMDB0060161	3(S)-Hydroxy-4(R),8-dimethyl-nonanoyl-CoA	951.257	969.245	1	14.1526	0.160066	1.32058
1.27_223.1205n	HMDB0015168		M+H, M+NH4	C12H17NO3	39	0	-1.45561	96.5922	100 - 13.7 - 1.48 - 0.117	http://nonlinear.com/redirect/outbound?p=hmdb&param=HMDB0015168	Cerulenin	223.121	224.128	1	1.27405	0.0935317	1.50204
1.17_282.1671n	HMDB0061822		M+H, M+NH4	C12H26O7	38.8	0	-2.73144	97.4793	100 - 13.5 - 2.29 - 0.227	http://nonlinear.com/redirect/outbound?p=hmdb&param=HMDB0061822	Hexaethylene glycol	282.167	300.201	1	1.16645	0.255756	31.9575
24.75_312.2298n	HMDB0004706		M+H, M+NH4	C18H32O4	38.1	0	-0.681711	91.5012	100 - 20 - 2.71 - 0.277	http://nonlinear.com/redirect/outbound?p=hmdb&param=HMDB0004706	8(R)-Hydroperoxylinoleic acid	312.23	330.264	1	24.755	0.000990253	4.85891
24.75_312.2298n	HMDB0040900		M+H, M+NH4	C18H32O4	38.1	0	-0.681711	91.5012	100 - 20 - 2.71 - 0.277	http://nonlinear.com/redirect/outbound?p=hmdb&param=HMDB0040900	(卤)-(E)-13-Hydroxy-10-oxo-11-octadecenoic acid	312.23	330.264	1	24.755	0.000990253	4.85891
24.75_312.2298n	HMDB0010221		M+H, M+NH4	C18H32O4	38.1	0	-0.681711	91.5012	100 - 20 - 2.71 - 0.277	http://nonlinear.com/redirect/outbound?p=hmdb&param=HMDB0010221	9,10-DiHODE	312.23	330.264	1	24.755	0.000990253	4.85891
24.75_312.2298n	HMDB0010208		M+H, M+NH4	C18H32O4	38.1	0	-0.681711	91.5012	100 - 20 - 2.71 - 0.277	http://nonlinear.com/redirect/outbound?p=hmdb&param=HMDB0010208	15,16-DiHODE	312.23	330.264	1	24.755	0.000990253	4.85891
24.75_312.2298n	HMDB0010201		M+H, M+NH4	C18H32O4	38.1	0	-0.681711	91.5012	100 - 20 - 2.71 - 0.277	http://nonlinear.com/redirect/outbound?p=hmdb&param=HMDB0010201	12,13-DiHODE	312.23	330.264	1	24.755	0.000990253	4.85891
24.75_312.2298n	HMDB0062281		M+H, M+NH4	C18H32O4	38.1	0	-0.681711	91.5012	100 - 20 - 2.71 - 0.277	http://nonlinear.com/redirect/outbound?p=hmdb&param=HMDB0062281	11-HpODE	312.23	330.264	1	24.755	0.000990253	4.85891
24.75_312.2298n	HMDB0062434		M+H, M+NH4	C18H32O4	38.1	0	-0.681711	91.5012	100 - 20 - 2.71 - 0.277	http://nonlinear.com/redirect/outbound?p=hmdb&param=HMDB0062434	(10E,12Z)-(9S)-9-Hydroperoxyoctadeca-10,12-dienoic acid	312.23	330.264	1	24.755	0.000990253	4.85891
24.75_312.2298n	HMDB0003871		M+H, M+NH4	C18H32O4	38.1	0	-0.681711	91.5012	100 - 20 - 2.71 - 0.277	http://nonlinear.com/redirect/outbound?p=hmdb&param=HMDB0003871	13-L-Hydroperoxylinoleic acid	312.23	330.264	1	24.755	0.000990253	4.85891
24.75_312.2298n	HMDB0006940		M+H, M+NH4	C18H32O4	38.1	0	-0.681711	91.5012	100 - 20 - 2.71 - 0.277	http://nonlinear.com/redirect/outbound?p=hmdb&param=HMDB0006940	9(S)-HPODE	312.23	330.264	1	24.755	0.000990253	4.85891
1.63_159.0679n	HMDB0062503		M+H, M+NH4	C10H9NO	38.8	0	-3.13251	97.8838	100 - 11.3 - 0.787	http://nonlinear.com/redirect/outbound?p=hmdb&param=HMDB0062503	N-Hydroxy-1-aminonaphthalene	159.068	160.075	1	1.62648	0.144867	1.97641
1.63_159.0679n	HMDB0001190		M+H, M+NH4	C10H9NO	38.8	0	-3.13251	97.8838	100 - 11.3 - 0.787	http://nonlinear.com/redirect/outbound?p=hmdb&param=HMDB0001190	Indoleacetaldehyde	159.068	160.075	1	1.62648	0.144867	1.97641
2.64_370.2195n	HMDB0094680		M+H, M+NH4	C16H34O9	39.3	0	-2.14691	98.8134	100 - 18 - 3.38 - 0.415	http://nonlinear.com/redirect/outbound?p=hmdb&param=HMDB0094680	Octaethylene glycol	370.219	388.253	1	2.64035	0.159281	2.35917
22.72_400.2085n	HMDB0036855		M+H, M+NH4	C20H32O8	37.5	0	-3.16613	91.4154	100 - 22.3 - 4.01 - 0.526	http://nonlinear.com/redirect/outbound?p=hmdb&param=HMDB0036855	Cincassiol B	400.208	401.216	1	22.718	0.0792472	1.67593
3.82_187.0628n	HMDB0033249		M+H, M+NH4	C6H10ClN5	34.4	0	1.53611	73.7641	100 - 8.43 - 32.3 - 2.7 - 0.101	http://nonlinear.com/redirect/outbound?p=hmdb&param=HMDB0033249	6-Chloro-N-(1-methylethyl)-1,3,5-triazine-2,4-diamine	187.063	188.07	1	3.81523	0.209306	1.25863
3.82_187.0628n	HMDB0000734		M+H, M+NH4	C11H9NO2	39.1	0	-3.03715	99.2153	100 - 12.4 - 1.12	http://nonlinear.com/redirect/outbound?p=hmdb&param=HMDB0000734	Indoleacrylic acid	187.063	188.07	1	3.81523	0.209306	1.25863
22.55_515.2911n	HMDB0000889		M+H, M+NH4	C26H45NO7S	35.8	0	-1.16581	80.3887	100 - 30.1 - 10.3 - 2.16 - 0.372	http://nonlinear.com/redirect/outbound?p=hmdb&param=HMDB0000889	Tauroursocholic acid	515.291	516.298	1	22.5478	0.599779	1.45649
22.55_515.2911n	HMDB0011637		M+H, M+NH4	C26H45NO7S	35.8	0	-1.16581	80.3887	100 - 30.1 - 10.3 - 2.16 - 0.372	http://nonlinear.com/redirect/outbound?p=hmdb&param=HMDB0011637	Taurohyocholate	515.291	516.298	1	22.5478	0.599779	1.45649
22.55_515.2911n	HMDB0000922		M+H, M+NH4	C26H45NO7S	35.8	0	-1.16581	80.3887	100 - 30.1 - 10.3 - 2.16 - 0.372	http://nonlinear.com/redirect/outbound?p=hmdb&param=HMDB0000922	Taurallocholic acid	515.291	516.298	1	22.5478	0.599779	1.45649
22.55_515.2911n	HMDB0000932		M+H, M+NH4	C26H45NO7S	35.8	0	-1.16581	80.3887	100 - 30.1 - 10.3 - 2.16 - 0.372	http://nonlinear.com/redirect/outbound?p=hmdb&param=HMDB0000932	Tauro-b-muricholic acid	515.291	516.298	1	22.5478	0.599779	1.45649
22.55_515.2911n	HMDB0000036		M+H, M+NH4	C26H45NO7S	35.8	0	-1.16581	80.3887	100 - 30.1 - 10.3 - 2.16 - 0.372	http://nonlinear.com/redirect/outbound?p=hmdb&param=HMDB0000036	Taurocholic acid	515.291	516.298	1	22.5478	0.599779	1.45649
14.88_834.7657n	HMDB0031940		M+H, M+NH4	C60H98O	34.4	0	4.69231	77.6822	100 - 66.1 - 21.7 - 4.71 - 0.763	http://nonlinear.com/redirect/outbound?p=hmdb&param=HMDB0031940	Arachisprenol 12	834.766	835.773	1	14.8819	0.0860255	1.82613
14.88_834.7657n	HMDB0067918		M+H, M+NH4	C53H102O6	36	0	-2.34348	82.7072	100 - 58.7 - 18.2 - 3.92 - 0.659	http://nonlinear.com/redirect/outbound?p=hmdb&param=HMDB0067918	TG(i-22:0/i-13:0/i-15:0)	834.766	835.773	1	14.8819	0.0860255	1.82613
14.88_834.7657n	HMDB0072181		M+H, M+NH4	C53H102O6	36	0	-2.34348	82.7072	100 - 58.7 - 18.2 - 3.92 - 0.659	http://nonlinear.com/redirect/outbound?p=hmdb&param=HMDB0072181	TG(10:0/i-22:0/i-18:0)	834.766	835.773	1	14.8819	0.0860255	1.82613
14.88_834.7657n	HMDB0065014		M+H, M+NH4	C53H102O6	36	0	-2.34348	82.7072	100 - 58.7 - 18.2 - 3.92 - 0.659	http://nonlinear.com/redirect/outbound?p=hmdb&param=HMDB0065014	TG(i-21:0/i-12:0/a-17:0)[rac]	834.766	835.773	1	14.8819	0.0860255	1.82613
14.88_834.7657n	HMDB0063277		M+H, M+NH4	C53H102O6	36	0	-2.34348	82.7072	100 - 58.7 - 18.2 - 3.92 - 0.659	http://nonlinear.com/redirect/outbound?p=hmdb&param=HMDB0063277	TG(20:0/i-17:0/a-13:0)	834.766	835.773	1	14.8819	0.0860255	1.82613
14.88_834.7657n	HMDB0064451		M+H, M+NH4	C53H102O6	36	0	-2.34348	82.7072	100 - 58.7 - 18.2 - 3.92 - 0.659	http://nonlinear.com/redirect/outbound?p=hmdb&param=HMDB0064451	TG(20:0/a-13:0/i-17:0)	834.766	835.773	1	14.8819	0.0860255	1.82613
14.88_834.7657n	HMDB0069314		M+H, M+NH4	C53H102O6	36	0	-2.34348	82.7072	100 - 58.7 - 18.2 - 3.92 - 0.659	http://nonlinear.com/redirect/outbound?p=hmdb&param=HMDB0069314	TG(a-25:0/a-13:0/i-12:0)[rac]	834.766	835.773	1	14.8819	0.0860255	1.82613
14.88_834.7657n	HMDB0064459		M+H, M+NH4	C53H102O6	36	0	-2.34348	82.7072	100 - 58.7 - 18.2 - 3.92 - 0.659	http://nonlinear.com/redirect/outbound?p=hmdb&param=HMDB0064459	TG(i-20:0/i-13:0/a-17:0)	834.766	835.773	1	14.8819	0.0860255	1.82613
14.88_834.7657n	HMDB0067881		M+H, M+NH4	C53H102O6	36	0	-2.34348	82.7072	100 - 58.7 - 18.2 - 3.92 - 0.659	http://nonlinear.com/redirect/outbound?p=hmdb&param=HMDB0067881	TG(i-22:0/a-15:0/a-13:0)[rac]	834.766	835.773	1	14.8819	0.0860255	1.82613
14.88_834.7657n	HMDB0066043		M+H, M+NH4	C53H102O6	36	0	-2.34348	82.7072	100 - 58.7 - 18.2 - 3.92 - 0.659	http://nonlinear.com/redirect/outbound?p=hmdb&param=HMDB0066043	TG(21:0/i-16:0/i-13:0)	834.766	835.773	1	14.8819	0.0860255	1.82613
14.88_834.7657n	HMDB0063800		M+H, M+NH4	C53H102O6	36	0	-2.34348	82.7072	100 - 58.7 - 18.2 - 3.92 - 0.659	http://nonlinear.com/redirect/outbound?p=hmdb&param=HMDB0063800	TG(20:0/a-17:0/i-13:0)	834.766	835.773	1	14.8819	0.0860255	1.82613
14.88_834.7657n	HMDB0070450		M+H, M+NH4	C53H102O6	36	0	-2.34348	82.7072	100 - 58.7 - 18.2 - 3.92 - 0.659	http://nonlinear.com/redirect/outbound?p=hmdb&param=HMDB0070450	TG(i-24:0/i-14:0/i-12:0)	834.766	835.773	1	14.8819	0.0860255	1.82613
14.88_834.7657n	HMDB0062981		M+H, M+NH4	C53H102O6	36	0	-2.34348	82.7072	100 - 58.7 - 18.2 - 3.92 - 0.659	http://nonlinear.com/redirect/outbound?p=hmdb&param=HMDB0062981	TG(20:0/a-17:0/a-13:0)	834.766	835.773	1	14.8819	0.0860255	1.82613
14.88_834.7657n	HMDB0064664		M+H, M+NH4	C53H102O6	36	0	-2.34348	82.7072	100 - 58.7 - 18.2 - 3.92 - 0.659	http://nonlinear.com/redirect/outbound?p=hmdb&param=HMDB0064664	TG(i-21:0/i-16:0/i-13:0)	834.766	835.773	1	14.8819	0.0860255	1.82613
14.88_834.7657n	HMDB0065920		M+H, M+NH4	C53H102O6	36	0	-2.34348	82.7072	100 - 58.7 - 18.2 - 3.92 - 0.659	http://nonlinear.com/redirect/outbound?p=hmdb&param=HMDB0065920	TG(21:0/i-14:0/i-15:0)	834.766	835.773	1	14.8819	0.0860255	1.82613
14.88_834.7657n	HMDB0068692		M+H, M+NH4	C53H102O6	36	0	-2.34348	82.7072	100 - 58.7 - 18.2 - 3.92 - 0.659	http://nonlinear.com/redirect/outbound?p=hmdb&param=HMDB0068692	TG(i-22:0/i-15:0/a-13:0)[rac]	834.766	835.773	1	14.8819	0.0860255	1.82613
14.88_834.7657n	HMDB0068966		M+H, M+NH4	C53H102O6	36	0	-2.34348	82.7072	100 - 58.7 - 18.2 - 3.92 - 0.659	http://nonlinear.com/redirect/outbound?p=hmdb&param=HMDB0068966	TG(22:0/i-13:0/a-15:0)[rac]	834.766	835.773	1	14.8819	0.0860255	1.82613
14.88_834.7657n	HMDB0067726		M+H, M+NH4	C53H102O6	36	0	-2.34348	82.7072	100 - 58.7 - 18.2 - 3.92 - 0.659	http://nonlinear.com/redirect/outbound?p=hmdb&param=HMDB0067726	TG(i-22:0/i-12:0/i-16:0)	834.766	835.773	1	14.8819	0.0860255	1.82613
14.88_834.7657n	HMDB0064493		M+H, M+NH4	C53H102O6	36	0	-2.34348	82.7072	100 - 58.7 - 18.2 - 3.92 - 0.659	http://nonlinear.com/redirect/outbound?p=hmdb&param=HMDB0064493	TG(i-20:0/i-16:0/i-14:0)	834.766	835.773	1	14.8819	0.0860255	1.82613
14.88_834.7657n	HMDB0065914		M+H, M+NH4	C53H102O6	36	0	-2.34348	82.7072	100 - 58.7 - 18.2 - 3.92 - 0.659	http://nonlinear.com/redirect/outbound?p=hmdb&param=HMDB0065914	TG(a-21:0/i-12:0/i-17:0)[rac]	834.766	835.773	1	14.8819	0.0860255	1.82613
14.88_834.7657n	HMDB0064491		M+H, M+NH4	C53H102O6	36	0	-2.34348	82.7072	100 - 58.7 - 18.2 - 3.92 - 0.659	http://nonlinear.com/redirect/outbound?p=hmdb&param=HMDB0064491	TG(i-20:0/a-13:0/a-17:0)	834.766	835.773	1	14.8819	0.0860255	1.82613
14.88_834.7657n	HMDB0065534		M+H, M+NH4	C53H102O6	36	0	-2.34348	82.7072	100 - 58.7 - 18.2 - 3.92 - 0.659	http://nonlinear.com/redirect/outbound?p=hmdb&param=HMDB0065534	TG(a-21:0/i-16:0/a-13:0)[rac]	834.766	835.773	1	14.8819	0.0860255	1.82613
14.88_834.7657n	HMDB0064668		M+H, M+NH4	C53H102O6	36	0	-2.34348	82.7072	100 - 58.7 - 18.2 - 3.92 - 0.659	http://nonlinear.com/redirect/outbound?p=hmdb&param=HMDB0064668	TG(i-21:0/a-17:0/i-12:0)[rac]	834.766	835.773	1	14.8819	0.0860255	1.82613
14.88_834.7657n	HMDB0067733		M+H, M+NH4	C53H102O6	36	0	-2.34348	82.7072	100 - 58.7 - 18.2 - 3.92 - 0.659	http://nonlinear.com/redirect/outbound?p=hmdb&param=HMDB0067733	TG(22:0/i-15:0/a-13:0)[rac]	834.766	835.773	1	14.8819	0.0860255	1.82613
14.88_834.7657n	HMDB0065942		M+H, M+NH4	C53H102O6	36	0	-2.34348	82.7072	100 - 58.7 - 18.2 - 3.92 - 0.659	http://nonlinear.com/redirect/outbound?p=hmdb&param=HMDB0065942	TG(a-21:0/a-15:0/i-14:0)[rac]	834.766	835.773	1	14.8819	0.0860255	1.82613
14.88_834.7657n	HMDB0069304		M+H, M+NH4	C53H102O6	36	0	-2.34348	82.7072	100 - 58.7 - 18.2 - 3.92 - 0.659	http://nonlinear.com/redirect/outbound?p=hmdb&param=HMDB0069304	TG(a-25:0/i-13:0/i-12:0)[rac]	834.766	835.773	1	14.8819	0.0860255	1.82613
14.88_834.7657n	HMDB0063331		M+H, M+NH4	C53H102O6	36	0	-2.34348	82.7072	100 - 58.7 - 18.2 - 3.92 - 0.659	http://nonlinear.com/redirect/outbound?p=hmdb&param=HMDB0063331	TG(20:0/a-15:0/i-15:0)	834.766	835.773	1	14.8819	0.0860255	1.82613
14.88_834.7657n	HMDB0065081		M+H, M+NH4	C53H102O6	36	0	-2.34348	82.7072	100 - 58.7 - 18.2 - 3.92 - 0.659	http://nonlinear.com/redirect/outbound?p=hmdb&param=HMDB0065081	TG(a-21:0/i-13:0/i-16:0)[rac]	834.766	835.773	1	14.8819	0.0860255	1.82613
14.88_834.7657n	HMDB0070483		M+H, M+NH4	C53H102O6	36	0	-2.34348	82.7072	100 - 58.7 - 18.2 - 3.92 - 0.659	http://nonlinear.com/redirect/outbound?p=hmdb&param=HMDB0070483	TG(i-24:0/a-13:0/a-13:0)[rac]	834.766	835.773	1	14.8819	0.0860255	1.82613
14.88_834.7657n	HMDB0067775		M+H, M+NH4	C53H102O6	36	0	-2.34348	82.7072	100 - 58.7 - 18.2 - 3.92 - 0.659	http://nonlinear.com/redirect/outbound?p=hmdb&param=HMDB0067775	TG(i-22:0/i-15:0/i-13:0)	834.766	835.773	1	14.8819	0.0860255	1.82613
14.88_834.7657n	HMDB0069032		M+H, M+NH4	C53H102O6	36	0	-2.34348	82.7072	100 - 58.7 - 18.2 - 3.92 - 0.659	http://nonlinear.com/redirect/outbound?p=hmdb&param=HMDB0069032	TG(22:0/i-14:0/i-14:0)	834.766	835.773	1	14.8819	0.0860255	1.82613
14.88_834.7657n	HMDB0064568		M+H, M+NH4	C53H102O6	36	0	-2.34348	82.7072	100 - 58.7 - 18.2 - 3.92 - 0.659	http://nonlinear.com/redirect/outbound?p=hmdb&param=HMDB0064568	TG(a-21:0/i-12:0/a-17:0)[rac]	834.766	835.773	1	14.8819	0.0860255	1.82613
14.88_834.7657n	HMDB0065046		M+H, M+NH4	C53H102O6	36	0	-2.34348	82.7072	100 - 58.7 - 18.2 - 3.92 - 0.659	http://nonlinear.com/redirect/outbound?p=hmdb&param=HMDB0065046	TG(21:0/i-15:0/i-14:0)	834.766	835.773	1	14.8819	0.0860255	1.82613
14.88_834.7657n	HMDB0067631		M+H, M+NH4	C53H102O6	36	0	-2.34348	82.7072	100 - 58.7 - 18.2 - 3.92 - 0.659	http://nonlinear.com/redirect/outbound?p=hmdb&param=HMDB0067631	TG(22:0/i-16:0/i-12:0)	834.766	835.773	1	14.8819	0.0860255	1.82613
14.88_834.7657n	HMDB0064420		M+H, M+NH4	C53H102O6	36	0	-2.34348	82.7072	100 - 58.7 - 18.2 - 3.92 - 0.659	http://nonlinear.com/redirect/outbound?p=hmdb&param=HMDB0064420	TG(i-20:0/a-15:0/i-15:0)	834.766	835.773	1	14.8819	0.0860255	1.82613
14.88_834.7657n	HMDB0063028		M+H, M+NH4	C53H102O6	36	0	-2.34348	82.7072	100 - 58.7 - 18.2 - 3.92 - 0.659	http://nonlinear.com/redirect/outbound?p=hmdb&param=HMDB0063028	TG(20:0/i-13:0/i-17:0)	834.766	835.773	1	14.8819	0.0860255	1.82613
14.88_834.7657n	HMDB0063816		M+H, M+NH4	C53H102O6	36	0	-2.34348	82.7072	100 - 58.7 - 18.2 - 3.92 - 0.659	http://nonlinear.com/redirect/outbound?p=hmdb&param=HMDB0063816	TG(20:0/a-13:0/a-17:0)	834.766	835.773	1	14.8819	0.0860255	1.82613
14.88_834.7657n	HMDB0067680		M+H, M+NH4	C53H102O6	36	0	-2.34348	82.7072	100 - 58.7 - 18.2 - 3.92 - 0.659	http://nonlinear.com/redirect/outbound?p=hmdb&param=HMDB0067680	TG(i-22:0/i-16:0/i-12:0)	834.766	835.773	1	14.8819	0.0860255	1.82613
14.88_834.7657n	HMDB0063289		M+H, M+NH4	C53H102O6	36	0	-2.34348	82.7072	100 - 58.7 - 18.2 - 3.92 - 0.659	http://nonlinear.com/redirect/outbound?p=hmdb&param=HMDB0063289	TG(i-20:0/a-17:0/a-13:0)	834.766	835.773	1	14.8819	0.0860255	1.82613
14.88_834.7657n	HMDB0062814		M+H, M+NH4	C53H102O6	36	0	-2.34348	82.7072	100 - 58.7 - 18.2 - 3.92 - 0.659	http://nonlinear.com/redirect/outbound?p=hmdb&param=HMDB0062814	TG(20:0/i-12:0/i-18:0)	834.766	835.773	1	14.8819	0.0860255	1.82613
14.88_834.7657n	HMDB0066196		M+H, M+NH4	C53H102O6	36	0	-2.34348	82.7072	100 - 58.7 - 18.2 - 3.92 - 0.659	http://nonlinear.com/redirect/outbound?p=hmdb&param=HMDB0066196	TG(21:0/i-16:0/a-13:0)[rac]	834.766	835.773	1	14.8819	0.0860255	1.82613
14.88_834.7657n	HMDB0063714		M+H, M+NH4	C53H102O6	36	0	-2.34348	82.7072	100 - 58.7 - 18.2 - 3.92 - 0.659	http://nonlinear.com/redirect/outbound?p=hmdb&param=HMDB0063714	TG(i-20:0/i-17:0/i-13:0)	834.766	835.773	1	14.8819	0.0860255	1.82613
14.88_834.7657n	HMDB0064139		M+H, M+NH4	C53H102O6	36	0	-2.34348	82.7072	100 - 58.7 - 18.2 - 3.92 - 0.659	http://nonlinear.com/redirect/outbound?p=hmdb&param=HMDB0064139	TG(i-20:0/a-17:0/i-13:0)	834.766	835.773	1	14.8819	0.0860255	1.82613
14.88_834.7657n	HMDB0063856		M+H, M+NH4	C53H102O6	36	0	-2.34348	82.7072	100 - 58.7 - 18.2 - 3.92 - 0.659	http://nonlinear.com/redirect/outbound?p=hmdb&param=HMDB0063856	TG(i-20:0/i-12:0/i-18:0)	834.766	835.773	1	14.8819	0.0860255	1.82613
14.88_834.7657n	HMDB0069088		M+H, M+NH4	C53H102O6	36	0	-2.34348	82.7072	100 - 58.7 - 18.2 - 3.92 - 0.659	http://nonlinear.com/redirect/outbound?p=hmdb&param=HMDB0069088	TG(22:0/a-13:0/i-15:0)[rac]	834.766	835.773	1	14.8819	0.0860255	1.82613
14.88_834.7657n	HMDB0066119		M+H, M+NH4	C53H102O6	36	0	-2.34348	82.7072	100 - 58.7 - 18.2 - 3.92 - 0.659	http://nonlinear.com/redirect/outbound?p=hmdb&param=HMDB0066119	TG(a-21:0/i-15:0/i-14:0)[rac]	834.766	835.773	1	14.8819	0.0860255	1.82613
14.88_834.7657n	HMDB0068464		M+H, M+NH4	C53H102O6	36	0	-2.34348	82.7072	100 - 58.7 - 18.2 - 3.92 - 0.659	http://nonlinear.com/redirect/outbound?p=hmdb&param=HMDB0068464	TG(22:0/a-15:0/a-13:0)[rac]	834.766	835.773	1	14.8819	0.0860255	1.82613
14.88_834.7657n	HMDB0062865		M+H, M+NH4	C53H102O6	36	0	-2.34348	82.7072	100 - 58.7 - 18.2 - 3.92 - 0.659	http://nonlinear.com/redirect/outbound?p=hmdb&param=HMDB0062865	TG(i-20:0/i-15:0/a-15:0)	834.766	835.773	1	14.8819	0.0860255	1.82613
14.88_834.7657n	HMDB0069099		M+H, M+NH4	C53H102O6	36	0	-2.34348	82.7072	100 - 58.7 - 18.2 - 3.92 - 0.659	http://nonlinear.com/redirect/outbound?p=hmdb&param=HMDB0069099	TG(i-22:0/i-13:0/a-15:0)[rac]	834.766	835.773	1	14.8819	0.0860255	1.82613
14.88_834.7657n	HMDB0072682		M+H, M+NH4	C53H102O6	36	0	-2.34348	82.7072	100 - 58.7 - 18.2 - 3.92 - 0.659	http://nonlinear.com/redirect/outbound?p=hmdb&param=HMDB0072682	TG(10:0/i-24:0/i-16:0)	834.766	835.773	1	14.8819	0.0860255	1.82613
14.88_834.7657n	HMDB0064434		M+H, M+NH4	C53H102O6	36	0	-2.34348	82.7072	100 - 58.7 - 18.2 - 3.92 - 0.659	http://nonlinear.com/redirect/outbound?p=hmdb&param=HMDB0064434	TG(20:0/i-18:0/i-12:0)	834.766	835.773	1	14.8819	0.0860255	1.82613
14.88_834.7657n	HMDB0068626		M+H, M+NH4	C53H102O6	36	0	-2.34348	82.7072	100 - 58.7 - 18.2 - 3.92 - 0.659	http://nonlinear.com/redirect/outbound?p=hmdb&param=HMDB0068626	TG(22:0/a-13:0/a-15:0)[rac]	834.766	835.773	1	14.8819	0.0860255	1.82613
14.88_834.7657n	HMDB0070814		M+H, M+NH4	C53H102O6	36	0	-2.34348	82.7072	100 - 58.7 - 18.2 - 3.92 - 0.659	http://nonlinear.com/redirect/outbound?p=hmdb&param=HMDB0070814	TG(a-25:0/i-12:0/i-13:0)[rac]	834.766	835.773	1	14.8819	0.0860255	1.82613
14.88_834.7657n	HMDB0063704		M+H, M+NH4	C53H102O6	36	0	-2.34348	82.7072	100 - 58.7 - 18.2 - 3.92 - 0.659	http://nonlinear.com/redirect/outbound?p=hmdb&param=HMDB0063704	TG(20:0/i-13:0/a-17:0)	834.766	835.773	1	14.8819	0.0860255	1.82613
14.88_834.7657n	HMDB0071328		M+H, M+NH4	C53H102O6	36	0	-2.34348	82.7072	100 - 58.7 - 18.2 - 3.92 - 0.659	http://nonlinear.com/redirect/outbound?p=hmdb&param=HMDB0071328	TG(8:0/a-25:0/i-17:0)[rac]	834.766	835.773	1	14.8819	0.0860255	1.82613
14.88_834.7657n	HMDB0066149		M+H, M+NH4	C53H102O6	36	0	-2.34348	82.7072	100 - 58.7 - 18.2 - 3.92 - 0.659	http://nonlinear.com/redirect/outbound?p=hmdb&param=HMDB0066149	TG(i-21:0/a-15:0/i-14:0)[rac]	834.766	835.773	1	14.8819	0.0860255	1.82613
14.88_834.7657n	HMDB0066299		M+H, M+NH4	C53H102O6	36	0	-2.34348	82.7072	100 - 58.7 - 18.2 - 3.92 - 0.659	http://nonlinear.com/redirect/outbound?p=hmdb&param=HMDB0066299	TG(21:0/i-12:0/a-17:0)[rac]	834.766	835.773	1	14.8819	0.0860255	1.82613
14.88_834.7657n	HMDB0065384		M+H, M+NH4	C53H102O6	36	0	-2.34348	82.7072	100 - 58.7 - 18.2 - 3.92 - 0.659	http://nonlinear.com/redirect/outbound?p=hmdb&param=HMDB0065384	TG(21:0/a-15:0/i-14:0)[rac]	834.766	835.773	1	14.8819	0.0860255	1.82613
14.88_834.7657n	HMDB0068227		M+H, M+NH4	C53H102O6	36	0	-2.34348	82.7072	100 - 58.7 - 18.2 - 3.92 - 0.659	http://nonlinear.com/redirect/outbound?p=hmdb&param=HMDB0068227	TG(22:0/i-12:0/i-16:0)	834.766	835.773	1	14.8819	0.0860255	1.82613
14.88_834.7657n	HMDB0065834		M+H, M+NH4	C53H102O6	36	0	-2.34348	82.7072	100 - 58.7 - 18.2 - 3.92 - 0.659	http://nonlinear.com/redirect/outbound?p=hmdb&param=HMDB0065834	TG(i-21:0/i-12:0/i-17:0)	834.766	835.773	1	14.8819	0.0860255	1.82613
14.88_834.7657n	HMDB0065324		M+H, M+NH4	C53H102O6	36	0	-2.34348	82.7072	100 - 58.7 - 18.2 - 3.92 - 0.659	http://nonlinear.com/redirect/outbound?p=hmdb&param=HMDB0065324	TG(21:0/i-12:0/i-17:0)	834.766	835.773	1	14.8819	0.0860255	1.82613
14.88_834.7657n	HMDB0064859		M+H, M+NH4	C53H102O6	36	0	-2.34348	82.7072	100 - 58.7 - 18.2 - 3.92 - 0.659	http://nonlinear.com/redirect/outbound?p=hmdb&param=HMDB0064859	TG(i-21:0/i-16:0/a-13:0)[rac]	834.766	835.773	1	14.8819	0.0860255	1.82613
14.88_834.7657n	HMDB0063881		M+H, M+NH4	C53H102O6	36	0	-2.34348	82.7072	100 - 58.7 - 18.2 - 3.92 - 0.659	http://nonlinear.com/redirect/outbound?p=hmdb&param=HMDB0063881	TG(20:0/i-16:0/i-14:0)	834.766	835.773	1	14.8819	0.0860255	1.82613
14.88_834.7657n	HMDB0072431		M+H, M+NH4	C53H102O6	36	0	-2.34348	82.7072	100 - 58.7 - 18.2 - 3.92 - 0.659	http://nonlinear.com/redirect/outbound?p=hmdb&param=HMDB0072431	TG(8:0/a-25:0/a-17:0)[rac]	834.766	835.773	1	14.8819	0.0860255	1.82613
14.88_834.7657n	HMDB0063380		M+H, M+NH4	C53H102O6	36	0	-2.34348	82.7072	100 - 58.7 - 18.2 - 3.92 - 0.659	http://nonlinear.com/redirect/outbound?p=hmdb&param=HMDB0063380	TG(20:0/a-15:0/a-15:0)	834.766	835.773	1	14.8819	0.0860255	1.82613
14.88_834.7657n	HMDB0068919		M+H, M+NH4	C53H102O6	36	0	-2.34348	82.7072	100 - 58.7 - 18.2 - 3.92 - 0.659	http://nonlinear.com/redirect/outbound?p=hmdb&param=HMDB0068919	TG(i-22:0/a-13:0/a-15:0)[rac]	834.766	835.773	1	14.8819	0.0860255	1.82613
14.88_834.7657n	HMDB0070041		M+H, M+NH4	C53H102O6	36	0	-2.34348	82.7072	100 - 58.7 - 18.2 - 3.92 - 0.659	http://nonlinear.com/redirect/outbound?p=hmdb&param=HMDB0070041	TG(i-24:0/i-12:0/i-14:0)	834.766	835.773	1	14.8819	0.0860255	1.82613
14.88_834.7657n	HMDB0065766		M+H, M+NH4	C53H102O6	36	0	-2.34348	82.7072	100 - 58.7 - 18.2 - 3.92 - 0.659	http://nonlinear.com/redirect/outbound?p=hmdb&param=HMDB0065766	TG(21:0/i-13:0/i-16:0)	834.766	835.773	1	14.8819	0.0860255	1.82613
14.88_834.7657n	HMDB0068291		M+H, M+NH4	C53H102O6	36	0	-2.34348	82.7072	100 - 58.7 - 18.2 - 3.92 - 0.659	http://nonlinear.com/redirect/outbound?p=hmdb&param=HMDB0068291	TG(22:0/i-15:0/i-13:0)	834.766	835.773	1	14.8819	0.0860255	1.82613
14.88_834.7657n	HMDB0068914		M+H, M+NH4	C53H102O6	36	0	-2.34348	82.7072	100 - 58.7 - 18.2 - 3.92 - 0.659	http://nonlinear.com/redirect/outbound?p=hmdb&param=HMDB0068914	TG(i-22:0/i-14:0/i-14:0)	834.766	835.773	1	14.8819	0.0860255	1.82613
14.88_834.7657n	HMDB0063419		M+H, M+NH4	C53H102O6	36	0	-2.34348	82.7072	100 - 58.7 - 18.2 - 3.92 - 0.659	http://nonlinear.com/redirect/outbound?p=hmdb&param=HMDB0063419	TG(i-20:0/i-14:0/i-16:0)	834.766	835.773	1	14.8819	0.0860255	1.82613
14.88_834.7657n	HMDB0064199		M+H, M+NH4	C53H102O6	36	0	-2.34348	82.7072	100 - 58.7 - 18.2 - 3.92 - 0.659	http://nonlinear.com/redirect/outbound?p=hmdb&param=HMDB0064199	TG(i-20:0/i-15:0/i-15:0)	834.766	835.773	1	14.8819	0.0860255	1.82613
14.88_834.7657n	HMDB0063934		M+H, M+NH4	C53H102O6	36	0	-2.34348	82.7072	100 - 58.7 - 18.2 - 3.92 - 0.659	http://nonlinear.com/redirect/outbound?p=hmdb&param=HMDB0063934	TG(20:0/i-15:0/i-15:0)	834.766	835.773	1	14.8819	0.0860255	1.82613
14.88_834.7657n	HMDB0069559		M+H, M+NH4	C53H102O6	36	0	-2.34348	82.7072	100 - 58.7 - 18.2 - 3.92 - 0.659	http://nonlinear.com/redirect/outbound?p=hmdb&param=HMDB0069559	TG(i-24:0/i-13:0/a-13:0)[rac]	834.766	835.773	1	14.8819	0.0860255	1.82613
14.88_834.7657n	HMDB0063453		M+H, M+NH4	C53H102O6	36	0	-2.34348	82.7072	100 - 58.7 - 18.2 - 3.92 - 0.659	http://nonlinear.com/redirect/outbound?p=hmdb&param=HMDB0063453	TG(i-20:0/a-13:0/i-17:0)	834.766	835.773	1	14.8819	0.0860255	1.82613
14.88_834.7657n	HMDB0068847		M+H, M+NH4	C53H102O6	36	0	-2.34348	82.7072	100 - 58.7 - 18.2 - 3.92 - 0.659	http://nonlinear.com/redirect/outbound?p=hmdb&param=HMDB0068847	TG(22:0/a-15:0/i-13:0)[rac]	834.766	835.773	1	14.8819	0.0860255	1.82613
14.88_834.7657n	HMDB0065585		M+H, M+NH4	C53H102O6	36	0	-2.34348	82.7072	100 - 58.7 - 18.2 - 3.92 - 0.659	http://nonlinear.com/redirect/outbound?p=hmdb&param=HMDB0065585	TG(21:0/i-14:0/a-15:0)[rac]	834.766	835.773	1	14.8819	0.0860255	1.82613
14.88_834.7657n	HMDB0071021		M+H, M+NH4	C53H102O6	36	0	-2.34348	82.7072	100 - 58.7 - 18.2 - 3.92 - 0.659	http://nonlinear.com/redirect/outbound?p=hmdb&param=HMDB0071021	TG(i-24:0/a-13:0/i-13:0)[rac]	834.766	835.773	1	14.8819	0.0860255	1.82613
14.88_834.7657n	HMDB0063248		M+H, M+NH4	C53H102O6	36	0	-2.34348	82.7072	100 - 58.7 - 18.2 - 3.92 - 0.659	http://nonlinear.com/redirect/outbound?p=hmdb&param=HMDB0063248	TG(i-20:0/i-13:0/i-17:0)	834.766	835.773	1	14.8819	0.0860255	1.82613
14.88_834.7657n	HMDB0064852		M+H, M+NH4	C53H102O6	36	0	-2.34348	82.7072	100 - 58.7 - 18.2 - 3.92 - 0.659	http://nonlinear.com/redirect/outbound?p=hmdb&param=HMDB0064852	TG(a-21:0/i-17:0/i-12:0)[rac]	834.766	835.773	1	14.8819	0.0860255	1.82613
14.88_834.7657n	HMDB0065626		M+H, M+NH4	C53H102O6	36	0	-2.34348	82.7072	100 - 58.7 - 18.2 - 3.92 - 0.659	http://nonlinear.com/redirect/outbound?p=hmdb&param=HMDB0065626	TG(i-21:0/i-13:0/i-16:0)	834.766	835.773	1	14.8819	0.0860255	1.82613
14.88_834.7657n	HMDB0068276		M+H, M+NH4	C53H102O6	36	0	-2.34348	82.7072	100 - 58.7 - 18.2 - 3.92 - 0.659	http://nonlinear.com/redirect/outbound?p=hmdb&param=HMDB0068276	TG(i-22:0/a-13:0/i-15:0)[rac]	834.766	835.773	1	14.8819	0.0860255	1.82613
14.88_834.7657n	HMDB0064093		M+H, M+NH4	C53H102O6	36	0	-2.34348	82.7072	100 - 58.7 - 18.2 - 3.92 - 0.659	http://nonlinear.com/redirect/outbound?p=hmdb&param=HMDB0064093	TG(i-20:0/a-15:0/a-15:0)	834.766	835.773	1	14.8819	0.0860255	1.82613
14.88_834.7657n	HMDB0064917		M+H, M+NH4	C53H102O6	36	0	-2.34348	82.7072	100 - 58.7 - 18.2 - 3.92 - 0.659	http://nonlinear.com/redirect/outbound?p=hmdb&param=HMDB0064917	TG(21:0/i-17:0/i-12:0)	834.766	835.773	1	14.8819	0.0860255	1.82613
14.88_834.7657n	HMDB0065260		M+H, M+NH4	C53H102O6	36	0	-2.34348	82.7072	100 - 58.7 - 18.2 - 3.92 - 0.659	http://nonlinear.com/redirect/outbound?p=hmdb&param=HMDB0065260	TG(i-21:0/i-15:0/i-14:0)	834.766	835.773	1	14.8819	0.0860255	1.82613
14.88_834.7657n	HMDB0063352		M+H, M+NH4	C53H102O6	36	0	-2.34348	82.7072	100 - 58.7 - 18.2 - 3.92 - 0.659	http://nonlinear.com/redirect/outbound?p=hmdb&param=HMDB0063352	TG(20:0/i-14:0/i-16:0)	834.766	835.773	1	14.8819	0.0860255	1.82613
14.88_834.7657n	HMDB0063127		M+H, M+NH4	C53H102O6	36	0	-2.34348	82.7072	100 - 58.7 - 18.2 - 3.92 - 0.659	http://nonlinear.com/redirect/outbound?p=hmdb&param=HMDB0063127	TG(i-20:0/i-17:0/a-13:0)	834.766	835.773	1	14.8819	0.0860255	1.82613
14.88_834.7657n	HMDB0064342		M+H, M+NH4	C53H102O6	36	0	-2.34348	82.7072	100 - 58.7 - 18.2 - 3.92 - 0.659	http://nonlinear.com/redirect/outbound?p=hmdb&param=HMDB0064342	TG(20:0/i-15:0/a-15:0)	834.766	835.773	1	14.8819	0.0860255	1.82613
14.88_834.7657n	HMDB0065529		M+H, M+NH4	C53H102O6	36	0	-2.34348	82.7072	100 - 58.7 - 18.2 - 3.92 - 0.659	http://nonlinear.com/redirect/outbound?p=hmdb&param=HMDB0065529	TG(i-21:0/i-14:0/a-15:0)[rac]	834.766	835.773	1	14.8819	0.0860255	1.82613
14.88_834.7657n	HMDB0070062		M+H, M+NH4	C53H102O6	36	0	-2.34348	82.7072	100 - 58.7 - 18.2 - 3.92 - 0.659	http://nonlinear.com/redirect/outbound?p=hmdb&param=HMDB0070062	TG(a-25:0/i-12:0/a-13:0)[rac]	834.766	835.773	1	14.8819	0.0860255	1.82613
14.88_834.7657n	HMDB0072366		M+H, M+NH4	C53H102O6	36	0	-2.34348	82.7072	100 - 58.7 - 18.2 - 3.92 - 0.659	http://nonlinear.com/redirect/outbound?p=hmdb&param=HMDB0072366	TG(10:0/a-25:0/a-15:0)[rac]	834.766	835.773	1	14.8819	0.0860255	1.82613
14.88_834.7657n	HMDB0065903		M+H, M+NH4	C53H102O6	36	0	-2.34348	82.7072	100 - 58.7 - 18.2 - 3.92 - 0.659	http://nonlinear.com/redirect/outbound?p=hmdb&param=HMDB0065903	TG(i-21:0/i-14:0/i-15:0)	834.766	835.773	1	14.8819	0.0860255	1.82613
14.88_834.7657n	HMDB0065721		M+H, M+NH4	C53H102O6	36	0	-2.34348	82.7072	100 - 58.7 - 18.2 - 3.92 - 0.659	http://nonlinear.com/redirect/outbound?p=hmdb&param=HMDB0065721	TG(21:0/a-13:0/i-16:0)[rac]	834.766	835.773	1	14.8819	0.0860255	1.82613
14.88_834.7657n	HMDB0071905		M+H, M+NH4	C53H102O6	36	0	-2.34348	82.7072	100 - 58.7 - 18.2 - 3.92 - 0.659	http://nonlinear.com/redirect/outbound?p=hmdb&param=HMDB0071905	TG(10:0/a-25:0/i-15:0)[rac]	834.766	835.773	1	14.8819	0.0860255	1.82613
14.88_834.7657n	HMDB0063545		M+H, M+NH4	C53H102O6	36	0	-2.34348	82.7072	100 - 58.7 - 18.2 - 3.92 - 0.659	http://nonlinear.com/redirect/outbound?p=hmdb&param=HMDB0063545	TG(i-20:0/i-18:0/i-12:0)	834.766	835.773	1	14.8819	0.0860255	1.82613
14.88_834.7657n	HMDB0064911		M+H, M+NH4	C53H102O6	36	0	-2.34348	82.7072	100 - 58.7 - 18.2 - 3.92 - 0.659	http://nonlinear.com/redirect/outbound?p=hmdb&param=HMDB0064911	TG(i-21:0/a-13:0/i-16:0)[rac]	834.766	835.773	1	14.8819	0.0860255	1.82613
14.88_834.7657n	HMDB0068320		M+H, M+NH4	C53H102O6	36	0	-2.34348	82.7072	100 - 58.7 - 18.2 - 3.92 - 0.659	http://nonlinear.com/redirect/outbound?p=hmdb&param=HMDB0068320	TG(22:0/i-13:0/i-15:0)	834.766	835.773	1	14.8819	0.0860255	1.82613
14.88_834.7657n	HMDB0065716		M+H, M+NH4	C53H102O6	36	0	-2.34348	82.7072	100 - 58.7 - 18.2 - 3.92 - 0.659	http://nonlinear.com/redirect/outbound?p=hmdb&param=HMDB0065716	TG(21:0/a-17:0/i-12:0)[rac]	834.766	835.773	1	14.8819	0.0860255	1.82613
14.88_834.7657n	HMDB0069581		M+H, M+NH4	C53H102O6	36	0	-2.34348	82.7072	100 - 58.7 - 18.2 - 3.92 - 0.659	http://nonlinear.com/redirect/outbound?p=hmdb&param=HMDB0069581	TG(i-24:0/i-13:0/i-13:0)	834.766	835.773	1	14.8819	0.0860255	1.82613
14.88_834.7657n	HMDB0072425		M+H, M+NH4	C53H102O6	36	0	-2.34348	82.7072	100 - 58.7 - 18.2 - 3.92 - 0.659	http://nonlinear.com/redirect/outbound?p=hmdb&param=HMDB0072425	TG(8:0/i-24:0/i-18:0)	834.766	835.773	1	14.8819	0.0860255	1.82613
14.88_834.7657n	HMDB0065315		M+H, M+NH4	C53H102O6	36	0	-2.34348	82.7072	100 - 58.7 - 18.2 - 3.92 - 0.659	http://nonlinear.com/redirect/outbound?p=hmdb&param=HMDB0065315	TG(a-21:0/i-16:0/i-13:0)[rac]	834.766	835.773	1	14.8819	0.0860255	1.82613
14.88_834.7657n	HMDB0064095		M+H, M+NH4	C53H102O6	36	0	-2.34348	82.7072	100 - 58.7 - 18.2 - 3.92 - 0.659	http://nonlinear.com/redirect/outbound?p=hmdb&param=HMDB0064095	TG(20:0/i-17:0/i-13:0)	834.766	835.773	1	14.8819	0.0860255	1.82613
14.88_834.7657n	HMDB0065313		M+H, M+NH4	C53H102O6	36	0	-2.34348	82.7072	100 - 58.7 - 18.2 - 3.92 - 0.659	http://nonlinear.com/redirect/outbound?p=hmdb&param=HMDB0065313	TG(a-21:0/a-17:0/i-12:0)[rac]	834.766	835.773	1	14.8819	0.0860255	1.82613
14.88_834.7657n	HMDB0065454		M+H, M+NH4	C53H102O6	36	0	-2.34348	82.7072	100 - 58.7 - 18.2 - 3.92 - 0.659	http://nonlinear.com/redirect/outbound?p=hmdb&param=HMDB0065454	TG(a-21:0/i-14:0/a-15:0)[rac]	834.766	835.773	1	14.8819	0.0860255	1.82613
14.88_834.7657n	HMDB0068187		M+H, M+NH4	C53H102O6	36	0	-2.34348	82.7072	100 - 58.7 - 18.2 - 3.92 - 0.659	http://nonlinear.com/redirect/outbound?p=hmdb&param=HMDB0068187	TG(i-22:0/a-15:0/i-13:0)[rac]	834.766	835.773	1	14.8819	0.0860255	1.82613
14.88_834.7657n	HMDB0065227		M+H, M+NH4	C53H102O6	36	0	-2.34348	82.7072	100 - 58.7 - 18.2 - 3.92 - 0.659	http://nonlinear.com/redirect/outbound?p=hmdb&param=HMDB0065227	TG(a-21:0/i-14:0/i-15:0)[rac]	834.766	835.773	1	14.8819	0.0860255	1.82613
14.88_834.7657n	HMDB0065291		M+H, M+NH4	C53H102O6	36	0	-2.34348	82.7072	100 - 58.7 - 18.2 - 3.92 - 0.659	http://nonlinear.com/redirect/outbound?p=hmdb&param=HMDB0065291	TG(i-21:0/i-17:0/i-12:0)	834.766	835.773	1	14.8819	0.0860255	1.82613
14.88_834.7657n	HMDB0065013		M+H, M+NH4	C53H102O6	36	0	-2.34348	82.7072	100 - 58.7 - 18.2 - 3.92 - 0.659	http://nonlinear.com/redirect/outbound?p=hmdb&param=HMDB0065013	TG(21:0/12:0/a-17:0)[rac]	834.766	835.773	1	14.8819	0.0860255	1.82613
14.88_834.7657n	HMDB0068841		M+H, M+NH4	C53H102O6	36	0	-2.34348	82.7072	100 - 58.7 - 18.2 - 3.92 - 0.659	http://nonlinear.com/redirect/outbound?p=hmdb&param=HMDB0068841	TG(22:0/i-15:0/13:0)	834.766	835.773	1	14.8819	0.0860255	1.82613
14.88_834.7657n	HMDB0065008		M+H, M+NH4	C53H102O6	36	0	-2.34348	82.7072	100 - 58.7 - 18.2 - 3.92 - 0.659	http://nonlinear.com/redirect/outbound?p=hmdb&param=HMDB0065008	TG(21:0/16:0/a-13:0)[rac]	834.766	835.773	1	14.8819	0.0860255	1.82613
14.88_834.7657n	HMDB0065350		M+H, M+NH4	C53H102O6	36	0	-2.34348	82.7072	100 - 58.7 - 18.2 - 3.92 - 0.659	http://nonlinear.com/redirect/outbound?p=hmdb&param=HMDB0065350	TG(a-21:0/10:0/i-19:0)[rac]	834.766	835.773	1	14.8819	0.0860255	1.82613
14.88_834.7657n	HMDB0063922		M+H, M+NH4	C53H102O6	36	0	-2.34348	82.7072	100 - 58.7 - 18.2 - 3.92 - 0.659	http://nonlinear.com/redirect/outbound?p=hmdb&param=HMDB0063922	TG(i-20:0/i-15:0/15:0)	834.766	835.773	1	14.8819	0.0860255	1.82613
14.88_834.7657n	HMDB0071189		M+H, M+NH4	C53H102O6	36	0	-2.34348	82.7072	100 - 58.7 - 18.2 - 3.92 - 0.659	http://nonlinear.com/redirect/outbound?p=hmdb&param=HMDB0071189	TG(8:0/20:0/i-22:0)	834.766	835.773	1	14.8819	0.0860255	1.82613
14.88_834.7657n	HMDB0068614		M+H, M+NH4	C53H102O6	36	0	-2.34348	82.7072	100 - 58.7 - 18.2 - 3.92 - 0.659	http://nonlinear.com/redirect/outbound?p=hmdb&param=HMDB0068614	TG(i-22:0/12:0/i-16:0)	834.766	835.773	1	14.8819	0.0860255	1.82613
14.88_834.7657n	HMDB0065035		M+H, M+NH4	C53H102O6	36	0	-2.34348	82.7072	100 - 58.7 - 18.2 - 3.92 - 0.659	http://nonlinear.com/redirect/outbound?p=hmdb&param=HMDB0065035	TG(i-21:0/15:0/i-14:0)	834.766	835.773	1	14.8819	0.0860255	1.82613
14.88_834.7657n	HMDB0065319		M+H, M+NH4	C53H102O6	36	0	-2.34348	82.7072	100 - 58.7 - 18.2 - 3.92 - 0.659	http://nonlinear.com/redirect/outbound?p=hmdb&param=HMDB0065319	TG(i-21:0/a-15:0/14:0)[rac]	834.766	835.773	1	14.8819	0.0860255	1.82613
14.88_834.7657n	HMDB0065616		M+H, M+NH4	C53H102O6	36	0	-2.34348	82.7072	100 - 58.7 - 18.2 - 3.92 - 0.659	http://nonlinear.com/redirect/outbound?p=hmdb&param=HMDB0065616	TG(21:0/i-15:0/14:0)	834.766	835.773	1	14.8819	0.0860255	1.82613
14.88_834.7657n	HMDB0066254		M+H, M+NH4	C53H102O6	36	0	-2.34348	82.7072	100 - 58.7 - 18.2 - 3.92 - 0.659	http://nonlinear.com/redirect/outbound?p=hmdb&param=HMDB0066254	TG(a-21:0/12:0/a-17:0)[rac]	834.766	835.773	1	14.8819	0.0860255	1.82613
14.88_834.7657n	HMDB0066556		M+H, M+NH4	C53H102O6	36	0	-2.34348	82.7072	100 - 58.7 - 18.2 - 3.92 - 0.659	http://nonlinear.com/redirect/outbound?p=hmdb&param=HMDB0066556	TG(i-21:0/a-21:0/8:0)[rac]	834.766	835.773	1	14.8819	0.0860255	1.82613
14.88_834.7657n	HMDB0071225		M+H, M+NH4	C53H102O6	36	0	-2.34348	82.7072	100 - 58.7 - 18.2 - 3.92 - 0.659	http://nonlinear.com/redirect/outbound?p=hmdb&param=HMDB0071225	TG(8:0/i-22:0/i-20:0)	834.766	835.773	1	14.8819	0.0860255	1.82613
14.88_834.7657n	HMDB0072834		M+H, M+NH4	C53H102O6	36	0	-2.34348	82.7072	100 - 58.7 - 18.2 - 3.92 - 0.659	http://nonlinear.com/redirect/outbound?p=hmdb&param=HMDB0072834	TG(10:0/i-22:0/18:0)	834.766	835.773	1	14.8819	0.0860255	1.82613
14.88_834.7657n	HMDB0065393		M+H, M+NH4	C53H102O6	36	0	-2.34348	82.7072	100 - 58.7 - 18.2 - 3.92 - 0.659	http://nonlinear.com/redirect/outbound?p=hmdb&param=HMDB0065393	TG(i-21:0/i-12:0/17:0)	834.766	835.773	1	14.8819	0.0860255	1.82613
14.88_834.7657n	HMDB0064432		M+H, M+NH4	C53H102O6	36	0	-2.34348	82.7072	100 - 58.7 - 18.2 - 3.92 - 0.659	http://nonlinear.com/redirect/outbound?p=hmdb&param=HMDB0064432	TG(20:0/a-15:0/15:0)	834.766	835.773	1	14.8819	0.0860255	1.82613
14.88_834.7657n	HMDB0065543		M+H, M+NH4	C53H102O6	36	0	-2.34348	82.7072	100 - 58.7 - 18.2 - 3.92 - 0.659	http://nonlinear.com/redirect/outbound?p=hmdb&param=HMDB0065543	TG(i-21:0/13:0/i-16:0)	834.766	835.773	1	14.8819	0.0860255	1.82613
14.88_834.7657n	HMDB0071250		M+H, M+NH4	C53H102O6	36	0	-2.34348	82.7072	100 - 58.7 - 18.2 - 3.92 - 0.659	http://nonlinear.com/redirect/outbound?p=hmdb&param=HMDB0071250	TG(10:0/21:0/i-19:0)	834.766	835.773	1	14.8819	0.0860255	1.82613
14.88_834.7657n	HMDB0065532		M+H, M+NH4	C53H102O6	36	0	-2.34348	82.7072	100 - 58.7 - 18.2 - 3.92 - 0.659	http://nonlinear.com/redirect/outbound?p=hmdb&param=HMDB0065532	TG(a-21:0/i-16:0/13:0)[rac]	834.766	835.773	1	14.8819	0.0860255	1.82613
14.88_834.7657n	HMDB0063272		M+H, M+NH4	C53H102O6	36	0	-2.34348	82.7072	100 - 58.7 - 18.2 - 3.92 - 0.659	http://nonlinear.com/redirect/outbound?p=hmdb&param=HMDB0063272	TG(20:0/15:0/a-15:0)	834.766	835.773	1	14.8819	0.0860255	1.82613
14.88_834.7657n	HMDB0064887		M+H, M+NH4	C53H102O6	36	0	-2.34348	82.7072	100 - 58.7 - 18.2 - 3.92 - 0.659	http://nonlinear.com/redirect/outbound?p=hmdb&param=HMDB0064887	TG(21:0/14:0/a-15:0)[rac]	834.766	835.773	1	14.8819	0.0860255	1.82613
14.88_834.7657n	HMDB0062987		M+H, M+NH4	C53H102O6	36	0	-2.34348	82.7072	100 - 58.7 - 18.2 - 3.92 - 0.659	http://nonlinear.com/redirect/outbound?p=hmdb&param=HMDB0062987	TG(i-20:0/i-14:0/16:0)	834.766	835.773	1	14.8819	0.0860255	1.82613
14.88_834.7657n	HMDB0065463		M+H, M+NH4	C53H102O6	36	0	-2.34348	82.7072	100 - 58.7 - 18.2 - 3.92 - 0.659	http://nonlinear.com/redirect/outbound?p=hmdb&param=HMDB0065463	TG(a-21:0/i-14:0/15:0)[rac]	834.766	835.773	1	14.8819	0.0860255	1.82613
14.88_834.7657n	HMDB0065465		M+H, M+NH4	C53H102O6	36	0	-2.34348	82.7072	100 - 58.7 - 18.2 - 3.92 - 0.659	http://nonlinear.com/redirect/outbound?p=hmdb&param=HMDB0065465	TG(a-21:0/i-15:0/14:0)[rac]	834.766	835.773	1	14.8819	0.0860255	1.82613
14.88_834.7657n	HMDB0069083		M+H, M+NH4	C53H102O6	36	0	-2.34348	82.7072	100 - 58.7 - 18.2 - 3.92 - 0.659	http://nonlinear.com/redirect/outbound?p=hmdb&param=HMDB0069083	TG(22:0/a-15:0/13:0)[rac]	834.766	835.773	1	14.8819	0.0860255	1.82613
14.88_834.7657n	HMDB0065000		M+H, M+NH4	C53H102O6	36	0	-2.34348	82.7072	100 - 58.7 - 18.2 - 3.92 - 0.659	http://nonlinear.com/redirect/outbound?p=hmdb&param=HMDB0065000	TG(20:0/i-22:0/8:0)	834.766	835.773	1	14.8819	0.0860255	1.82613
14.88_834.7657n	HMDB0071190		M+H, M+NH4	C53H102O6	36	0	-2.34348	82.7072	100 - 58.7 - 18.2 - 3.92 - 0.659	http://nonlinear.com/redirect/outbound?p=hmdb&param=HMDB0071190	TG(10:0/a-25:0/15:0)[rac]	834.766	835.773	1	14.8819	0.0860255	1.82613
14.88_834.7657n	HMDB0065592		M+H, M+NH4	C53H102O6	36	0	-2.34348	82.7072	100 - 58.7 - 18.2 - 3.92 - 0.659	http://nonlinear.com/redirect/outbound?p=hmdb&param=HMDB0065592	TG(21:0/i-13:0/16:0)	834.766	835.773	1	14.8819	0.0860255	1.82613
14.88_834.7657n	HMDB0065595		M+H, M+NH4	C53H102O6	36	0	-2.34348	82.7072	100 - 58.7 - 18.2 - 3.92 - 0.659	http://nonlinear.com/redirect/outbound?p=hmdb&param=HMDB0065595	TG(21:0/8:0/i-21:0)	834.766	835.773	1	14.8819	0.0860255	1.82613
14.88_834.7657n	HMDB0071072		M+H, M+NH4	C53H102O6	36	0	-2.34348	82.7072	100 - 58.7 - 18.2 - 3.92 - 0.659	http://nonlinear.com/redirect/outbound?p=hmdb&param=HMDB0071072	TG(i-24:0/13:0/a-13:0)[rac]	834.766	835.773	1	14.8819	0.0860255	1.82613
14.88_834.7657n	HMDB0066274		M+H, M+NH4	C53H102O6	36	0	-2.34348	82.7072	100 - 58.7 - 18.2 - 3.92 - 0.659	http://nonlinear.com/redirect/outbound?p=hmdb&param=HMDB0066274	TG(i-20:0/i-22:0/8:0)	834.766	835.773	1	14.8819	0.0860255	1.82613
14.88_834.7657n	HMDB0066322		M+H, M+NH4	C53H102O6	36	0	-2.34348	82.7072	100 - 58.7 - 18.2 - 3.92 - 0.659	http://nonlinear.com/redirect/outbound?p=hmdb&param=HMDB0066322	TG(a-21:0/16:0/i-13:0)[rac]	834.766	835.773	1	14.8819	0.0860255	1.82613
14.88_834.7657n	HMDB0070776		M+H, M+NH4	C53H102O6	36	0	-2.34348	82.7072	100 - 58.7 - 18.2 - 3.92 - 0.659	http://nonlinear.com/redirect/outbound?p=hmdb&param=HMDB0070776	TG(a-25:0/a-15:0/10:0)[rac]	834.766	835.773	1	14.8819	0.0860255	1.82613
14.88_834.7657n	HMDB0065574		M+H, M+NH4	C53H102O6	36	0	-2.34348	82.7072	100 - 58.7 - 18.2 - 3.92 - 0.659	http://nonlinear.com/redirect/outbound?p=hmdb&param=HMDB0065574	TG(i-21:0/14:0/i-15:0)	834.766	835.773	1	14.8819	0.0860255	1.82613
14.88_834.7657n	HMDB0066351		M+H, M+NH4	C53H102O6	36	0	-2.34348	82.7072	100 - 58.7 - 18.2 - 3.92 - 0.659	http://nonlinear.com/redirect/outbound?p=hmdb&param=HMDB0066351	TG(a-21:0/i-19:0/10:0)[rac]	834.766	835.773	1	14.8819	0.0860255	1.82613
14.88_834.7657n	HMDB0071070		M+H, M+NH4	C53H102O6	36	0	-2.34348	82.7072	100 - 58.7 - 18.2 - 3.92 - 0.659	http://nonlinear.com/redirect/outbound?p=hmdb&param=HMDB0071070	TG(i-24:0/14:0/i-12:0)	834.766	835.773	1	14.8819	0.0860255	1.82613
14.88_834.7657n	HMDB0072129		M+H, M+NH4	C53H102O6	36	0	-2.34348	82.7072	100 - 58.7 - 18.2 - 3.92 - 0.659	http://nonlinear.com/redirect/outbound?p=hmdb&param=HMDB0072129	TG(8:0/i-21:0/i-21:0)	834.766	835.773	1	14.8819	0.0860255	1.82613
14.88_834.7657n	HMDB0069058		M+H, M+NH4	C53H102O6	36	0	-2.34348	82.7072	100 - 58.7 - 18.2 - 3.92 - 0.659	http://nonlinear.com/redirect/outbound?p=hmdb&param=HMDB0069058	TG(22:0/a-13:0/15:0)[rac]	834.766	835.773	1	14.8819	0.0860255	1.82613
14.88_834.7657n	HMDB0063915		M+H, M+NH4	C53H102O6	36	0	-2.34348	82.7072	100 - 58.7 - 18.2 - 3.92 - 0.659	http://nonlinear.com/redirect/outbound?p=hmdb&param=HMDB0063915	TG(20:0/a-13:0/17:0)	834.766	835.773	1	14.8819	0.0860255	1.82613
14.88_834.7657n	HMDB0066012		M+H, M+NH4	C53H102O6	36	0	-2.34348	82.7072	100 - 58.7 - 18.2 - 3.92 - 0.659	http://nonlinear.com/redirect/outbound?p=hmdb&param=HMDB0066012	TG(a-21:0/14:0/a-15:0)[rac]	834.766	835.773	1	14.8819	0.0860255	1.82613
14.88_834.7657n	HMDB0065867		M+H, M+NH4	C53H102O6	36	0	-2.34348	82.7072	100 - 58.7 - 18.2 - 3.92 - 0.659	http://nonlinear.com/redirect/outbound?p=hmdb&param=HMDB0065867	TG(i-21:0/10:0/i-19:0)	834.766	835.773	1	14.8819	0.0860255	1.82613
14.88_834.7657n	HMDB0066020		M+H, M+NH4	C53H102O6	36	0	-2.34348	82.7072	100 - 58.7 - 18.2 - 3.92 - 0.659	http://nonlinear.com/redirect/outbound?p=hmdb&param=HMDB0066020	TG(a-21:0/a-15:0/14:0)[rac]	834.766	835.773	1	14.8819	0.0860255	1.82613
14.88_834.7657n	HMDB0065842		M+H, M+NH4	C53H102O6	36	0	-2.34348	82.7072	100 - 58.7 - 18.2 - 3.92 - 0.659	http://nonlinear.com/redirect/outbound?p=hmdb&param=HMDB0065842	TG(a-21:0/15:0/i-14:0)[rac]	834.766	835.773	1	14.8819	0.0860255	1.82613
14.88_834.7657n	HMDB0063112		M+H, M+NH4	C53H102O6	36	0	-2.34348	82.7072	100 - 58.7 - 18.2 - 3.92 - 0.659	http://nonlinear.com/redirect/outbound?p=hmdb&param=HMDB0063112	TG(i-19:0/i-21:0/10:0)	834.766	835.773	1	14.8819	0.0860255	1.82613
14.88_834.7657n	HMDB0068683		M+H, M+NH4	C53H102O6	36	0	-2.34348	82.7072	100 - 58.7 - 18.2 - 3.92 - 0.659	http://nonlinear.com/redirect/outbound?p=hmdb&param=HMDB0068683	TG(i-22:0/a-15:0/13:0)[rac]	834.766	835.773	1	14.8819	0.0860255	1.82613
14.88_834.7657n	HMDB0064230		M+H, M+NH4	C53H102O6	36	0	-2.34348	82.7072	100 - 58.7 - 18.2 - 3.92 - 0.659	http://nonlinear.com/redirect/outbound?p=hmdb&param=HMDB0064230	TG(i-20:0/8:0/i-22:0)	834.766	835.773	1	14.8819	0.0860255	1.82613
14.88_834.7657n	HMDB0068672		M+H, M+NH4	C53H102O6	36	0	-2.34348	82.7072	100 - 58.7 - 18.2 - 3.92 - 0.659	http://nonlinear.com/redirect/outbound?p=hmdb&param=HMDB0068672	TG(i-22:0/15:0/i-13:0)	834.766	835.773	1	14.8819	0.0860255	1.82613
14.88_834.7657n	HMDB0072239		M+H, M+NH4	C53H102O6	36	0	-2.34348	82.7072	100 - 58.7 - 18.2 - 3.92 - 0.659	http://nonlinear.com/redirect/outbound?p=hmdb&param=HMDB0072239	TG(10:0/20:0/i-20:0)	834.766	835.773	1	14.8819	0.0860255	1.82613
14.88_834.7657n	HMDB0065829		M+H, M+NH4	C53H102O6	36	0	-2.34348	82.7072	100 - 58.7 - 18.2 - 3.92 - 0.659	http://nonlinear.com/redirect/outbound?p=hmdb&param=HMDB0065829	TG(a-21:0/i-13:0/16:0)[rac]	834.766	835.773	1	14.8819	0.0860255	1.82613
14.88_834.7657n	HMDB0065143		M+H, M+NH4	C53H102O6	36	0	-2.34348	82.7072	100 - 58.7 - 18.2 - 3.92 - 0.659	http://nonlinear.com/redirect/outbound?p=hmdb&param=HMDB0065143	TG(21:0/i-14:0/15:0)	834.766	835.773	1	14.8819	0.0860255	1.82613
14.88_834.7657n	HMDB0063859		M+H, M+NH4	C53H102O6	36	0	-2.34348	82.7072	100 - 58.7 - 18.2 - 3.92 - 0.659	http://nonlinear.com/redirect/outbound?p=hmdb&param=HMDB0063859	TG(20:0/i-13:0/17:0)	834.766	835.773	1	14.8819	0.0860255	1.82613
14.88_834.7657n	HMDB0063861		M+H, M+NH4	C53H102O6	36	0	-2.34348	82.7072	100 - 58.7 - 18.2 - 3.92 - 0.659	http://nonlinear.com/redirect/outbound?p=hmdb&param=HMDB0063861	TG(i-20:0/12:0/i-18:0)	834.766	835.773	1	14.8819	0.0860255	1.82613
14.88_834.7657n	HMDB0066022		M+H, M+NH4	C53H102O6	36	0	-2.34348	82.7072	100 - 58.7 - 18.2 - 3.92 - 0.659	http://nonlinear.com/redirect/outbound?p=hmdb&param=HMDB0066022	TG(a-21:0/a-17:0/12:0)[rac]	834.766	835.773	1	14.8819	0.0860255	1.82613
14.88_834.7657n	HMDB0063947		M+H, M+NH4	C53H102O6	36	0	-2.34348	82.7072	100 - 58.7 - 18.2 - 3.92 - 0.659	http://nonlinear.com/redirect/outbound?p=hmdb&param=HMDB0063947	TG(i-20:0/a-15:0/15:0)	834.766	835.773	1	14.8819	0.0860255	1.82613
14.88_834.7657n	HMDB0065141		M+H, M+NH4	C53H102O6	36	0	-2.34348	82.7072	100 - 58.7 - 18.2 - 3.92 - 0.659	http://nonlinear.com/redirect/outbound?p=hmdb&param=HMDB0065141	TG(i-21:0/i-15:0/14:0)	834.766	835.773	1	14.8819	0.0860255	1.82613
14.88_834.7657n	HMDB0065985		M+H, M+NH4	C53H102O6	36	0	-2.34348	82.7072	100 - 58.7 - 18.2 - 3.92 - 0.659	http://nonlinear.com/redirect/outbound?p=hmdb&param=HMDB0065985	TG(i-21:0/i-21:0/8:0)	834.766	835.773	1	14.8819	0.0860255	1.82613
14.88_834.7657n	HMDB0065899		M+H, M+NH4	C53H102O6	36	0	-2.34348	82.7072	100 - 58.7 - 18.2 - 3.92 - 0.659	http://nonlinear.com/redirect/outbound?p=hmdb&param=HMDB0065899	TG(i-21:0/12:0/i-17:0)	834.766	835.773	1	14.8819	0.0860255	1.82613
14.88_834.7657n	HMDB0070822		M+H, M+NH4	C53H102O6	36	0	-2.34348	82.7072	100 - 58.7 - 18.2 - 3.92 - 0.659	http://nonlinear.com/redirect/outbound?p=hmdb&param=HMDB0070822	TG(i-24:0/13:0/i-13:0)	834.766	835.773	1	14.8819	0.0860255	1.82613
14.88_834.7657n	HMDB0072210		M+H, M+NH4	C53H102O6	36	0	-2.34348	82.7072	100 - 58.7 - 18.2 - 3.92 - 0.659	http://nonlinear.com/redirect/outbound?p=hmdb&param=HMDB0072210	TG(8:0/i-20:0/i-22:0)	834.766	835.773	1	14.8819	0.0860255	1.82613
14.88_834.7657n	HMDB0063954		M+H, M+NH4	C53H102O6	36	0	-2.34348	82.7072	100 - 58.7 - 18.2 - 3.92 - 0.659	http://nonlinear.com/redirect/outbound?p=hmdb&param=HMDB0063954	TG(i-20:0/i-18:0/12:0)	834.766	835.773	1	14.8819	0.0860255	1.82613
14.88_834.7657n	HMDB0070840		M+H, M+NH4	C53H102O6	36	0	-2.34348	82.7072	100 - 58.7 - 18.2 - 3.92 - 0.659	http://nonlinear.com/redirect/outbound?p=hmdb&param=HMDB0070840	TG(a-25:0/8:0/i-17:0)[rac]	834.766	835.773	1	14.8819	0.0860255	1.82613
14.88_834.7657n	HMDB0063126		M+H, M+NH4	C53H102O6	36	0	-2.34348	82.7072	100 - 58.7 - 18.2 - 3.92 - 0.659	http://nonlinear.com/redirect/outbound?p=hmdb&param=HMDB0063126	TG(20:0/14:0/i-16:0)	834.766	835.773	1	14.8819	0.0860255	1.82613
14.88_834.7657n	HMDB0065935		M+H, M+NH4	C53H102O6	36	0	-2.34348	82.7072	100 - 58.7 - 18.2 - 3.92 - 0.659	http://nonlinear.com/redirect/outbound?p=hmdb&param=HMDB0065935	TG(a-21:0/16:0/a-13:0)[rac]	834.766	835.773	1	14.8819	0.0860255	1.82613
14.88_834.7657n	HMDB0065931		M+H, M+NH4	C53H102O6	36	0	-2.34348	82.7072	100 - 58.7 - 18.2 - 3.92 - 0.659	http://nonlinear.com/redirect/outbound?p=hmdb&param=HMDB0065931	TG(21:0/12:0/i-17:0)	834.766	835.773	1	14.8819	0.0860255	1.82613
14.88_834.7657n	HMDB0063961		M+H, M+NH4	C53H102O6	36	0	-2.34348	82.7072	100 - 58.7 - 18.2 - 3.92 - 0.659	http://nonlinear.com/redirect/outbound?p=hmdb&param=HMDB0063961	TG(20:0/i-17:0/13:0)	834.766	835.773	1	14.8819	0.0860255	1.82613
14.88_834.7657n	HMDB0063133		M+H, M+NH4	C53H102O6	36	0	-2.34348	82.7072	100 - 58.7 - 18.2 - 3.92 - 0.659	http://nonlinear.com/redirect/outbound?p=hmdb&param=HMDB0063133	TG(i-20:0/i-17:0/13:0)	834.766	835.773	1	14.8819	0.0860255	1.82613
14.88_834.7657n	HMDB0065881		M+H, M+NH4	C53H102O6	36	0	-2.34348	82.7072	100 - 58.7 - 18.2 - 3.92 - 0.659	http://nonlinear.com/redirect/outbound?p=hmdb&param=HMDB0065881	TG(a-21:0/12:0/i-17:0)[rac]	834.766	835.773	1	14.8819	0.0860255	1.82613
14.88_834.7657n	HMDB0070882		M+H, M+NH4	C53H102O6	36	0	-2.34348	82.7072	100 - 58.7 - 18.2 - 3.92 - 0.659	http://nonlinear.com/redirect/outbound?p=hmdb&param=HMDB0070882	TG(a-25:0/10:0/a-15:0)[rac]	834.766	835.773	1	14.8819	0.0860255	1.82613
14.88_834.7657n	HMDB0065939		M+H, M+NH4	C53H102O6	36	0	-2.34348	82.7072	100 - 58.7 - 18.2 - 3.92 - 0.659	http://nonlinear.com/redirect/outbound?p=hmdb&param=HMDB0065939	TG(a-21:0/i-17:0/12:0)[rac]	834.766	835.773	1	14.8819	0.0860255	1.82613
14.88_834.7657n	HMDB0068968		M+H, M+NH4	C53H102O6	36	0	-2.34348	82.7072	100 - 58.7 - 18.2 - 3.92 - 0.659	http://nonlinear.com/redirect/outbound?p=hmdb&param=HMDB0068968	TG(22:0/i-12:0/16:0)	834.766	835.773	1	14.8819	0.0860255	1.82613
14.88_834.7657n	HMDB0070868		M+H, M+NH4	C53H102O6	36	0	-2.34348	82.7072	100 - 58.7 - 18.2 - 3.92 - 0.659	http://nonlinear.com/redirect/outbound?p=hmdb&param=HMDB0070868	TG(i-24:0/i-13:0/13:0)	834.766	835.773	1	14.8819	0.0860255	1.82613
14.88_834.7657n	HMDB0068973		M+H, M+NH4	C53H102O6	36	0	-2.34348	82.7072	100 - 58.7 - 18.2 - 3.92 - 0.659	http://nonlinear.com/redirect/outbound?p=hmdb&param=HMDB0068973	TG(i-22:0/15:0/a-13:0)[rac]	834.766	835.773	1	14.8819	0.0860255	1.82613
14.88_834.7657n	HMDB0065198		M+H, M+NH4	C53H102O6	36	0	-2.34348	82.7072	100 - 58.7 - 18.2 - 3.92 - 0.659	http://nonlinear.com/redirect/outbound?p=hmdb&param=HMDB0065198	TG(i-21:0/i-17:0/12:0)	834.766	835.773	1	14.8819	0.0860255	1.82613
14.88_834.7657n	HMDB0065775		M+H, M+NH4	C53H102O6	36	0	-2.34348	82.7072	100 - 58.7 - 18.2 - 3.92 - 0.659	http://nonlinear.com/redirect/outbound?p=hmdb&param=HMDB0065775	TG(21:0/16:0/i-13:0)	834.766	835.773	1	14.8819	0.0860255	1.82613
14.88_834.7657n	HMDB0065057		M+H, M+NH4	C53H102O6	36	0	-2.34348	82.7072	100 - 58.7 - 18.2 - 3.92 - 0.659	http://nonlinear.com/redirect/outbound?p=hmdb&param=HMDB0065057	TG(i-21:0/14:0/a-15:0)[rac]	834.766	835.773	1	14.8819	0.0860255	1.82613
14.88_834.7657n	HMDB0063040		M+H, M+NH4	C53H102O6	36	0	-2.34348	82.7072	100 - 58.7 - 18.2 - 3.92 - 0.659	http://nonlinear.com/redirect/outbound?p=hmdb&param=HMDB0063040	TG(20:0/i-20:0/10:0)	834.766	835.773	1	14.8819	0.0860255	1.82613
14.88_834.7657n	HMDB0066183		M+H, M+NH4	C53H102O6	36	0	-2.34348	82.7072	100 - 58.7 - 18.2 - 3.92 - 0.659	http://nonlinear.com/redirect/outbound?p=hmdb&param=HMDB0066183	TG(a-21:0/14:0/i-15:0)[rac]	834.766	835.773	1	14.8819	0.0860255	1.82613
14.88_834.7657n	HMDB0066178		M+H, M+NH4	C53H102O6	36	0	-2.34348	82.7072	100 - 58.7 - 18.2 - 3.92 - 0.659	http://nonlinear.com/redirect/outbound?p=hmdb&param=HMDB0066178	TG(i-21:0/16:0/a-13:0)[rac]	834.766	835.773	1	14.8819	0.0860255	1.82613
14.88_834.7657n	HMDB0063852		M+H, M+NH4	C53H102O6	36	0	-2.34348	82.7072	100 - 58.7 - 18.2 - 3.92 - 0.659	http://nonlinear.com/redirect/outbound?p=hmdb&param=HMDB0063852	TG(20:0/i-16:0/14:0)	834.766	835.773	1	14.8819	0.0860255	1.82613
14.88_834.7657n	HMDB0065195		M+H, M+NH4	C53H102O6	36	0	-2.34348	82.7072	100 - 58.7 - 18.2 - 3.92 - 0.659	http://nonlinear.com/redirect/outbound?p=hmdb&param=HMDB0065195	TG(21:0/14:0/i-15:0)	834.766	835.773	1	14.8819	0.0860255	1.82613
14.88_834.7657n	HMDB0072263		M+H, M+NH4	C53H102O6	36	0	-2.34348	82.7072	100 - 58.7 - 18.2 - 3.92 - 0.659	http://nonlinear.com/redirect/outbound?p=hmdb&param=HMDB0072263	TG(8:0/a-21:0/i-21:0)[rac]	834.766	835.773	1	14.8819	0.0860255	1.82613
14.88_834.7657n	HMDB0065711		M+H, M+NH4	C53H102O6	36	0	-2.34348	82.7072	100 - 58.7 - 18.2 - 3.92 - 0.659	http://nonlinear.com/redirect/outbound?p=hmdb&param=HMDB0065711	TG(a-21:0/a-13:0/16:0)[rac]	834.766	835.773	1	14.8819	0.0860255	1.82613
14.88_834.7657n	HMDB0064388		M+H, M+NH4	C53H102O6	36	0	-2.34348	82.7072	100 - 58.7 - 18.2 - 3.92 - 0.659	http://nonlinear.com/redirect/outbound?p=hmdb&param=HMDB0064388	TG(i-20:0/a-17:0/13:0)	834.766	835.773	1	14.8819	0.0860255	1.82613
14.88_834.7657n	HMDB0063234		M+H, M+NH4	C53H102O6	36	0	-2.34348	82.7072	100 - 58.7 - 18.2 - 3.92 - 0.659	http://nonlinear.com/redirect/outbound?p=hmdb&param=HMDB0063234	TG(i-20:0/13:0/a-17:0)	834.766	835.773	1	14.8819	0.0860255	1.82613
14.88_834.7657n	HMDB0063911		M+H, M+NH4	C53H102O6	36	0	-2.34348	82.7072	100 - 58.7 - 18.2 - 3.92 - 0.659	http://nonlinear.com/redirect/outbound?p=hmdb&param=HMDB0063911	TG(20:0/i-12:0/18:0)	834.766	835.773	1	14.8819	0.0860255	1.82613
14.88_834.7657n	HMDB0070811		M+H, M+NH4	C53H102O6	36	0	-2.34348	82.7072	100 - 58.7 - 18.2 - 3.92 - 0.659	http://nonlinear.com/redirect/outbound?p=hmdb&param=HMDB0070811	TG(a-25:0/i-17:0/8:0)[rac]	834.766	835.773	1	14.8819	0.0860255	1.82613
14.88_834.7657n	HMDB0065714		M+H, M+NH4	C53H102O6	36	0	-2.34348	82.7072	100 - 58.7 - 18.2 - 3.92 - 0.659	http://nonlinear.com/redirect/outbound?p=hmdb&param=HMDB0065714	TG(21:0/i-17:0/12:0)	834.766	835.773	1	14.8819	0.0860255	1.82613
14.88_834.7657n	HMDB0070856		M+H, M+NH4	C53H102O6	36	0	-2.34348	82.7072	100 - 58.7 - 18.2 - 3.92 - 0.659	http://nonlinear.com/redirect/outbound?p=hmdb&param=HMDB0070856	TG(a-25:0/10:0/i-15:0)[rac]	834.766	835.773	1	14.8819	0.0860255	1.82613
14.88_834.7657n	HMDB0072177		M+H, M+NH4	C53H102O6	36	0	-2.34348	82.7072	100 - 58.7 - 18.2 - 3.92 - 0.659	http://nonlinear.com/redirect/outbound?p=hmdb&param=HMDB0072177	TG(10:0/22:0/i-18:0)	834.766	835.773	1	14.8819	0.0860255	1.82613
14.88_834.7657n	HMDB0072178		M+H, M+NH4	C53H102O6	36	0	-2.34348	82.7072	100 - 58.7 - 18.2 - 3.92 - 0.659	http://nonlinear.com/redirect/outbound?p=hmdb&param=HMDB0072178	TG(8:0/i-21:0/a-21:0)[rac]	834.766	835.773	1	14.8819	0.0860255	1.82613
14.88_834.7657n	HMDB0064217		M+H, M+NH4	C53H102O6	36	0	-2.34348	82.7072	100 - 58.7 - 18.2 - 3.92 - 0.659	http://nonlinear.com/redirect/outbound?p=hmdb&param=HMDB0064217	TG(i-20:0/i-13:0/17:0)	834.766	835.773	1	14.8819	0.0860255	1.82613
14.88_834.7657n	HMDB0065165		M+H, M+NH4	C53H102O6	36	0	-2.34348	82.7072	100 - 58.7 - 18.2 - 3.92 - 0.659	http://nonlinear.com/redirect/outbound?p=hmdb&param=HMDB0065165	TG(a-21:0/17:0/i-12:0)[rac]	834.766	835.773	1	14.8819	0.0860255	1.82613
14.88_834.7657n	HMDB0065803		M+H, M+NH4	C53H102O6	36	0	-2.34348	82.7072	100 - 58.7 - 18.2 - 3.92 - 0.659	http://nonlinear.com/redirect/outbound?p=hmdb&param=HMDB0065803	TG(a-21:0/i-12:0/17:0)[rac]	834.766	835.773	1	14.8819	0.0860255	1.82613
14.88_834.7657n	HMDB0065147		M+H, M+NH4	C53H102O6	36	0	-2.34348	82.7072	100 - 58.7 - 18.2 - 3.92 - 0.659	http://nonlinear.com/redirect/outbound?p=hmdb&param=HMDB0065147	TG(21:0/13:0/i-16:0)	834.766	835.773	1	14.8819	0.0860255	1.82613
14.88_834.7657n	HMDB0068999		M+H, M+NH4	C53H102O6	36	0	-2.34348	82.7072	100 - 58.7 - 18.2 - 3.92 - 0.659	http://nonlinear.com/redirect/outbound?p=hmdb&param=HMDB0068999	TG(i-22:0/i-18:0/10:0)	834.766	835.773	1	14.8819	0.0860255	1.82613
14.88_834.7657n	HMDB0069008		M+H, M+NH4	C53H102O6	36	0	-2.34348	82.7072	100 - 58.7 - 18.2 - 3.92 - 0.659	http://nonlinear.com/redirect/outbound?p=hmdb&param=HMDB0069008	TG(i-22:0/i-13:0/15:0)	834.766	835.773	1	14.8819	0.0860255	1.82613
14.88_834.7657n	HMDB0065811		M+H, M+NH4	C53H102O6	36	0	-2.34348	82.7072	100 - 58.7 - 18.2 - 3.92 - 0.659	http://nonlinear.com/redirect/outbound?p=hmdb&param=HMDB0065811	TG(i-21:0/16:0/i-13:0)	834.766	835.773	1	14.8819	0.0860255	1.82613
14.88_834.7657n	HMDB0066136		M+H, M+NH4	C53H102O6	36	0	-2.34348	82.7072	100 - 58.7 - 18.2 - 3.92 - 0.659	http://nonlinear.com/redirect/outbound?p=hmdb&param=HMDB0066136	TG(21:0/10:0/i-19:0)	834.766	835.773	1	14.8819	0.0860255	1.82613
14.88_834.7657n	HMDB0065779		M+H, M+NH4	C53H102O6	36	0	-2.34348	82.7072	100 - 58.7 - 18.2 - 3.92 - 0.659	http://nonlinear.com/redirect/outbound?p=hmdb&param=HMDB0065779	TG(21:0/a-17:0/12:0)[rac]	834.766	835.773	1	14.8819	0.0860255	1.82613
14.88_834.7657n	HMDB0066157		M+H, M+NH4	C53H102O6	36	0	-2.34348	82.7072	100 - 58.7 - 18.2 - 3.92 - 0.659	http://nonlinear.com/redirect/outbound?p=hmdb&param=HMDB0066157	TG(21:0/17:0/i-12:0)	834.766	835.773	1	14.8819	0.0860255	1.82613
14.88_834.7657n	HMDB0068895		M+H, M+NH4	C53H102O6	36	0	-2.34348	82.7072	100 - 58.7 - 18.2 - 3.92 - 0.659	http://nonlinear.com/redirect/outbound?p=hmdb&param=HMDB0068895	TG(22:0/12:0/i-16:0)	834.766	835.773	1	14.8819	0.0860255	1.82613
14.88_834.7657n	HMDB0066113		M+H, M+NH4	C53H102O6	36	0	-2.34348	82.7072	100 - 58.7 - 18.2 - 3.92 - 0.659	http://nonlinear.com/redirect/outbound?p=hmdb&param=HMDB0066113	TG(i-21:0/12:0/a-17:0)[rac]	834.766	835.773	1	14.8819	0.0860255	1.82613
14.88_834.7657n	HMDB0063854		M+H, M+NH4	C53H102O6	36	0	-2.34348	82.7072	100 - 58.7 - 18.2 - 3.92 - 0.659	http://nonlinear.com/redirect/outbound?p=hmdb&param=HMDB0063854	TG(20:0/a-17:0/13:0)	834.766	835.773	1	14.8819	0.0860255	1.82613
14.88_834.7657n	HMDB0066120		M+H, M+NH4	C53H102O6	36	0	-2.34348	82.7072	100 - 58.7 - 18.2 - 3.92 - 0.659	http://nonlinear.com/redirect/outbound?p=hmdb&param=HMDB0066120	TG(i-21:0/i-14:0/15:0)	834.766	835.773	1	14.8819	0.0860255	1.82613
14.88_834.7657n	HMDB0065169		M+H, M+NH4	C53H102O6	36	0	-2.34348	82.7072	100 - 58.7 - 18.2 - 3.92 - 0.659	http://nonlinear.com/redirect/outbound?p=hmdb&param=HMDB0065169	TG(21:0/8:0/a-21:0)[rac]	834.766	835.773	1	14.8819	0.0860255	1.82613
14.88_834.7657n	HMDB0068380		M+H, M+NH4	C53H102O6	36	0	-2.34348	82.7072	100 - 58.7 - 18.2 - 3.92 - 0.659	http://nonlinear.com/redirect/outbound?p=hmdb&param=HMDB0068380	TG(22:0/10:0/i-18:0)	834.766	835.773	1	14.8819	0.0860255	1.82613
14.88_834.7657n	HMDB0072618		M+H, M+NH4	C53H102O6	36	0	-2.34348	82.7072	100 - 58.7 - 18.2 - 3.92 - 0.659	http://nonlinear.com/redirect/outbound?p=hmdb&param=HMDB0072618	TG(10:0/i-21:0/i-19:0)	834.766	835.773	1	14.8819	0.0860255	1.82613
14.88_834.7657n	HMDB0070139		M+H, M+NH4	C53H102O6	36	0	-2.34348	82.7072	100 - 58.7 - 18.2 - 3.92 - 0.659	http://nonlinear.com/redirect/outbound?p=hmdb&param=HMDB0070139	TG(a-25:0/13:0/i-12:0)[rac]	834.766	835.773	1	14.8819	0.0860255	1.82613
14.88_834.7657n	HMDB0070159		M+H, M+NH4	C53H102O6	36	0	-2.34348	82.7072	100 - 58.7 - 18.2 - 3.92 - 0.659	http://nonlinear.com/redirect/outbound?p=hmdb&param=HMDB0070159	TG(i-24:0/i-18:0/8:0)	834.766	835.773	1	14.8819	0.0860255	1.82613
14.88_834.7657n	HMDB0068393		M+H, M+NH4	C53H102O6	36	0	-2.34348	82.7072	100 - 58.7 - 18.2 - 3.92 - 0.659	http://nonlinear.com/redirect/outbound?p=hmdb&param=HMDB0068393	TG(22:0/i-14:0/14:0)	834.766	835.773	1	14.8819	0.0860255	1.82613
14.88_834.7657n	HMDB0071483		M+H, M+NH4	C53H102O6	36	0	-2.34348	82.7072	100 - 58.7 - 18.2 - 3.92 - 0.659	http://nonlinear.com/redirect/outbound?p=hmdb&param=HMDB0071483	TG(8:0/a-21:0/a-21:0)[rac]	834.766	835.773	1	14.8819	0.0860255	1.82613
14.88_834.7657n	HMDB0064703		M+H, M+NH4	C53H102O6	36	0	-2.34348	82.7072	100 - 58.7 - 18.2 - 3.92 - 0.659	http://nonlinear.com/redirect/outbound?p=hmdb&param=HMDB0064703	TG(i-21:0/a-17:0/12:0)[rac]	834.766	835.773	1	14.8819	0.0860255	1.82613
14.88_834.7657n	HMDB0070322		M+H, M+NH4	C53H102O6	36	0	-2.34348	82.7072	100 - 58.7 - 18.2 - 3.92 - 0.659	http://nonlinear.com/redirect/outbound?p=hmdb&param=HMDB0070322	TG(i-24:0/8:0/i-18:0)	834.766	835.773	1	14.8819	0.0860255	1.82613
14.88_834.7657n	HMDB0064710		M+H, M+NH4	C53H102O6	36	0	-2.34348	82.7072	100 - 58.7 - 18.2 - 3.92 - 0.659	http://nonlinear.com/redirect/outbound?p=hmdb&param=HMDB0064710	TG(21:0/a-15:0/14:0)[rac]	834.766	835.773	1	14.8819	0.0860255	1.82613
14.88_834.7657n	HMDB0068080		M+H, M+NH4	C53H102O6	36	0	-2.34348	82.7072	100 - 58.7 - 18.2 - 3.92 - 0.659	http://nonlinear.com/redirect/outbound?p=hmdb&param=HMDB0068080	TG(22:0/i-18:0/10:0)	834.766	835.773	1	14.8819	0.0860255	1.82613
14.88_834.7657n	HMDB0071595		M+H, M+NH4	C53H102O6	36	0	-2.34348	82.7072	100 - 58.7 - 18.2 - 3.92 - 0.659	http://nonlinear.com/redirect/outbound?p=hmdb&param=HMDB0071595	TG(10:0/i-20:0/i-20:0)	834.766	835.773	1	14.8819	0.0860255	1.82613
14.88_834.7657n	HMDB0068089		M+H, M+NH4	C53H102O6	36	0	-2.34348	82.7072	100 - 58.7 - 18.2 - 3.92 - 0.659	http://nonlinear.com/redirect/outbound?p=hmdb&param=HMDB0068089	TG(22:0/15:0/a-13:0)[rac]	834.766	835.773	1	14.8819	0.0860255	1.82613
14.88_834.7657n	HMDB0071957		M+H, M+NH4	C53H102O6	36	0	-2.34348	82.7072	100 - 58.7 - 18.2 - 3.92 - 0.659	http://nonlinear.com/redirect/outbound?p=hmdb&param=HMDB0071957	TG(8:0/21:0/a-21:0)[rac]	834.766	835.773	1	14.8819	0.0860255	1.82613
14.88_834.7657n	HMDB0063630		M+H, M+NH4	C53H102O6	36	0	-2.34348	82.7072	100 - 58.7 - 18.2 - 3.92 - 0.659	http://nonlinear.com/redirect/outbound?p=hmdb&param=HMDB0063630	TG(20:0/13:0/i-17:0)	834.766	835.773	1	14.8819	0.0860255	1.82613
14.88_834.7657n	HMDB0069356		M+H, M+NH4	C53H102O6	36	0	-2.34348	82.7072	100 - 58.7 - 18.2 - 3.92 - 0.659	http://nonlinear.com/redirect/outbound?p=hmdb&param=HMDB0069356	TG(a-25:0/12:0/a-13:0)[rac]	834.766	835.773	1	14.8819	0.0860255	1.82613
14.88_834.7657n	HMDB0063353		M+H, M+NH4	C53H102O6	36	0	-2.34348	82.7072	100 - 58.7 - 18.2 - 3.92 - 0.659	http://nonlinear.com/redirect/outbound?p=hmdb&param=HMDB0063353	TG(19:0/i-21:0/10:0)	834.766	835.773	1	14.8819	0.0860255	1.82613
14.88_834.7657n	HMDB0070067		M+H, M+NH4	C53H102O6	36	0	-2.34348	82.7072	100 - 58.7 - 18.2 - 3.92 - 0.659	http://nonlinear.com/redirect/outbound?p=hmdb&param=HMDB0070067	TG(a-25:0/i-12:0/13:0)[rac]	834.766	835.773	1	14.8819	0.0860255	1.82613
14.88_834.7657n	HMDB0068465		M+H, M+NH4	C53H102O6	36	0	-2.34348	82.7072	100 - 58.7 - 18.2 - 3.92 - 0.659	http://nonlinear.com/redirect/outbound?p=hmdb&param=HMDB0068465	TG(i-22:0/i-16:0/12:0)	834.766	835.773	1	14.8819	0.0860255	1.82613
14.88_834.7657n	HMDB0063689		M+H, M+NH4	C53H102O6	36	0	-2.34348	82.7072	100 - 58.7 - 18.2 - 3.92 - 0.659	http://nonlinear.com/redirect/outbound?p=hmdb&param=HMDB0063689	TG(i-20:0/16:0/i-14:0)	834.766	835.773	1	14.8819	0.0860255	1.82613
14.88_834.7657n	HMDB0067856		M+H, M+NH4	C53H102O6	36	0	-2.34348	82.7072	100 - 58.7 - 18.2 - 3.92 - 0.659	http://nonlinear.com/redirect/outbound?p=hmdb&param=HMDB0067856	TG(i-22:0/i-14:0/14:0)	834.766	835.773	1	14.8819	0.0860255	1.82613
14.88_834.7657n	HMDB0070520		M+H, M+NH4	C53H102O6	36	0	-2.34348	82.7072	100 - 58.7 - 18.2 - 3.92 - 0.659	http://nonlinear.com/redirect/outbound?p=hmdb&param=HMDB0070520	TG(a-25:0/12:0/i-13:0)[rac]	834.766	835.773	1	14.8819	0.0860255	1.82613
14.88_834.7657n	HMDB0067819		M+H, M+NH4	C53H102O6	36	0	-2.34348	82.7072	100 - 58.7 - 18.2 - 3.92 - 0.659	http://nonlinear.com/redirect/outbound?p=hmdb&param=HMDB0067819	TG(i-22:0/10:0/i-18:0)	834.766	835.773	1	14.8819	0.0860255	1.82613
14.88_834.7657n	HMDB0072697		M+H, M+NH4	C53H102O6	36	0	-2.34348	82.7072	100 - 58.7 - 18.2 - 3.92 - 0.659	http://nonlinear.com/redirect/outbound?p=hmdb&param=HMDB0072697	TG(8:0/a-25:0/17:0)[rac]	834.766	835.773	1	14.8819	0.0860255	1.82613
14.88_834.7657n	HMDB0064604		M+H, M+NH4	C53H102O6	36	0	-2.34348	82.7072	100 - 58.7 - 18.2 - 3.92 - 0.659	http://nonlinear.com/redirect/outbound?p=hmdb&param=HMDB0064604	TG(i-21:0/a-13:0/16:0)[rac]	834.766	835.773	1	14.8819	0.0860255	1.82613
14.88_834.7657n	HMDB0067822		M+H, M+NH4	C53H102O6	36	0	-2.34348	82.7072	100 - 58.7 - 18.2 - 3.92 - 0.659	http://nonlinear.com/redirect/outbound?p=hmdb&param=HMDB0067822	TG(22:0/13:0/a-15:0)[rac]	834.766	835.773	1	14.8819	0.0860255	1.82613
14.88_834.7657n	HMDB0063318		M+H, M+NH4	C53H102O6	36	0	-2.34348	82.7072	100 - 58.7 - 18.2 - 3.92 - 0.659	http://nonlinear.com/redirect/outbound?p=hmdb&param=HMDB0063318	TG(20:0/13:0/a-17:0)	834.766	835.773	1	14.8819	0.0860255	1.82613
14.88_834.7657n	HMDB0067981		M+H, M+NH4	C53H102O6	36	0	-2.34348	82.7072	100 - 58.7 - 18.2 - 3.92 - 0.659	http://nonlinear.com/redirect/outbound?p=hmdb&param=HMDB0067981	TG(i-22:0/i-15:0/13:0)	834.766	835.773	1	14.8819	0.0860255	1.82613
14.88_834.7657n	HMDB0064648		M+H, M+NH4	C53H102O6	36	0	-2.34348	82.7072	100 - 58.7 - 18.2 - 3.92 - 0.659	http://nonlinear.com/redirect/outbound?p=hmdb&param=HMDB0064648	TG(i-21:0/17:0/i-12:0)	834.766	835.773	1	14.8819	0.0860255	1.82613
14.88_834.7657n	HMDB0064683		M+H, M+NH4	C53H102O6	36	0	-2.34348	82.7072	100 - 58.7 - 18.2 - 3.92 - 0.659	http://nonlinear.com/redirect/outbound?p=hmdb&param=HMDB0064683	TG(21:0/i-16:0/13:0)	834.766	835.773	1	14.8819	0.0860255	1.82613
14.88_834.7657n	HMDB0070371		M+H, M+NH4	C53H102O6	36	0	-2.34348	82.7072	100 - 58.7 - 18.2 - 3.92 - 0.659	http://nonlinear.com/redirect/outbound?p=hmdb&param=HMDB0070371	TG(i-24:0/a-13:0/13:0)[rac]	834.766	835.773	1	14.8819	0.0860255	1.82613
14.88_834.7657n	HMDB0064634		M+H, M+NH4	C53H102O6	36	0	-2.34348	82.7072	100 - 58.7 - 18.2 - 3.92 - 0.659	http://nonlinear.com/redirect/outbound?p=hmdb&param=HMDB0064634	TG(i-21:0/i-16:0/13:0)	834.766	835.773	1	14.8819	0.0860255	1.82613
14.88_834.7657n	HMDB0063681		M+H, M+NH4	C53H102O6	36	0	-2.34348	82.7072	100 - 58.7 - 18.2 - 3.92 - 0.659	http://nonlinear.com/redirect/outbound?p=hmdb&param=HMDB0063681	TG(i-20:0/15:0/i-15:0)	834.766	835.773	1	14.8819	0.0860255	1.82613
14.88_834.7657n	HMDB0070376		M+H, M+NH4	C53H102O6	36	0	-2.34348	82.7072	100 - 58.7 - 18.2 - 3.92 - 0.659	http://nonlinear.com/redirect/outbound?p=hmdb&param=HMDB0070376	TG(i-24:0/i-16:0/10:0)	834.766	835.773	1	14.8819	0.0860255	1.82613
14.88_834.7657n	HMDB0067954		M+H, M+NH4	C53H102O6	36	0	-2.34348	82.7072	100 - 58.7 - 18.2 - 3.92 - 0.659	http://nonlinear.com/redirect/outbound?p=hmdb&param=HMDB0067954	TG(22:0/13:0/i-15:0)	834.766	835.773	1	14.8819	0.0860255	1.82613
14.88_834.7657n	HMDB0068206		M+H, M+NH4	C53H102O6	36	0	-2.34348	82.7072	100 - 58.7 - 18.2 - 3.92 - 0.659	http://nonlinear.com/redirect/outbound?p=hmdb&param=HMDB0068206	TG(i-22:0/8:0/i-20:0)	834.766	835.773	1	14.8819	0.0860255	1.82613
14.88_834.7657n	HMDB0064317		M+H, M+NH4	C53H102O6	36	0	-2.34348	82.7072	100 - 58.7 - 18.2 - 3.92 - 0.659	http://nonlinear.com/redirect/outbound?p=hmdb&param=HMDB0064317	TG(20:0/8:0/i-22:0)	834.766	835.773	1	14.8819	0.0860255	1.82613
14.88_834.7657n	HMDB0063457		M+H, M+NH4	C53H102O6	36	0	-2.34348	82.7072	100 - 58.7 - 18.2 - 3.92 - 0.659	http://nonlinear.com/redirect/outbound?p=hmdb&param=HMDB0063457	TG(20:0/15:0/i-15:0)	834.766	835.773	1	14.8819	0.0860255	1.82613
14.88_834.7657n	HMDB0069557		M+H, M+NH4	C53H102O6	36	0	-2.34348	82.7072	100 - 58.7 - 18.2 - 3.92 - 0.659	http://nonlinear.com/redirect/outbound?p=hmdb&param=HMDB0069557	TG(i-24:0/12:0/i-14:0)	834.766	835.773	1	14.8819	0.0860255	1.82613
14.88_834.7657n	HMDB0063570		M+H, M+NH4	C53H102O6	36	0	-2.34348	82.7072	100 - 58.7 - 18.2 - 3.92 - 0.659	http://nonlinear.com/redirect/outbound?p=hmdb&param=HMDB0063570	TG(20:0/18:0/i-12:0)	834.766	835.773	1	14.8819	0.0860255	1.82613
14.88_834.7657n	HMDB0063571		M+H, M+NH4	C53H102O6	36	0	-2.34348	82.7072	100 - 58.7 - 18.2 - 3.92 - 0.659	http://nonlinear.com/redirect/outbound?p=hmdb&param=HMDB0063571	TG(20:0/12:0/i-18:0)	834.766	835.773	1	14.8819	0.0860255	1.82613
14.88_834.7657n	HMDB0069529		M+H, M+NH4	C53H102O6	36	0	-2.34348	82.7072	100 - 58.7 - 18.2 - 3.92 - 0.659	http://nonlinear.com/redirect/outbound?p=hmdb&param=HMDB0069529	TG(a-25:0/i-15:0/10:0)[rac]	834.766	835.773	1	14.8819	0.0860255	1.82613
14.88_834.7657n	HMDB0063547		M+H, M+NH4	C53H102O6	36	0	-2.34348	82.7072	100 - 58.7 - 18.2 - 3.92 - 0.659	http://nonlinear.com/redirect/outbound?p=hmdb&param=HMDB0063547	TG(i-19:0/a-21:0/10:0)	834.766	835.773	1	14.8819	0.0860255	1.82613
14.88_834.7657n	HMDB0064320		M+H, M+NH4	C53H102O6	36	0	-2.34348	82.7072	100 - 58.7 - 18.2 - 3.92 - 0.659	http://nonlinear.com/redirect/outbound?p=hmdb&param=HMDB0064320	TG(i-20:0/17:0/a-13:0)	834.766	835.773	1	14.8819	0.0860255	1.82613
14.88_834.7657n	HMDB0063393		M+H, M+NH4	C53H102O6	36	0	-2.34348	82.7072	100 - 58.7 - 18.2 - 3.92 - 0.659	http://nonlinear.com/redirect/outbound?p=hmdb&param=HMDB0063393	TG(20:0/i-15:0/15:0)	834.766	835.773	1	14.8819	0.0860255	1.82613
14.88_834.7657n	HMDB0071879		M+H, M+NH4	C53H102O6	36	0	-2.34348	82.7072	100 - 58.7 - 18.2 - 3.92 - 0.659	http://nonlinear.com/redirect/outbound?p=hmdb&param=HMDB0071879	TG(8:0/i-24:0/18:0)	834.766	835.773	1	14.8819	0.0860255	1.82613
14.88_834.7657n	HMDB0064901		M+H, M+NH4	C53H102O6	36	0	-2.34348	82.7072	100 - 58.7 - 18.2 - 3.92 - 0.659	http://nonlinear.com/redirect/outbound?p=hmdb&param=HMDB0064901	TG(21:0/15:0/i-14:0)	834.766	835.773	1	14.8819	0.0860255	1.82613
14.88_834.7657n	HMDB0064930		M+H, M+NH4	C53H102O6	36	0	-2.34348	82.7072	100 - 58.7 - 18.2 - 3.92 - 0.659	http://nonlinear.com/redirect/outbound?p=hmdb&param=HMDB0064930	TG(21:0/i-12:0/17:0)	834.766	835.773	1	14.8819	0.0860255	1.82613
14.88_834.7657n	HMDB0069673		M+H, M+NH4	C53H102O6	36	0	-2.34348	82.7072	100 - 58.7 - 18.2 - 3.92 - 0.659	http://nonlinear.com/redirect/outbound?p=hmdb&param=HMDB0069673	TG(i-24:0/i-12:0/14:0)	834.766	835.773	1	14.8819	0.0860255	1.82613
14.88_834.7657n	HMDB0071860		M+H, M+NH4	C53H102O6	36	0	-2.34348	82.7072	100 - 58.7 - 18.2 - 3.92 - 0.659	http://nonlinear.com/redirect/outbound?p=hmdb&param=HMDB0071860	TG(8:0/21:0/i-21:0)	834.766	835.773	1	14.8819	0.0860255	1.82613
14.88_834.7657n	HMDB0064835		M+H, M+NH4	C53H102O6	36	0	-2.34348	82.7072	100 - 58.7 - 18.2 - 3.92 - 0.659	http://nonlinear.com/redirect/outbound?p=hmdb&param=HMDB0064835	TG(a-21:0/13:0/i-16:0)[rac]	834.766	835.773	1	14.8819	0.0860255	1.82613
14.88_834.7657n	HMDB0063410		M+H, M+NH4	C53H102O6	36	0	-2.34348	82.7072	100 - 58.7 - 18.2 - 3.92 - 0.659	http://nonlinear.com/redirect/outbound?p=hmdb&param=HMDB0063410	TG(20:0/i-14:0/16:0)	834.766	835.773	1	14.8819	0.0860255	1.82613
14.88_834.7657n	HMDB0071669		M+H, M+NH4	C53H102O6	36	0	-2.34348	82.7072	100 - 58.7 - 18.2 - 3.92 - 0.659	http://nonlinear.com/redirect/outbound?p=hmdb&param=HMDB0071669	TG(8:0/22:0/i-20:0)	834.766	835.773	1	14.8819	0.0860255	1.82613
14.88_834.7657n	HMDB0068121		M+H, M+NH4	C53H102O6	36	0	-2.34348	82.7072	100 - 58.7 - 18.2 - 3.92 - 0.659	http://nonlinear.com/redirect/outbound?p=hmdb&param=HMDB0068121	TG(i-22:0/i-20:0/8:0)	834.766	835.773	1	14.8819	0.0860255	1.82613
14.88_834.7657n	HMDB0068122		M+H, M+NH4	C53H102O6	36	0	-2.34348	82.7072	100 - 58.7 - 18.2 - 3.92 - 0.659	http://nonlinear.com/redirect/outbound?p=hmdb&param=HMDB0068122	TG(22:0/14:0/i-14:0)	834.766	835.773	1	14.8819	0.0860255	1.82613
14.88_834.7657n	HMDB0063626		M+H, M+NH4	C53H102O6	36	0	-2.34348	82.7072	100 - 58.7 - 18.2 - 3.92 - 0.659	http://nonlinear.com/redirect/outbound?p=hmdb&param=HMDB0063626	TG(i-20:0/i-12:0/18:0)	834.766	835.773	1	14.8819	0.0860255	1.82613
14.88_834.7657n	HMDB0070033		M+H, M+NH4	C53H102O6	36	0	-2.34348	82.7072	100 - 58.7 - 18.2 - 3.92 - 0.659	http://nonlinear.com/redirect/outbound?p=hmdb&param=HMDB0070033	TG(i-24:0/10:0/i-16:0)	834.766	835.773	1	14.8819	0.0860255	1.82613
14.88_834.7657n	HMDB0070038		M+H, M+NH4	C53H102O6	36	0	-2.34348	82.7072	100 - 58.7 - 18.2 - 3.92 - 0.659	http://nonlinear.com/redirect/outbound?p=hmdb&param=HMDB0070038	TG(a-25:0/8:0/a-17:0)[rac]	834.766	835.773	1	14.8819	0.0860255	1.82613
14.88_834.7657n	HMDB0064808		M+H, M+NH4	C53H102O6	36	0	-2.34348	82.7072	100 - 58.7 - 18.2 - 3.92 - 0.659	http://nonlinear.com/redirect/outbound?p=hmdb&param=HMDB0064808	TG(21:0/a-13:0/16:0)[rac]	834.766	835.773	1	14.8819	0.0860255	1.82613
14.88_834.7657n	HMDB0068304		M+H, M+NH4	C53H102O6	36	0	-2.34348	82.7072	100 - 58.7 - 18.2 - 3.92 - 0.659	http://nonlinear.com/redirect/outbound?p=hmdb&param=HMDB0068304	TG(22:0/8:0/i-20:0)	834.766	835.773	1	14.8819	0.0860255	1.82613
14.88_834.7657n	HMDB0068130		M+H, M+NH4	C53H102O6	36	0	-2.34348	82.7072	100 - 58.7 - 18.2 - 3.92 - 0.659	http://nonlinear.com/redirect/outbound?p=hmdb&param=HMDB0068130	TG(i-22:0/a-13:0/15:0)[rac]	834.766	835.773	1	14.8819	0.0860255	1.82613
14.88_834.7657n	HMDB0071795		M+H, M+NH4	C53H102O6	36	0	-2.34348	82.7072	100 - 58.7 - 18.2 - 3.92 - 0.659	http://nonlinear.com/redirect/outbound?p=hmdb&param=HMDB0071795	TG(10:0/i-24:0/16:0)	834.766	835.773	1	14.8819	0.0860255	1.82613
14.88_834.7657n	HMDB0064124		M+H, M+NH4	C53H102O6	36	0	-2.34348	82.7072	100 - 58.7 - 18.2 - 3.92 - 0.659	http://nonlinear.com/redirect/outbound?p=hmdb&param=HMDB0064124	TG(i-20:0/14:0/i-16:0)	834.766	835.773	1	14.8819	0.0860255	1.82613
14.88_834.7657n	HMDB0064831		M+H, M+NH4	C53H102O6	36	0	-2.34348	82.7072	100 - 58.7 - 18.2 - 3.92 - 0.659	http://nonlinear.com/redirect/outbound?p=hmdb&param=HMDB0064831	TG(i-21:0/8:0/a-21:0)[rac]	834.766	835.773	1	14.8819	0.0860255	1.82613
14.88_834.7657n	HMDB0063360		M+H, M+NH4	C53H102O6	36	0	-2.34348	82.7072	100 - 58.7 - 18.2 - 3.92 - 0.659	http://nonlinear.com/redirect/outbound?p=hmdb&param=HMDB0063360	TG(i-20:0/17:0/i-13:0)	834.766	835.773	1	14.8819	0.0860255	1.82613
14.88_834.7657n	HMDB0063593		M+H, M+NH4	C53H102O6	36	0	-2.34348	82.7072	100 - 58.7 - 18.2 - 3.92 - 0.659	http://nonlinear.com/redirect/outbound?p=hmdb&param=HMDB0063593	TG(20:0/10:0/i-20:0)	834.766	835.773	1	14.8819	0.0860255	1.82613
14.88_834.7657n	HMDB0069894		M+H, M+NH4	C53H102O6	36	0	-2.34348	82.7072	100 - 58.7 - 18.2 - 3.92 - 0.659	http://nonlinear.com/redirect/outbound?p=hmdb&param=HMDB0069894	TG(a-25:0/a-13:0/12:0)[rac]	834.766	835.773	1	14.8819	0.0860255	1.82613
14.88_834.7657n	HMDB0064130		M+H, M+NH4	C53H102O6	36	0	-2.34348	82.7072	100 - 58.7 - 18.2 - 3.92 - 0.659	http://nonlinear.com/redirect/outbound?p=hmdb&param=HMDB0064130	TG(i-20:0/13:0/i-17:0)	834.766	835.773	1	14.8819	0.0860255	1.82613
14.88_834.7657n	HMDB0069431		M+H, M+NH4	C53H102O6	36	0	-2.34348	82.7072	100 - 58.7 - 18.2 - 3.92 - 0.659	http://nonlinear.com/redirect/outbound?p=hmdb&param=HMDB0069431	TG(a-25:0/a-17:0/8:0)[rac]	834.766	835.773	1	14.8819	0.0860255	1.82613
14.88_834.7657n	HMDB0067792		M+H, M+NH4	C53H102O6	36	0	-2.34348	82.7072	100 - 58.7 - 18.2 - 3.92 - 0.659	http://nonlinear.com/redirect/outbound?p=hmdb&param=HMDB0067792	TG(22:0/i-20:0/8:0)	834.766	835.773	1	14.8819	0.0860255	1.82613
14.88_834.7657n	HMDB0063799		M+H, M+NH4	C53H102O6	36	0	-2.34348	82.7072	100 - 58.7 - 18.2 - 3.92 - 0.659	http://nonlinear.com/redirect/outbound?p=hmdb&param=HMDB0063799	TG(19:0/a-21:0/10:0)	834.766	835.773	1	14.8819	0.0860255	1.82613
14.88_834.7657n	HMDB0064508		M+H, M+NH4	C53H102O6	36	0	-2.34348	82.7072	100 - 58.7 - 18.2 - 3.92 - 0.659	http://nonlinear.com/redirect/outbound?p=hmdb&param=HMDB0064508	TG(i-20:0/18:0/i-12:0)	834.766	835.773	1	14.8819	0.0860255	1.82613
14.88_834.7657n	HMDB0067724		M+H, M+NH4	C53H102O6	36	0	-2.34348	82.7072	100 - 58.7 - 18.2 - 3.92 - 0.659	http://nonlinear.com/redirect/outbound?p=hmdb&param=HMDB0067724	TG(22:0/i-13:0/15:0)	834.766	835.773	1	14.8819	0.0860255	1.82613
14.88_834.7657n	HMDB0066996		M+H, M+NH4	C53H102O6	36	0	-2.34348	82.7072	100 - 58.7 - 18.2 - 3.92 - 0.659	http://nonlinear.com/redirect/outbound?p=hmdb&param=HMDB0066996	TG(21:0/i-21:0/8:0)	834.766	835.773	1	14.8819	0.0860255	1.82613
14.88_834.7657n	HMDB0101657		M+H, M+NH4	C53H102O6	36	0	-2.34348	82.7072	100 - 58.7 - 18.2 - 3.92 - 0.659	http://nonlinear.com/redirect/outbound?p=hmdb&param=HMDB0101657	TG(15:0/i-14:0/a-21:0)[rac]	834.766	835.773	1	14.8819	0.0860255	1.82613
14.88_834.7657n	HMDB0068586		M+H, M+NH4	C53H102O6	36	0	-2.34348	82.7072	100 - 58.7 - 18.2 - 3.92 - 0.659	http://nonlinear.com/redirect/outbound?p=hmdb&param=HMDB0068586	TG(i-22:0/16:0/i-12:0)	834.766	835.773	1	14.8819	0.0860255	1.82613
14.88_834.7657n	HMDB0070664		M+H, M+NH4	C53H102O6	36	0	-2.34348	82.7072	100 - 58.7 - 18.2 - 3.92 - 0.659	http://nonlinear.com/redirect/outbound?p=hmdb&param=HMDB0070664	TG(a-25:0/i-13:0/12:0)[rac]	834.766	835.773	1	14.8819	0.0860255	1.82613
14.88_834.7657n	HMDB0072750		M+H, M+NH4	C53H102O6	36	0	-2.34348	82.7072	100 - 58.7 - 18.2 - 3.92 - 0.659	http://nonlinear.com/redirect/outbound?p=hmdb&param=HMDB0072750	TG(10:0/a-21:0/i-19:0)[rac]	834.766	835.773	1	14.8819	0.0860255	1.82613
14.88_834.7657n	HMDB0067755		M+H, M+NH4	C53H102O6	36	0	-2.34348	82.7072	100 - 58.7 - 18.2 - 3.92 - 0.659	http://nonlinear.com/redirect/outbound?p=hmdb&param=HMDB0067755	TG(22:0/16:0/i-12:0)	834.766	835.773	1	14.8819	0.0860255	1.82613
14.88_834.7657n	HMDB0068576		M+H, M+NH4	C53H102O6	36	0	-2.34348	82.7072	100 - 58.7 - 18.2 - 3.92 - 0.659	http://nonlinear.com/redirect/outbound?p=hmdb&param=HMDB0068576	TG(22:0/15:0/i-13:0)	834.766	835.773	1	14.8819	0.0860255	1.82613
14.88_834.7657n	HMDB0063781		M+H, M+NH4	C53H102O6	36	0	-2.34348	82.7072	100 - 58.7 - 18.2 - 3.92 - 0.659	http://nonlinear.com/redirect/outbound?p=hmdb&param=HMDB0063781	TG(20:0/17:0/i-13:0)	834.766	835.773	1	14.8819	0.0860255	1.82613
14.88_834.7657n	HMDB0068572		M+H, M+NH4	C53H102O6	36	0	-2.34348	82.7072	100 - 58.7 - 18.2 - 3.92 - 0.659	http://nonlinear.com/redirect/outbound?p=hmdb&param=HMDB0068572	TG(i-22:0/13:0/a-15:0)[rac]	834.766	835.773	1	14.8819	0.0860255	1.82613
14.88_834.7657n	HMDB0067648		M+H, M+NH4	C53H102O6	36	0	-2.34348	82.7072	100 - 58.7 - 18.2 - 3.92 - 0.659	http://nonlinear.com/redirect/outbound?p=hmdb&param=HMDB0067648	TG(i-22:0/13:0/i-15:0)	834.766	835.773	1	14.8819	0.0860255	1.82613
14.88_834.7657n	HMDB0062861		M+H, M+NH4	C53H102O6	36	0	-2.34348	82.7072	100 - 58.7 - 18.2 - 3.92 - 0.659	http://nonlinear.com/redirect/outbound?p=hmdb&param=HMDB0062861	TG(i-20:0/i-16:0/14:0)	834.766	835.773	1	14.8819	0.0860255	1.82613
14.88_834.7657n	HMDB0067348		M+H, M+NH4	C53H102O6	36	0	-2.34348	82.7072	100 - 58.7 - 18.2 - 3.92 - 0.659	http://nonlinear.com/redirect/outbound?p=hmdb&param=HMDB0067348	TG(21:0/a-21:0/8:0)[rac]	834.766	835.773	1	14.8819	0.0860255	1.82613
14.88_834.7657n	HMDB0067495		M+H, M+NH4	C53H102O6	36	0	-2.34348	82.7072	100 - 58.7 - 18.2 - 3.92 - 0.659	http://nonlinear.com/redirect/outbound?p=hmdb&param=HMDB0067495	TG(21:0/i-19:0/10:0)	834.766	835.773	1	14.8819	0.0860255	1.82613
14.88_834.7657n	HMDB0067048		M+H, M+NH4	C53H102O6	36	0	-2.34348	82.7072	100 - 58.7 - 18.2 - 3.92 - 0.659	http://nonlinear.com/redirect/outbound?p=hmdb&param=HMDB0067048	TG(a-21:0/i-21:0/8:0)[rac]	834.766	835.773	1	14.8819	0.0860255	1.82613
14.88_834.7657n	HMDB0062882		M+H, M+NH4	C53H102O6	36	0	-2.34348	82.7072	100 - 58.7 - 18.2 - 3.92 - 0.659	http://nonlinear.com/redirect/outbound?p=hmdb&param=HMDB0062882	TG(i-20:0/a-13:0/17:0)	834.766	835.773	1	14.8819	0.0860255	1.82613
14.88_834.7657n	HMDB0069338		M+H, M+NH4	C53H102O6	36	0	-2.34348	82.7072	100 - 58.7 - 18.2 - 3.92 - 0.659	http://nonlinear.com/redirect/outbound?p=hmdb&param=HMDB0069338	TG(i-24:0/i-14:0/12:0)	834.766	835.773	1	14.8819	0.0860255	1.82613
14.88_834.7657n	HMDB0064967		M+H, M+NH4	C53H102O6	36	0	-2.34348	82.7072	100 - 58.7 - 18.2 - 3.92 - 0.659	http://nonlinear.com/redirect/outbound?p=hmdb&param=HMDB0064967	TG(a-21:0/a-21:0/8:0)[rac]	834.766	835.773	1	14.8819	0.0860255	1.82613
14.88_834.7657n	HMDB0067629		M+H, M+NH4	C53H102O6	36	0	-2.34348	82.7072	100 - 58.7 - 18.2 - 3.92 - 0.659	http://nonlinear.com/redirect/outbound?p=hmdb&param=HMDB0067629	TG(i-22:0/14:0/i-14:0)	834.766	835.773	1	14.8819	0.0860255	1.82613
14.88_834.7657n	HMDB0062834		M+H, M+NH4	C53H102O6	36	0	-2.34348	82.7072	100 - 58.7 - 18.2 - 3.92 - 0.659	http://nonlinear.com/redirect/outbound?p=hmdb&param=HMDB0062834	TG(20:0/17:0/a-13:0)	834.766	835.773	1	14.8819	0.0860255	1.82613
14.88_834.7657n	HMDB0067597		M+H, M+NH4	C53H102O6	36	0	-2.34348	82.7072	100 - 58.7 - 18.2 - 3.92 - 0.659	http://nonlinear.com/redirect/outbound?p=hmdb&param=HMDB0067597	TG(i-21:0/i-19:0/10:0)	834.766	835.773	1	14.8819	0.0860255	1.82613
14.88_834.7657n	HMDB0062844		M+H, M+NH4	C53H102O6	36	0	-2.34348	82.7072	100 - 58.7 - 18.2 - 3.92 - 0.659	http://nonlinear.com/redirect/outbound?p=hmdb&param=HMDB0062844	TG(i-20:0/15:0/a-15:0)	834.766	835.773	1	14.8819	0.0860255	1.82613
14.88_834.7657n	HMDB0064463		M+H, M+NH4	C53H102O6	36	0	-2.34348	82.7072	100 - 58.7 - 18.2 - 3.92 - 0.659	http://nonlinear.com/redirect/outbound?p=hmdb&param=HMDB0064463	TG(20:0/i-18:0/12:0)	834.766	835.773	1	14.8819	0.0860255	1.82613
14.88_834.7657n	HMDB0068548		M+H, M+NH4	C53H102O6	36	0	-2.34348	82.7072	100 - 58.7 - 18.2 - 3.92 - 0.659	http://nonlinear.com/redirect/outbound?p=hmdb&param=HMDB0068548	TG(22:0/i-16:0/12:0)	834.766	835.773	1	14.8819	0.0860255	1.82613
14.88_834.7657n	HMDB0064584		M+H, M+NH4	C53H102O6	36	0	-2.34348	82.7072	100 - 58.7 - 18.2 - 3.92 - 0.659	http://nonlinear.com/redirect/outbound?p=hmdb&param=HMDB0064584	TG(a-21:0/8:0/i-21:0)[rac]	834.766	835.773	1	14.8819	0.0860255	1.82613
14.88_834.7657n	HMDB0064597		M+H, M+NH4	C53H102O6	36	0	-2.34348	82.7072	100 - 58.7 - 18.2 - 3.92 - 0.659	http://nonlinear.com/redirect/outbound?p=hmdb&param=HMDB0064597	TG(i-21:0/i-13:0/16:0)	834.766	835.773	1	14.8819	0.0860255	1.82613
14.88_834.7657n	HMDB0062818		M+H, M+NH4	C53H102O6	36	0	-2.34348	82.7072	100 - 58.7 - 18.2 - 3.92 - 0.659	http://nonlinear.com/redirect/outbound?p=hmdb&param=HMDB0062818	TG(i-20:0/i-20:0/10:0)	834.766	835.773	1	14.8819	0.0860255	1.82613
14.88_834.7657n	HMDB0067779		M+H, M+NH4	C53H102O6	36	0	-2.34348	82.7072	100 - 58.7 - 18.2 - 3.92 - 0.659	http://nonlinear.com/redirect/outbound?p=hmdb&param=HMDB0067779	TG(i-22:0/i-12:0/16:0)	834.766	835.773	1	14.8819	0.0860255	1.82613
14.88_834.7657n	HMDB0063772		M+H, M+NH4	C53H102O6	36	0	-2.34348	82.7072	100 - 58.7 - 18.2 - 3.92 - 0.659	http://nonlinear.com/redirect/outbound?p=hmdb&param=HMDB0063772	TG(20:0/16:0/i-14:0)	834.766	835.773	1	14.8819	0.0860255	1.82613
14.88_834.7657n	HMDB0065738		M+H, M+NH4	C53H102O6	36	0	-2.34348	82.7072	100 - 58.7 - 18.2 - 3.92 - 0.659	http://nonlinear.com/redirect/outbound?p=hmdb&param=HMDB0065738	TG(a-21:0/12:0/17:0)[rac]	834.766	835.773	1	14.8819	0.0860255	1.82613
14.88_834.7657n	HMDB0071945		M+H, M+NH4	C53H102O6	36	0	-2.34348	82.7072	100 - 58.7 - 18.2 - 3.92 - 0.659	http://nonlinear.com/redirect/outbound?p=hmdb&param=HMDB0071945	TG(8:0/22:0/20:0)	834.766	835.773	1	14.8819	0.0860255	1.82613
14.88_834.7657n	HMDB0065691		M+H, M+NH4	C53H102O6	36	0	-2.34348	82.7072	100 - 58.7 - 18.2 - 3.92 - 0.659	http://nonlinear.com/redirect/outbound?p=hmdb&param=HMDB0065691	TG(i-21:0/13:0/16:0)	834.766	835.773	1	14.8819	0.0860255	1.82613
14.88_834.7657n	HMDB0065748		M+H, M+NH4	C53H102O6	36	0	-2.34348	82.7072	100 - 58.7 - 18.2 - 3.92 - 0.659	http://nonlinear.com/redirect/outbound?p=hmdb&param=HMDB0065748	TG(21:0/17:0/12:0)	834.766	835.773	1	14.8819	0.0860255	1.82613
14.88_834.7657n	HMDB0072026		M+H, M+NH4	C53H102O6	36	0	-2.34348	82.7072	100 - 58.7 - 18.2 - 3.92 - 0.659	http://nonlinear.com/redirect/outbound?p=hmdb&param=HMDB0072026	TG(8:0/a-17:0/a-25:0)[rac]	834.766	835.773	1	14.8819	0.0860255	1.82613
14.88_834.7657n	HMDB0065210		M+H, M+NH4	C53H102O6	36	0	-2.34348	82.7072	100 - 58.7 - 18.2 - 3.92 - 0.659	http://nonlinear.com/redirect/outbound?p=hmdb&param=HMDB0065210	TG(a-21:0/8:0/21:0)[rac]	834.766	835.773	1	14.8819	0.0860255	1.82613
14.88_834.7657n	HMDB0066631		M+H, M+NH4	C53H102O6	36	0	-2.34348	82.7072	100 - 58.7 - 18.2 - 3.92 - 0.659	http://nonlinear.com/redirect/outbound?p=hmdb&param=HMDB0066631	TG(a-21:0/19:0/10:0)[rac]	834.766	835.773	1	14.8819	0.0860255	1.82613
14.88_834.7657n	HMDB0067522		M+H, M+NH4	C53H102O6	36	0	-2.34348	82.7072	100 - 58.7 - 18.2 - 3.92 - 0.659	http://nonlinear.com/redirect/outbound?p=hmdb&param=HMDB0067522	TG(i-21:0/21:0/8:0)	834.766	835.773	1	14.8819	0.0860255	1.82613
14.88_834.7657n	HMDB0068803		M+H, M+NH4	C53H102O6	36	0	-2.34348	82.7072	100 - 58.7 - 18.2 - 3.92 - 0.659	http://nonlinear.com/redirect/outbound?p=hmdb&param=HMDB0068803	TG(i-22:0/12:0/16:0)	834.766	835.773	1	14.8819	0.0860255	1.82613
14.88_834.7657n	HMDB0072266		M+H, M+NH4	C53H102O6	36	0	-2.34348	82.7072	100 - 58.7 - 18.2 - 3.92 - 0.659	http://nonlinear.com/redirect/outbound?p=hmdb&param=HMDB0072266	TG(8:0/i-17:0/a-25:0)[rac]	834.766	835.773	1	14.8819	0.0860255	1.82613
14.88_834.7657n	HMDB0063574		M+H, M+NH4	C53H102O6	36	0	-2.34348	82.7072	100 - 58.7 - 18.2 - 3.92 - 0.659	http://nonlinear.com/redirect/outbound?p=hmdb&param=HMDB0063574	TG(i-20:0/17:0/13:0)	834.766	835.773	1	14.8819	0.0860255	1.82613
14.88_834.7657n	HMDB0066560		M+H, M+NH4	C53H102O6	36	0	-2.34348	82.7072	100 - 58.7 - 18.2 - 3.92 - 0.659	http://nonlinear.com/redirect/outbound?p=hmdb&param=HMDB0066560	TG(i-21:0/19:0/10:0)	834.766	835.773	1	14.8819	0.0860255	1.82613
14.88_834.7657n	HMDB0063835		M+H, M+NH4	C53H102O6	36	0	-2.34348	82.7072	100 - 58.7 - 18.2 - 3.92 - 0.659	http://nonlinear.com/redirect/outbound?p=hmdb&param=HMDB0063835	TG(20:0/20:0/10:0)	834.766	835.773	1	14.8819	0.0860255	1.82613
14.88_834.7657n	HMDB0072508		M+H, M+NH4	C53H102O6	36	0	-2.34348	82.7072	100 - 58.7 - 18.2 - 3.92 - 0.659	http://nonlinear.com/redirect/outbound?p=hmdb&param=HMDB0072508	TG(8:0/a-21:0/21:0)[rac]	834.766	835.773	1	14.8819	0.0860255	1.82613
14.88_834.7657n	HMDB0068297		M+H, M+NH4	C53H102O6	36	0	-2.34348	82.7072	100 - 58.7 - 18.2 - 3.92 - 0.659	http://nonlinear.com/redirect/outbound?p=hmdb&param=HMDB0068297	TG(22:0/20:0/8:0)	834.766	835.773	1	14.8819	0.0860255	1.82613
14.88_834.7657n	HMDB0071202		M+H, M+NH4	C53H102O6	36	0	-2.34348	82.7072	100 - 58.7 - 18.2 - 3.92 - 0.659	http://nonlinear.com/redirect/outbound?p=hmdb&param=HMDB0071202	TG(8:0/i-22:0/20:0)	834.766	835.773	1	14.8819	0.0860255	1.82613
14.88_834.7657n	HMDB0072547		M+H, M+NH4	C53H102O6	36	0	-2.34348	82.7072	100 - 58.7 - 18.2 - 3.92 - 0.659	http://nonlinear.com/redirect/outbound?p=hmdb&param=HMDB0072547	TG(10:0/i-21:0/19:0)	834.766	835.773	1	14.8819	0.0860255	1.82613
14.88_834.7657n	HMDB0065171		M+H, M+NH4	C53H102O6	36	0	-2.34348	82.7072	100 - 58.7 - 18.2 - 3.92 - 0.659	http://nonlinear.com/redirect/outbound?p=hmdb&param=HMDB0065171	TG(i-21:0/15:0/14:0)	834.766	835.773	1	14.8819	0.0860255	1.82613
14.88_834.7657n	HMDB0065781		M+H, M+NH4	C53H102O6	36	0	-2.34348	82.7072	100 - 58.7 - 18.2 - 3.92 - 0.659	http://nonlinear.com/redirect/outbound?p=hmdb&param=HMDB0065781	TG(a-21:0/14:0/15:0)[rac]	834.766	835.773	1	14.8819	0.0860255	1.82613
14.88_834.7657n	HMDB0071709		M+H, M+NH4	C53H102O6	36	0	-2.34348	82.7072	100 - 58.7 - 18.2 - 3.92 - 0.659	http://nonlinear.com/redirect/outbound?p=hmdb&param=HMDB0071709	TG(10:0/22:0/18:0)	834.766	835.773	1	14.8819	0.0860255	1.82613
14.88_834.7657n	HMDB0063598		M+H, M+NH4	C53H102O6	36	0	-2.34348	82.7072	100 - 58.7 - 18.2 - 3.92 - 0.659	http://nonlinear.com/redirect/outbound?p=hmdb&param=HMDB0063598	TG(20:0/12:0/18:0)	834.766	835.773	1	14.8819	0.0860255	1.82613
14.88_834.7657n	HMDB0070754		M+H, M+NH4	C53H102O6	36	0	-2.34348	82.7072	100 - 58.7 - 18.2 - 3.92 - 0.659	http://nonlinear.com/redirect/outbound?p=hmdb&param=HMDB0070754	TG(i-24:0/10:0/16:0)	834.766	835.773	1	14.8819	0.0860255	1.82613
14.88_834.7657n	HMDB0068496		M+H, M+NH4	C53H102O6	36	0	-2.34348	82.7072	100 - 58.7 - 18.2 - 3.92 - 0.659	http://nonlinear.com/redirect/outbound?p=hmdb&param=HMDB0068496	TG(i-22:0/15:0/13:0)	834.766	835.773	1	14.8819	0.0860255	1.82613
14.88_834.7657n	HMDB0043831		M+H, M+NH4	C53H102O6	36	0	-2.34348	82.7072	100 - 58.7 - 18.2 - 3.92 - 0.659	http://nonlinear.com/redirect/outbound?p=hmdb&param=HMDB0043831	TG(16:0/14:0/20:0)	834.766	835.773	1	14.8819	0.0860255	1.82613
14.88_834.7657n	HMDB0069464		M+H, M+NH4	C53H102O6	36	0	-2.34348	82.7072	100 - 58.7 - 18.2 - 3.92 - 0.659	http://nonlinear.com/redirect/outbound?p=hmdb&param=HMDB0069464	TG(i-24:0/8:0/18:0)	834.766	835.773	1	14.8819	0.0860255	1.82613
14.88_834.7657n	HMDB0063990		M+H, M+NH4	C53H102O6	36	0	-2.34348	82.7072	100 - 58.7 - 18.2 - 3.92 - 0.659	http://nonlinear.com/redirect/outbound?p=hmdb&param=HMDB0063990	TG(20:0/13:0/17:0)	834.766	835.773	1	14.8819	0.0860255	1.82613
14.88_834.7657n	HMDB0072003		M+H, M+NH4	C53H102O6	36	0	-2.34348	82.7072	100 - 58.7 - 18.2 - 3.92 - 0.659	http://nonlinear.com/redirect/outbound?p=hmdb&param=HMDB0072003	TG(10:0/19:0/a-21:0)[rac]	834.766	835.773	1	14.8819	0.0860255	1.82613
14.88_834.7657n	HMDB0071760		M+H, M+NH4	C53H102O6	36	0	-2.34348	82.7072	100 - 58.7 - 18.2 - 3.92 - 0.659	http://nonlinear.com/redirect/outbound?p=hmdb&param=HMDB0071760	TG(8:0/20:0/22:0)	834.766	835.773	1	14.8819	0.0860255	1.82613
14.88_834.7657n	HMDB0068788		M+H, M+NH4	C53H102O6	36	0	-2.34348	82.7072	100 - 58.7 - 18.2 - 3.92 - 0.659	http://nonlinear.com/redirect/outbound?p=hmdb&param=HMDB0068788	TG(22:0/14:0/14:0)	834.766	835.773	1	14.8819	0.0860255	1.82613
14.88_834.7657n	HMDB0071210		M+H, M+NH4	C53H102O6	36	0	-2.34348	82.7072	100 - 58.7 - 18.2 - 3.92 - 0.659	http://nonlinear.com/redirect/outbound?p=hmdb&param=HMDB0071210	TG(8:0/18:0/i-24:0)	834.766	835.773	1	14.8819	0.0860255	1.82613
14.88_834.7657n	HMDB0071832		M+H, M+NH4	C53H102O6	36	0	-2.34348	82.7072	100 - 58.7 - 18.2 - 3.92 - 0.659	http://nonlinear.com/redirect/outbound?p=hmdb&param=HMDB0071832	TG(10:0/i-19:0/a-21:0)[rac]	834.766	835.773	1	14.8819	0.0860255	1.82613
14.88_834.7657n	HMDB0065382		M+H, M+NH4	C53H102O6	36	0	-2.34348	82.7072	100 - 58.7 - 18.2 - 3.92 - 0.659	http://nonlinear.com/redirect/outbound?p=hmdb&param=HMDB0065382	TG(i-21:0/12:0/17:0)	834.766	835.773	1	14.8819	0.0860255	1.82613
14.88_834.7657n	HMDB0064383		M+H, M+NH4	C53H102O6	36	0	-2.34348	82.7072	100 - 58.7 - 18.2 - 3.92 - 0.659	http://nonlinear.com/redirect/outbound?p=hmdb&param=HMDB0064383	TG(19:0/21:0/10:0)	834.766	835.773	1	14.8819	0.0860255	1.82613
14.88_834.7657n	HMDB0042125		M+H, M+NH4	C53H102O6	36	0	-2.34348	82.7072	100 - 58.7 - 18.2 - 3.92 - 0.659	http://nonlinear.com/redirect/outbound?p=hmdb&param=HMDB0042125	TG(14:0/16:0/20:0)	834.766	835.773	1	14.8819	0.0860255	1.82613
14.88_834.7657n	HMDB0072317		M+H, M+NH4	C53H102O6	36	0	-2.34348	82.7072	100 - 58.7 - 18.2 - 3.92 - 0.659	http://nonlinear.com/redirect/outbound?p=hmdb&param=HMDB0072317	TG(10:0/i-19:0/i-21:0)	834.766	835.773	1	14.8819	0.0860255	1.82613
14.88_834.7657n	HMDB0066936		M+H, M+NH4	C53H102O6	36	0	-2.34348	82.7072	100 - 58.7 - 18.2 - 3.92 - 0.659	http://nonlinear.com/redirect/outbound?p=hmdb&param=HMDB0066936	TG(21:0/19:0/10:0)	834.766	835.773	1	14.8819	0.0860255	1.82613
14.88_834.7657n	HMDB0063425		M+H, M+NH4	C53H102O6	36	0	-2.34348	82.7072	100 - 58.7 - 18.2 - 3.92 - 0.659	http://nonlinear.com/redirect/outbound?p=hmdb&param=HMDB0063425	TG(20:0/14:0/16:0)	834.766	835.773	1	14.8819	0.0860255	1.82613
14.88_834.7657n	HMDB0064114		M+H, M+NH4	C53H102O6	36	0	-2.34348	82.7072	100 - 58.7 - 18.2 - 3.92 - 0.659	http://nonlinear.com/redirect/outbound?p=hmdb&param=HMDB0064114	TG(i-19:0/21:0/10:0)	834.766	835.773	1	14.8819	0.0860255	1.82613
14.88_834.7657n	HMDB0010427		M+H, M+NH4	C53H102O6	36	0	-2.34348	82.7072	100 - 58.7 - 18.2 - 3.92 - 0.659	http://nonlinear.com/redirect/outbound?p=hmdb&param=HMDB0010427	TG(18:0/14:0/18:0)	834.766	835.773	1	14.8819	0.0860255	1.82613
14.88_834.7657n	HMDB0069290		M+H, M+NH4	C53H102O6	36	0	-2.34348	82.7072	100 - 58.7 - 18.2 - 3.92 - 0.659	http://nonlinear.com/redirect/outbound?p=hmdb&param=HMDB0069290	TG(a-25:0/10:0/15:0)[rac]	834.766	835.773	1	14.8819	0.0860255	1.82613
14.88_834.7657n	HMDB0065481		M+H, M+NH4	C53H102O6	36	0	-2.34348	82.7072	100 - 58.7 - 18.2 - 3.92 - 0.659	http://nonlinear.com/redirect/outbound?p=hmdb&param=HMDB0065481	TG(a-21:0/13:0/16:0)[rac]	834.766	835.773	1	14.8819	0.0860255	1.82613
14.88_834.7657n	HMDB0071042		M+H, M+NH4	C53H102O6	36	0	-2.34348	82.7072	100 - 58.7 - 18.2 - 3.92 - 0.659	http://nonlinear.com/redirect/outbound?p=hmdb&param=HMDB0071042	TG(a-25:0/13:0/12:0)[rac]	834.766	835.773	1	14.8819	0.0860255	1.82613
14.88_834.7657n	HMDB0068257		M+H, M+NH4	C53H102O6	36	0	-2.34348	82.7072	100 - 58.7 - 18.2 - 3.92 - 0.659	http://nonlinear.com/redirect/outbound?p=hmdb&param=HMDB0068257	TG(22:0/13:0/15:0)	834.766	835.773	1	14.8819	0.0860255	1.82613
14.88_834.7657n	HMDB0065428		M+H, M+NH4	C53H102O6	36	0	-2.34348	82.7072	100 - 58.7 - 18.2 - 3.92 - 0.659	http://nonlinear.com/redirect/outbound?p=hmdb&param=HMDB0065428	TG(20:0/22:0/8:0)	834.766	835.773	1	14.8819	0.0860255	1.82613
14.88_834.7657n	HMDB0071889		M+H, M+NH4	C53H102O6	36	0	-2.34348	82.7072	100 - 58.7 - 18.2 - 3.92 - 0.659	http://nonlinear.com/redirect/outbound?p=hmdb&param=HMDB0071889	TG(10:0/21:0/19:0)	834.766	835.773	1	14.8819	0.0860255	1.82613
14.88_834.7657n	HMDB0071917		M+H, M+NH4	C53H102O6	36	0	-2.34348	82.7072	100 - 58.7 - 18.2 - 3.92 - 0.659	http://nonlinear.com/redirect/outbound?p=hmdb&param=HMDB0071917	TG(8:0/17:0/a-25:0)[rac]	834.766	835.773	1	14.8819	0.0860255	1.82613
14.88_834.7657n	HMDB0042066		M+H, M+NH4	C53H102O6	36	0	-2.34348	82.7072	100 - 58.7 - 18.2 - 3.92 - 0.659	http://nonlinear.com/redirect/outbound?p=hmdb&param=HMDB0042066	TG(14:0/14:0/22:0)	834.766	835.773	1	14.8819	0.0860255	1.82613
14.88_834.7657n	HMDB0063460		M+H, M+NH4	C53H102O6	36	0	-2.34348	82.7072	100 - 58.7 - 18.2 - 3.92 - 0.659	http://nonlinear.com/redirect/outbound?p=hmdb&param=HMDB0063460	TG(i-20:0/8:0/22:0)	834.766	835.773	1	14.8819	0.0860255	1.82613
14.88_834.7657n	HMDB0069759		M+H, M+NH4	C53H102O6	36	0	-2.34348	82.7072	100 - 58.7 - 18.2 - 3.92 - 0.659	http://nonlinear.com/redirect/outbound?p=hmdb&param=HMDB0069759	TG(i-24:0/14:0/12:0)	834.766	835.773	1	14.8819	0.0860255	1.82613
14.88_834.7657n	HMDB0067824		M+H, M+NH4	C53H102O6	36	0	-2.34348	82.7072	100 - 58.7 - 18.2 - 3.92 - 0.659	http://nonlinear.com/redirect/outbound?p=hmdb&param=HMDB0067824	TG(22:0/12:0/16:0)	834.766	835.773	1	14.8819	0.0860255	1.82613
14.88_834.7657n	HMDB0072827		M+H, M+NH4	C53H102O6	36	0	-2.34348	82.7072	100 - 58.7 - 18.2 - 3.92 - 0.659	http://nonlinear.com/redirect/outbound?p=hmdb&param=HMDB0072827	TG(10:0/20:0/20:0)	834.766	835.773	1	14.8819	0.0860255	1.82613
14.88_834.7657n	HMDB0064971		M+H, M+NH4	C53H102O6	36	0	-2.34348	82.7072	100 - 58.7 - 18.2 - 3.92 - 0.659	http://nonlinear.com/redirect/outbound?p=hmdb&param=HMDB0064971	TG(i-21:0/8:0/21:0)	834.766	835.773	1	14.8819	0.0860255	1.82613
14.88_834.7657n	HMDB0068890		M+H, M+NH4	C53H102O6	36	0	-2.34348	82.7072	100 - 58.7 - 18.2 - 3.92 - 0.659	http://nonlinear.com/redirect/outbound?p=hmdb&param=HMDB0068890	TG(i-22:0/16:0/12:0)	834.766	835.773	1	14.8819	0.0860255	1.82613
14.88_834.7657n	HMDB0065288		M+H, M+NH4	C53H102O6	36	0	-2.34348	82.7072	100 - 58.7 - 18.2 - 3.92 - 0.659	http://nonlinear.com/redirect/outbound?p=hmdb&param=HMDB0065288	TG(i-20:0/22:0/8:0)	834.766	835.773	1	14.8819	0.0860255	1.82613
14.88_834.7657n	HMDB0071852		M+H, M+NH4	C53H102O6	36	0	-2.34348	82.7072	100 - 58.7 - 18.2 - 3.92 - 0.659	http://nonlinear.com/redirect/outbound?p=hmdb&param=HMDB0071852	TG(10:0/i-15:0/a-25:0)[rac]	834.766	835.773	1	14.8819	0.0860255	1.82613
14.88_834.7657n	HMDB0065619		M+H, M+NH4	C53H102O6	36	0	-2.34348	82.7072	100 - 58.7 - 18.2 - 3.92 - 0.659	http://nonlinear.com/redirect/outbound?p=hmdb&param=HMDB0065619	TG(a-21:0/16:0/13:0)[rac]	834.766	835.773	1	14.8819	0.0860255	1.82613
14.88_834.7657n	HMDB0064088		M+H, M+NH4	C53H102O6	36	0	-2.34348	82.7072	100 - 58.7 - 18.2 - 3.92 - 0.659	http://nonlinear.com/redirect/outbound?p=hmdb&param=HMDB0064088	TG(20:0/18:0/12:0)	834.766	835.773	1	14.8819	0.0860255	1.82613
14.88_834.7657n	HMDB0063434		M+H, M+NH4	C53H102O6	36	0	-2.34348	82.7072	100 - 58.7 - 18.2 - 3.92 - 0.659	http://nonlinear.com/redirect/outbound?p=hmdb&param=HMDB0063434	TG(20:0/17:0/13:0)	834.766	835.773	1	14.8819	0.0860255	1.82613
14.88_834.7657n	HMDB0069675		M+H, M+NH4	C53H102O6	36	0	-2.34348	82.7072	100 - 58.7 - 18.2 - 3.92 - 0.659	http://nonlinear.com/redirect/outbound?p=hmdb&param=HMDB0069675	TG(i-24:0/12:0/14:0)	834.766	835.773	1	14.8819	0.0860255	1.82613
14.88_834.7657n	HMDB0042992		M+H, M+NH4	C53H102O6	36	0	-2.34348	82.7072	100 - 58.7 - 18.2 - 3.92 - 0.659	http://nonlinear.com/redirect/outbound?p=hmdb&param=HMDB0042992	TG(15:0/15:0/20:0)	834.766	835.773	1	14.8819	0.0860255	1.82613
14.88_834.7657n	HMDB0066830		M+H, M+NH4	C53H102O6	36	0	-2.34348	82.7072	100 - 58.7 - 18.2 - 3.92 - 0.659	http://nonlinear.com/redirect/outbound?p=hmdb&param=HMDB0066830	TG(a-21:0/21:0/8:0)[rac]	834.766	835.773	1	14.8819	0.0860255	1.82613
14.88_834.7657n	HMDB0064599		M+H, M+NH4	C53H102O6	36	0	-2.34348	82.7072	100 - 58.7 - 18.2 - 3.92 - 0.659	http://nonlinear.com/redirect/outbound?p=hmdb&param=HMDB0064599	TG(i-21:0/17:0/12:0)	834.766	835.773	1	14.8819	0.0860255	1.82613
14.88_834.7657n	HMDB0065633		M+H, M+NH4	C53H102O6	36	0	-2.34348	82.7072	100 - 58.7 - 18.2 - 3.92 - 0.659	http://nonlinear.com/redirect/outbound?p=hmdb&param=HMDB0065633	TG(21:0/15:0/14:0)	834.766	835.773	1	14.8819	0.0860255	1.82613
14.88_834.7657n	HMDB0072706		M+H, M+NH4	C53H102O6	36	0	-2.34348	82.7072	100 - 58.7 - 18.2 - 3.92 - 0.659	http://nonlinear.com/redirect/outbound?p=hmdb&param=HMDB0072706	TG(8:0/i-21:0/21:0)	834.766	835.773	1	14.8819	0.0860255	1.82613
14.88_834.7657n	HMDB0068711		M+H, M+NH4	C53H102O6	36	0	-2.34348	82.7072	100 - 58.7 - 18.2 - 3.92 - 0.659	http://nonlinear.com/redirect/outbound?p=hmdb&param=HMDB0068711	TG(22:0/8:0/20:0)	834.766	835.773	1	14.8819	0.0860255	1.82613
14.88_834.7657n	HMDB0043913		M+H, M+NH4	C53H102O6	36	0	-2.34348	82.7072	100 - 58.7 - 18.2 - 3.92 - 0.659	http://nonlinear.com/redirect/outbound?p=hmdb&param=HMDB0043913	TG(16:0/18:0/16:0)	834.766	835.773	1	14.8819	0.0860255	1.82613
14.88_834.7657n	HMDB0070838		M+H, M+NH4	C53H102O6	36	0	-2.34348	82.7072	100 - 58.7 - 18.2 - 3.92 - 0.659	http://nonlinear.com/redirect/outbound?p=hmdb&param=HMDB0070838	TG(a-25:0/15:0/10:0)[rac]	834.766	835.773	1	14.8819	0.0860255	1.82613
14.88_834.7657n	HMDB0068708		M+H, M+NH4	C53H102O6	36	0	-2.34348	82.7072	100 - 58.7 - 18.2 - 3.92 - 0.659	http://nonlinear.com/redirect/outbound?p=hmdb&param=HMDB0068708	TG(22:0/15:0/13:0)	834.766	835.773	1	14.8819	0.0860255	1.82613
14.88_834.7657n	HMDB0063666		M+H, M+NH4	C53H102O6	36	0	-2.34348	82.7072	100 - 58.7 - 18.2 - 3.92 - 0.659	http://nonlinear.com/redirect/outbound?p=hmdb&param=HMDB0063666	TG(i-20:0/16:0/14:0)	834.766	835.773	1	14.8819	0.0860255	1.82613
14.88_834.7657n	HMDB0070202		M+H, M+NH4	C53H102O6	36	0	-2.34348	82.7072	100 - 58.7 - 18.2 - 3.92 - 0.659	http://nonlinear.com/redirect/outbound?p=hmdb&param=HMDB0070202	TG(a-25:0/12:0/13:0)[rac]	834.766	835.773	1	14.8819	0.0860255	1.82613
14.88_834.7657n	HMDB0072353		M+H, M+NH4	C53H102O6	36	0	-2.34348	82.7072	100 - 58.7 - 18.2 - 3.92 - 0.659	http://nonlinear.com/redirect/outbound?p=hmdb&param=HMDB0072353	TG(8:0/i-18:0/i-24:0)	834.766	835.773	1	14.8819	0.0860255	1.82613
14.88_834.7657n	HMDB0068957		M+H, M+NH4	C53H102O6	36	0	-2.34348	82.7072	100 - 58.7 - 18.2 - 3.92 - 0.659	http://nonlinear.com/redirect/outbound?p=hmdb&param=HMDB0068957	TG(22:0/10:0/18:0)	834.766	835.773	1	14.8819	0.0860255	1.82613
14.88_834.7657n	HMDB0063674		M+H, M+NH4	C53H102O6	36	0	-2.34348	82.7072	100 - 58.7 - 18.2 - 3.92 - 0.659	http://nonlinear.com/redirect/outbound?p=hmdb&param=HMDB0063674	TG(i-20:0/18:0/12:0)	834.766	835.773	1	14.8819	0.0860255	1.82613
14.88_834.7657n	HMDB0063117		M+H, M+NH4	C53H102O6	36	0	-2.34348	82.7072	100 - 58.7 - 18.2 - 3.92 - 0.659	http://nonlinear.com/redirect/outbound?p=hmdb&param=HMDB0063117	TG(20:0/16:0/14:0)	834.766	835.773	1	14.8819	0.0860255	1.82613
14.88_834.7657n	HMDB0066240		M+H, M+NH4	C53H102O6	36	0	-2.34348	82.7072	100 - 58.7 - 18.2 - 3.92 - 0.659	http://nonlinear.com/redirect/outbound?p=hmdb&param=HMDB0066240	TG(21:0/14:0/15:0)	834.766	835.773	1	14.8819	0.0860255	1.82613
14.88_834.7657n	HMDB0068379		M+H, M+NH4	C53H102O6	36	0	-2.34348	82.7072	100 - 58.7 - 18.2 - 3.92 - 0.659	http://nonlinear.com/redirect/outbound?p=hmdb&param=HMDB0068379	TG(i-22:0/20:0/8:0)	834.766	835.773	1	14.8819	0.0860255	1.82613
14.88_834.7657n	HMDB0065928		M+H, M+NH4	C53H102O6	36	0	-2.34348	82.7072	100 - 58.7 - 18.2 - 3.92 - 0.659	http://nonlinear.com/redirect/outbound?p=hmdb&param=HMDB0065928	TG(21:0/12:0/17:0)	834.766	835.773	1	14.8819	0.0860255	1.82613
14.88_834.7657n	HMDB0064024		M+H, M+NH4	C53H102O6	36	0	-2.34348	82.7072	100 - 58.7 - 18.2 - 3.92 - 0.659	http://nonlinear.com/redirect/outbound?p=hmdb&param=HMDB0064024	TG(i-20:0/13:0/17:0)	834.766	835.773	1	14.8819	0.0860255	1.82613
14.88_834.7657n	HMDB0064531		M+H, M+NH4	C53H102O6	36	0	-2.34348	82.7072	100 - 58.7 - 18.2 - 3.92 - 0.659	http://nonlinear.com/redirect/outbound?p=hmdb&param=HMDB0064531	TG(i-20:0/10:0/20:0)	834.766	835.773	1	14.8819	0.0860255	1.82613
14.88_834.7657n	HMDB0067946		M+H, M+NH4	C53H102O6	36	0	-2.34348	82.7072	100 - 58.7 - 18.2 - 3.92 - 0.659	http://nonlinear.com/redirect/outbound?p=hmdb&param=HMDB0067946	TG(22:0/18:0/10:0)	834.766	835.773	1	14.8819	0.0860255	1.82613
14.88_834.7657n	HMDB0065989		M+H, M+NH4	C53H102O6	36	0	-2.34348	82.7072	100 - 58.7 - 18.2 - 3.92 - 0.659	http://nonlinear.com/redirect/outbound?p=hmdb&param=HMDB0065989	TG(21:0/13:0/16:0)	834.766	835.773	1	14.8819	0.0860255	1.82613
14.88_834.7657n	HMDB0071461		M+H, M+NH4	C53H102O6	36	0	-2.34348	82.7072	100 - 58.7 - 18.2 - 3.92 - 0.659	http://nonlinear.com/redirect/outbound?p=hmdb&param=HMDB0071461	TG(10:0/15:0/a-25:0)[rac]	834.766	835.773	1	14.8819	0.0860255	1.82613
14.88_834.7657n	HMDB0071454		M+H, M+NH4	C53H102O6	36	0	-2.34348	82.7072	100 - 58.7 - 18.2 - 3.92 - 0.659	http://nonlinear.com/redirect/outbound?p=hmdb&param=HMDB0071454	TG(10:0/i-18:0/i-22:0)	834.766	835.773	1	14.8819	0.0860255	1.82613
14.88_834.7657n	HMDB0043076		M+H, M+NH4	C53H102O6	36	0	-2.34348	82.7072	100 - 58.7 - 18.2 - 3.92 - 0.659	http://nonlinear.com/redirect/outbound?p=hmdb&param=HMDB0043076	TG(15:0/20:0/15:0)	834.766	835.773	1	14.8819	0.0860255	1.82613
14.88_834.7657n	HMDB0066203		M+H, M+NH4	C53H102O6	36	0	-2.34348	82.7072	100 - 58.7 - 18.2 - 3.92 - 0.659	http://nonlinear.com/redirect/outbound?p=hmdb&param=HMDB0066203	TG(21:0/16:0/13:0)	834.766	835.773	1	14.8819	0.0860255	1.82613
14.88_834.7657n	HMDB0066004		M+H, M+NH4	C53H102O6	36	0	-2.34348	82.7072	100 - 58.7 - 18.2 - 3.92 - 0.659	http://nonlinear.com/redirect/outbound?p=hmdb&param=HMDB0066004	TG(i-21:0/16:0/13:0)	834.766	835.773	1	14.8819	0.0860255	1.82613
14.88_834.7657n	HMDB0065077		M+H, M+NH4	C53H102O6	36	0	-2.34348	82.7072	100 - 58.7 - 18.2 - 3.92 - 0.659	http://nonlinear.com/redirect/outbound?p=hmdb&param=HMDB0065077	TG(a-21:0/10:0/19:0)[rac]	834.766	835.773	1	14.8819	0.0860255	1.82613
14.88_834.7657n	HMDB0064687		M+H, M+NH4	C53H102O6	36	0	-2.34348	82.7072	100 - 58.7 - 18.2 - 3.92 - 0.659	http://nonlinear.com/redirect/outbound?p=hmdb&param=HMDB0064687	TG(21:0/21:0/8:0)	834.766	835.773	1	14.8819	0.0860255	1.82613
14.88_834.7657n	HMDB0064542		M+H, M+NH4	C53H102O6	36	0	-2.34348	82.7072	100 - 58.7 - 18.2 - 3.92 - 0.659	http://nonlinear.com/redirect/outbound?p=hmdb&param=HMDB0064542	TG(i-20:0/15:0/15:0)	834.766	835.773	1	14.8819	0.0860255	1.82613
14.88_834.7657n	HMDB0064544		M+H, M+NH4	C53H102O6	36	0	-2.34348	82.7072	100 - 58.7 - 18.2 - 3.92 - 0.659	http://nonlinear.com/redirect/outbound?p=hmdb&param=HMDB0064544	TG(20:0/15:0/15:0)	834.766	835.773	1	14.8819	0.0860255	1.82613
14.88_834.7657n	HMDB0071335		M+H, M+NH4	C53H102O6	36	0	-2.34348	82.7072	100 - 58.7 - 18.2 - 3.92 - 0.659	http://nonlinear.com/redirect/outbound?p=hmdb&param=HMDB0071335	TG(8:0/21:0/21:0)	834.766	835.773	1	14.8819	0.0860255	1.82613
14.88_834.7657n	HMDB0072185		M+H, M+NH4	C53H102O6	36	0	-2.34348	82.7072	100 - 58.7 - 18.2 - 3.92 - 0.659	http://nonlinear.com/redirect/outbound?p=hmdb&param=HMDB0072185	TG(10:0/i-20:0/20:0)	834.766	835.773	1	14.8819	0.0860255	1.82613
14.88_834.7657n	HMDB0070362		M+H, M+NH4	C53H102O6	36	0	-2.34348	82.7072	100 - 58.7 - 18.2 - 3.92 - 0.659	http://nonlinear.com/redirect/outbound?p=hmdb&param=HMDB0070362	TG(a-25:0/8:0/17:0)[rac]	834.766	835.773	1	14.8819	0.0860255	1.82613
14.88_834.7657n	HMDB0065908		M+H, M+NH4	C53H102O6	36	0	-2.34348	82.7072	100 - 58.7 - 18.2 - 3.92 - 0.659	http://nonlinear.com/redirect/outbound?p=hmdb&param=HMDB0065908	TG(i-21:0/10:0/19:0)	834.766	835.773	1	14.8819	0.0860255	1.82613
14.88_834.7657n	HMDB0066107		M+H, M+NH4	C53H102O6	36	0	-2.34348	82.7072	100 - 58.7 - 18.2 - 3.92 - 0.659	http://nonlinear.com/redirect/outbound?p=hmdb&param=HMDB0066107	TG(a-21:0/15:0/14:0)[rac]	834.766	835.773	1	14.8819	0.0860255	1.82613
14.88_834.7657n	HMDB0067850		M+H, M+NH4	C53H102O6	36	0	-2.34348	82.7072	100 - 58.7 - 18.2 - 3.92 - 0.659	http://nonlinear.com/redirect/outbound?p=hmdb&param=HMDB0067850	TG(i-22:0/18:0/10:0)	834.766	835.773	1	14.8819	0.0860255	1.82613
14.88_834.7657n	HMDB0042154		M+H, M+NH4	C53H102O6	36	0	-2.34348	82.7072	100 - 58.7 - 18.2 - 3.92 - 0.659	http://nonlinear.com/redirect/outbound?p=hmdb&param=HMDB0042154	TG(14:0/18:0/18:0)	834.766	835.773	1	14.8819	0.0860255	1.82613
14.88_834.7657n	HMDB0071705		M+H, M+NH4	C53H102O6	36	0	-2.34348	82.7072	100 - 58.7 - 18.2 - 3.92 - 0.659	http://nonlinear.com/redirect/outbound?p=hmdb&param=HMDB0071705	TG(10:0/i-16:0/i-24:0)	834.766	835.773	1	14.8819	0.0860255	1.82613
14.88_834.7657n	HMDB0005357		M+H, M+NH4	C53H102O6	36	0	-2.34348	82.7072	100 - 58.7 - 18.2 - 3.92 - 0.659	http://nonlinear.com/redirect/outbound?p=hmdb&param=HMDB0005357	TG(16:0/16:0/18:0)	834.766	835.773	1	14.8819	0.0860255	1.82613
14.88_834.7657n	HMDB0067687		M+H, M+NH4	C53H102O6	36	0	-2.34348	82.7072	100 - 58.7 - 18.2 - 3.92 - 0.659	http://nonlinear.com/redirect/outbound?p=hmdb&param=HMDB0067687	TG(22:0/16:0/12:0)	834.766	835.773	1	14.8819	0.0860255	1.82613
14.88_834.7657n	HMDB0063159		M+H, M+NH4	C53H102O6	36	0	-2.34348	82.7072	100 - 58.7 - 18.2 - 3.92 - 0.659	http://nonlinear.com/redirect/outbound?p=hmdb&param=HMDB0063159	TG(i-20:0/14:0/16:0)	834.766	835.773	1	14.8819	0.0860255	1.82613
14.88_834.7657n	HMDB0063149		M+H, M+NH4	C53H102O6	36	0	-2.34348	82.7072	100 - 58.7 - 18.2 - 3.92 - 0.659	http://nonlinear.com/redirect/outbound?p=hmdb&param=HMDB0063149	TG(i-20:0/12:0/18:0)	834.766	835.773	1	14.8819	0.0860255	1.82613
14.88_834.7657n	HMDB0063009		M+H, M+NH4	C53H102O6	36	0	-2.34348	82.7072	100 - 58.7 - 18.2 - 3.92 - 0.659	http://nonlinear.com/redirect/outbound?p=hmdb&param=HMDB0063009	TG(i-20:0/20:0/10:0)	834.766	835.773	1	14.8819	0.0860255	1.82613
14.88_834.7657n	HMDB0072283		M+H, M+NH4	C53H102O6	36	0	-2.34348	82.7072	100 - 58.7 - 18.2 - 3.92 - 0.659	http://nonlinear.com/redirect/outbound?p=hmdb&param=HMDB0072283	TG(10:0/a-21:0/19:0)[rac]	834.766	835.773	1	14.8819	0.0860255	1.82613
14.88_834.7657n	HMDB0069932		M+H, M+NH4	C53H102O6	36	0	-2.34348	82.7072	100 - 58.7 - 18.2 - 3.92 - 0.659	http://nonlinear.com/redirect/outbound?p=hmdb&param=HMDB0069932	TG(i-24:0/13:0/13:0)	834.766	835.773	1	14.8819	0.0860255	1.82613
14.88_834.7657n	HMDB0069933		M+H, M+NH4	C53H102O6	36	0	-2.34348	82.7072	100 - 58.7 - 18.2 - 3.92 - 0.659	http://nonlinear.com/redirect/outbound?p=hmdb&param=HMDB0069933	TG(a-25:0/17:0/8:0)[rac]	834.766	835.773	1	14.8819	0.0860255	1.82613
14.88_834.7657n	HMDB0068472		M+H, M+NH4	C53H102O6	36	0	-2.34348	82.7072	100 - 58.7 - 18.2 - 3.92 - 0.659	http://nonlinear.com/redirect/outbound?p=hmdb&param=HMDB0068472	TG(i-22:0/14:0/14:0)	834.766	835.773	1	14.8819	0.0860255	1.82613
14.88_834.7657n	HMDB0071646		M+H, M+NH4	C53H102O6	36	0	-2.34348	82.7072	100 - 58.7 - 18.2 - 3.92 - 0.659	http://nonlinear.com/redirect/outbound?p=hmdb&param=HMDB0071646	TG(8:0/i-20:0/22:0)	834.766	835.773	1	14.8819	0.0860255	1.82613
14.88_834.7657n	HMDB0071687		M+H, M+NH4	C53H102O6	36	0	-2.34348	82.7072	100 - 58.7 - 18.2 - 3.92 - 0.659	http://nonlinear.com/redirect/outbound?p=hmdb&param=HMDB0071687	TG(10:0/19:0/i-21:0)	834.766	835.773	1	14.8819	0.0860255	1.82613
14.88_834.7657n	HMDB0070751		M+H, M+NH4	C53H102O6	36	0	-2.34348	82.7072	100 - 58.7 - 18.2 - 3.92 - 0.659	http://nonlinear.com/redirect/outbound?p=hmdb&param=HMDB0070751	TG(i-24:0/18:0/8:0)	834.766	835.773	1	14.8819	0.0860255	1.82613
14.88_834.7657n	HMDB0042211		M+H, M+NH4	C53H102O6	36	0	-2.34348	82.7072	100 - 58.7 - 18.2 - 3.92 - 0.659	http://nonlinear.com/redirect/outbound?p=hmdb&param=HMDB0042211	TG(14:0/22:0/14:0)	834.766	835.773	1	14.8819	0.0860255	1.82613
14.88_834.7657n	HMDB0071321		M+H, M+NH4	C53H102O6	36	0	-2.34348	82.7072	100 - 58.7 - 18.2 - 3.92 - 0.659	http://nonlinear.com/redirect/outbound?p=hmdb&param=HMDB0071321	TG(10:0/a-15:0/a-25:0)[rac]	834.766	835.773	1	14.8819	0.0860255	1.82613
14.88_834.7657n	HMDB0042183		M+H, M+NH4	C53H102O6	36	0	-2.34348	82.7072	100 - 58.7 - 18.2 - 3.92 - 0.659	http://nonlinear.com/redirect/outbound?p=hmdb&param=HMDB0042183	TG(14:0/20:0/16:0)	834.766	835.773	1	14.8819	0.0860255	1.82613
14.88_834.7657n	HMDB0068459		M+H, M+NH4	C53H102O6	36	0	-2.34348	82.7072	100 - 58.7 - 18.2 - 3.92 - 0.659	http://nonlinear.com/redirect/outbound?p=hmdb&param=HMDB0068459	TG(i-22:0/8:0/20:0)	834.766	835.773	1	14.8819	0.0860255	1.82613
14.88_834.7657n	HMDB0066252		M+H, M+NH4	C53H102O6	36	0	-2.34348	82.7072	100 - 58.7 - 18.2 - 3.92 - 0.659	http://nonlinear.com/redirect/outbound?p=hmdb&param=HMDB0066252	TG(21:0/10:0/19:0)	834.766	835.773	1	14.8819	0.0860255	1.82613
14.88_834.7657n	HMDB0072062		M+H, M+NH4	C53H102O6	36	0	-2.34348	82.7072	100 - 58.7 - 18.2 - 3.92 - 0.659	http://nonlinear.com/redirect/outbound?p=hmdb&param=HMDB0072062	TG(10:0/18:0/i-22:0)	834.766	835.773	1	14.8819	0.0860255	1.82613
14.88_834.7657n	HMDB0069043		M+H, M+NH4	C53H102O6	36	0	-2.34348	82.7072	100 - 58.7 - 18.2 - 3.92 - 0.659	http://nonlinear.com/redirect/outbound?p=hmdb&param=HMDB0069043	TG(i-22:0/10:0/18:0)	834.766	835.773	1	14.8819	0.0860255	1.82613
14.88_834.7657n	HMDB0067700		M+H, M+NH4	C53H102O6	36	0	-2.34348	82.7072	100 - 58.7 - 18.2 - 3.92 - 0.659	http://nonlinear.com/redirect/outbound?p=hmdb&param=HMDB0067700	TG(i-22:0/13:0/15:0)	834.766	835.773	1	14.8819	0.0860255	1.82613
14.88_834.7657n	HMDB0064707		M+H, M+NH4	C53H102O6	36	0	-2.34348	82.7072	100 - 58.7 - 18.2 - 3.92 - 0.659	http://nonlinear.com/redirect/outbound?p=hmdb&param=HMDB0064707	TG(a-21:0/17:0/12:0)[rac]	834.766	835.773	1	14.8819	0.0860255	1.82613
14.88_834.7657n	HMDB0063094		M+H, M+NH4	C53H102O6	36	0	-2.34348	82.7072	100 - 58.7 - 18.2 - 3.92 - 0.659	http://nonlinear.com/redirect/outbound?p=hmdb&param=HMDB0063094	TG(20:0/8:0/22:0)	834.766	835.773	1	14.8819	0.0860255	1.82613
14.88_834.7657n	HMDB0070875		M+H, M+NH4	C53H102O6	36	0	-2.34348	82.7072	100 - 58.7 - 18.2 - 3.92 - 0.659	http://nonlinear.com/redirect/outbound?p=hmdb&param=HMDB0070875	TG(i-24:0/16:0/10:0)	834.766	835.773	1	14.8819	0.0860255	1.82613
14.88_834.7657n	HMDB0071605		M+H, M+NH4	C53H102O6	36	0	-2.34348	82.7072	100 - 58.7 - 18.2 - 3.92 - 0.659	http://nonlinear.com/redirect/outbound?p=hmdb&param=HMDB0071605	TG(10:0/16:0/i-24:0)	834.766	835.773	1	14.8819	0.0860255	1.82613
14.88_834.7657n	HMDB0066094		M+H, M+NH4	C53H102O6	36	0	-2.34348	82.7072	100 - 58.7 - 18.2 - 3.92 - 0.659	http://nonlinear.com/redirect/outbound?p=hmdb&param=HMDB0066094	TG(i-21:0/14:0/15:0)	834.766	835.773	1	14.8819	0.0860255	1.82613
14.88_834.7657n	HMDB0071843		M+H, M+NH4	C53H102O6	36	0	-2.34348	82.7072	100 - 58.7 - 18.2 - 3.92 - 0.659	http://nonlinear.com/redirect/outbound?p=hmdb&param=HMDB0071843	TG(10:0/18:0/22:0)	834.766	835.773	1	14.8819	0.0860255	1.82613
14.88_834.7657n	HMDB0072639		M+H, M+NH4	C53H102O6	36	0	-2.34348	82.7072	100 - 58.7 - 18.2 - 3.92 - 0.659	http://nonlinear.com/redirect/outbound?p=hmdb&param=HMDB0072639	TG(10:0/i-19:0/21:0)	834.766	835.773	1	14.8819	0.0860255	1.82613
14.88_834.7657n	HMDB0072730		M+H, M+NH4	C53H102O6	36	0	-2.34348	82.7072	100 - 58.7 - 18.2 - 3.92 - 0.659	http://nonlinear.com/redirect/outbound?p=hmdb&param=HMDB0072730	TG(10:0/i-18:0/22:0)	834.766	835.773	1	14.8819	0.0860255	1.82613
14.88_834.7657n	HMDB0072744		M+H, M+NH4	C53H102O6	36	0	-2.34348	82.7072	100 - 58.7 - 18.2 - 3.92 - 0.659	http://nonlinear.com/redirect/outbound?p=hmdb&param=HMDB0072744	TG(10:0/19:0/21:0)	834.766	835.773	1	14.8819	0.0860255	1.82613
23.15_594.1360n	HMDB0040473		M+H, M+NH4	C30H26O13	36.4	0	-2.3348	84.556	100 - 33.2 - 8.02 - 1.44 - 0.217	http://nonlinear.com/redirect/outbound?p=hmdb&param=HMDB0040473	7-O-(4-Hydroxycinnamoyl) astragalin	594.136	595.143	1	23.1477	0.254248	1.48718
23.15_594.1360n	HMDB0040689		M+H, M+NH4	C30H26O13	36.4	0	-2.3348	84.556	100 - 33.2 - 8.02 - 1.44 - 0.217	http://nonlinear.com/redirect/outbound?p=hmdb&param=HMDB0040689	6''-O-p-Coumaroyltrifolin	594.136	595.143	1	23.1477	0.254248	1.48718
23.15_594.1360n	HMDB0037345		M+H, M+NH4	C30H26O13	36.4	0	-2.3348	84.556	100 - 33.2 - 8.02 - 1.44 - 0.217	http://nonlinear.com/redirect/outbound?p=hmdb&param=HMDB0037345	3''-O-Caffeoylcosmosiin	594.136	595.143	1	23.1477	0.254248	1.48718
23.15_594.1360n	HMDB0040477		M+H, M+NH4	C30H26O13	36.4	0	-2.3348	84.556	100 - 33.2 - 8.02 - 1.44 - 0.217	http://nonlinear.com/redirect/outbound?p=hmdb&param=HMDB0040477	Buddlenoid A	594.136	595.143	1	23.1477	0.254248	1.48718
23.15_594.1360n	HMDB0037348		M+H, M+NH4	C30H26O13	36.4	0	-2.3348	84.556	100 - 33.2 - 8.02 - 1.44 - 0.217	http://nonlinear.com/redirect/outbound?p=hmdb&param=HMDB0037348	Piperitoside	594.136	595.143	1	23.1477	0.254248	1.48718
23.15_594.1360n	HMDB0038766		M+H, M+NH4	C30H26O13	36.4	0	-2.3348	84.556	100 - 33.2 - 8.02 - 1.44 - 0.217	http://nonlinear.com/redirect/outbound?p=hmdb&param=HMDB0038766	2''-O-trans-p-Coumaroylastragalin	594.136	595.143	1	23.1477	0.254248	1.48718
23.15_594.1360n	HMDB0037651		M+H, M+NH4	C30H26O13	36.4	0	-2.3348	84.556	100 - 33.2 - 8.02 - 1.44 - 0.217	http://nonlinear.com/redirect/outbound?p=hmdb&param=HMDB0037651	Epigallocatechin-(4beta->8)-catechin	594.136	595.143	1	23.1477	0.254248	1.48718
23.15_594.1360n	HMDB0036303		M+H, M+NH4	C30H26O13	36.4	0	-2.3348	84.556	100 - 33.2 - 8.02 - 1.44 - 0.217	http://nonlinear.com/redirect/outbound?p=hmdb&param=HMDB0036303	Epicatechin-(4beta->8)-gallocatechin	594.136	595.143	1	23.1477	0.254248	1.48718
23.15_594.1360n	HMDB0037653		M+H, M+NH4	C30H26O13	36.4	0	-2.3348	84.556	100 - 33.2 - 8.02 - 1.44 - 0.217	http://nonlinear.com/redirect/outbound?p=hmdb&param=HMDB0037653	Gallocatechin-(4alpha->8)-epicatechin	594.136	595.143	1	23.1477	0.254248	1.48718
23.09_465.3083n	HMDB0032596		M+H, M+NH4	C26H43NO6	35.9	0	-1.50275	81.4503	100 - 29.2 - 5.35 - 0.731	http://nonlinear.com/redirect/outbound?p=hmdb&param=HMDB0032596	Sodium glycocholate	465.308	466.316	1	23.0861	0.000194427	5.0038
23.09_465.3083n	HMDB0000331		M+H, M+NH4	C26H43NO6	35.9	0	-1.50275	81.4503	100 - 29.2 - 5.35 - 0.731	http://nonlinear.com/redirect/outbound?p=hmdb&param=HMDB0000331	3a,7b,12a-Trihydroxyoxocholanyl-Glycine	465.308	466.316	1	23.0861	0.000194427	5.0038
23.09_465.3083n	HMDB0000138		M+H, M+NH4	C26H43NO6	35.9	0	-1.50275	81.4503	100 - 29.2 - 5.35 - 0.731	http://nonlinear.com/redirect/outbound?p=hmdb&param=HMDB0000138	Glycocholic acid	465.308	466.316	1	23.0861	0.000194427	5.0038
1.67_191.0575n	HMDB0000763		M+H, M+NH4	C10H9NO3	38.2	0	-3.83849	95.5492	100 - 11.4 - 1.21	http://nonlinear.com/redirect/outbound?p=hmdb&param=HMDB0000763	5-Hydroxyindoleacetic acid	191.058	209.092	1	1.67225	0.746806	1.08696
1.67_191.0575n	HMDB0060400		M+H, M+NH4	C10H9NO3	38.2	0	-3.83849	95.5492	100 - 11.4 - 1.21	http://nonlinear.com/redirect/outbound?p=hmdb&param=HMDB0060400	5-Phenyl-1,3-oxazinane-2,4-dione	191.058	209.092	1	1.67225	0.746806	1.08696
1.67_191.0575n	HMDB0035514		M+H, M+NH4	C10H9NO3	38.2	0	-3.83849	95.5492	100 - 11.4 - 1.21	http://nonlinear.com/redirect/outbound?p=hmdb&param=HMDB0035514	xi-2,3-Dihydro-2-oxo-1H-indole-3-acetic acid	191.058	209.092	1	1.67225	0.746806	1.08696
2.35_191.0578n	HMDB0000763		M+H, M+NH4	C10H9NO3	39	0	-2.41748	97.9197	100 - 11.4 - 1.21	http://nonlinear.com/redirect/outbound?p=hmdb&param=HMDB0000763	5-Hydroxyindoleacetic acid	191.058	209.092	1	2.34905	0.467983	1.11265
2.35_191.0578n	HMDB0060400		M+H, M+NH4	C10H9NO3	39	0	-2.41748	97.9197	100 - 11.4 - 1.21	http://nonlinear.com/redirect/outbound?p=hmdb&param=HMDB0060400	5-Phenyl-1,3-oxazinane-2,4-dione	191.058	209.092	1	2.34905	0.467983	1.11265
2.35_191.0578n	HMDB0035514		M+H, M+NH4	C10H9NO3	39	0	-2.41748	97.9197	100 - 11.4 - 1.21	http://nonlinear.com/redirect/outbound?p=hmdb&param=HMDB0035514	xi-2,3-Dihydro-2-oxo-1H-indole-3-acetic acid	191.058	209.092	1	2.34905	0.467983	1.11265
1.81_370.2202n	HMDB0094680		M+H, M+NH4	C16H34O9	39.7	0	-0.226549	98.6799	100 - 18 - 3.38 - 0.415	http://nonlinear.com/redirect/outbound?p=hmdb&param=HMDB0094680	Octaethylene glycol	370.22	388.253	1	1.81022	0.348459	49.5762
26.93_286.2145n	HMDB0059777		M+H, M+NH4	C16H30O4	37.7	0	0.230741	88.8402	100 - 17.8 - 2.31 - 0.224	http://nonlinear.com/redirect/outbound?p=hmdb&param=HMDB0059777	2,2,4-Trimethyl-1,3-pentadienol diisobutyrate	286.214	287.222	1	26.9335	0.145754	1.6253
26.93_286.2145n	HMDB0041287		M+H, M+NH4	C16H30O4	37.7	0	0.230741	88.8402	100 - 17.8 - 2.31 - 0.224	http://nonlinear.com/redirect/outbound?p=hmdb&param=HMDB0041287	16-Hydroxy-10-oxohexadecanoic acid	286.214	287.222	1	26.9335	0.145754	1.6253
26.93_286.2145n	HMDB0000672		M+H, M+NH4	C16H30O4	37.7	0	0.230741	88.8402	100 - 17.8 - 2.31 - 0.224	http://nonlinear.com/redirect/outbound?p=hmdb&param=HMDB0000672	Hexadecanedioic acid	286.214	287.222	1	26.9335	0.145754	1.6253
26.61_576.1253n	HMDB0040678		M+H, M+NH4	C30H24O12	38.4	0	-2.63655	94.9066	100 - 33.2 - 7.8 - 1.37 - 0.2	http://nonlinear.com/redirect/outbound?p=hmdb&param=HMDB0040678	Epicatechin-(2beta->5,4beta->6)-ent-epicatechin	576.125	577.133	1	26.6145	0.2706	1.34628
26.61_576.1253n	HMDB0034707		M+H, M+NH4	C30H24O12	38.4	0	-2.63655	94.9066	100 - 33.2 - 7.8 - 1.37 - 0.2	http://nonlinear.com/redirect/outbound?p=hmdb&param=HMDB0034707	Epicatechin-(2beta->7,4beta->6)-catechin	576.125	577.133	1	26.6145	0.2706	1.34628
26.61_576.1253n	HMDB0038716		M+H, M+NH4	C30H24O12	38.4	0	-2.63655	94.9066	100 - 33.2 - 7.8 - 1.37 - 0.2	http://nonlinear.com/redirect/outbound?p=hmdb&param=HMDB0038716	Pavetannin A2	576.125	577.133	1	26.6145	0.2706	1.34628
26.61_576.1253n	HMDB0037655		M+H, M+NH4	C30H24O12	38.4	0	-2.63655	94.9066	100 - 33.2 - 7.8 - 1.37 - 0.2	http://nonlinear.com/redirect/outbound?p=hmdb&param=HMDB0037655	Proanthocyanidin A2	576.125	577.133	1	26.6145	0.2706	1.34628
26.61_576.1253n	HMDB0037657		M+H, M+NH4	C30H24O12	38.4	0	-2.63655	94.9066	100 - 33.2 - 7.8 - 1.37 - 0.2	http://nonlinear.com/redirect/outbound?p=hmdb&param=HMDB0037657	Proanthocyanidin A5'	576.125	577.133	1	26.6145	0.2706	1.34628
26.61_576.1253n	HMDB0037656		M+H, M+NH4	C30H24O12	38.4	0	-2.63655	94.9066	100 - 33.2 - 7.8 - 1.37 - 0.2	http://nonlinear.com/redirect/outbound?p=hmdb&param=HMDB0037656	Proanthocyanidin A1	576.125	577.133	1	26.6145	0.2706	1.34628
33.51_330.2557n	HMDB0039530		M+H, M+NH4	C22H34O2	37.7	0	-0.449496	88.7983	100 - 24.3 - 3.23 - 0.307	http://nonlinear.com/redirect/outbound?p=hmdb&param=HMDB0039530	Ethyl icosapentate	330.256	331.263	1	33.5098	0.247616	1.41416
33.51_330.2557n	HMDB0001976		M+H, M+NH4	C22H34O2	37.7	0	-0.449496	88.7983	100 - 24.3 - 3.23 - 0.307	http://nonlinear.com/redirect/outbound?p=hmdb&param=HMDB0001976	Docosapentaenoic acid (22n-6)	330.256	331.263	1	33.5098	0.247616	1.41416
33.51_330.2557n	HMDB0006528		M+H, M+NH4	C22H34O2	37.7	0	-0.449496	88.7983	100 - 24.3 - 3.23 - 0.307	http://nonlinear.com/redirect/outbound?p=hmdb&param=HMDB0006528	Docosapentaenoic acid	330.256	331.263	1	33.5098	0.247616	1.41416
33.51_330.2557n	HMDB0035581		M+H, M+NH4	C22H34O2	37.7	0	-0.449496	88.7983	100 - 24.3 - 3.23 - 0.307	http://nonlinear.com/redirect/outbound?p=hmdb&param=HMDB0035581	1-Phenyl-1,3-hexadecanedione	330.256	331.263	1	33.5098	0.247616	1.41416
33.51_330.2557n	HMDB0032257		M+H, M+NH4	C22H34O2	37.7	0	-0.449496	88.7983	100 - 24.3 - 3.23 - 0.307	http://nonlinear.com/redirect/outbound?p=hmdb&param=HMDB0032257	Ethyl abietate	330.256	331.263	1	33.5098	0.247616	1.41416
33.51_330.2557n	HMDB0039133		M+H, M+NH4	C22H34O2	37.7	0	-0.449496	88.7983	100 - 24.3 - 3.23 - 0.307	http://nonlinear.com/redirect/outbound?p=hmdb&param=HMDB0039133	4,8,12,15,19-Docosapentaenoic acid	330.256	331.263	1	33.5098	0.247616	1.41416
33.51_330.2557n	HMDB0035024		M+H, M+NH4	C22H34O2	37.7	0	-0.449496	88.7983	100 - 24.3 - 3.23 - 0.307	http://nonlinear.com/redirect/outbound?p=hmdb&param=HMDB0035024	ent-16-Kauren-19-ol acetate	330.256	331.263	1	33.5098	0.247616	1.41416
33.51_330.2557n	HMDB0038909		M+H, M+NH4	C22H34O2	37.7	0	-0.449496	88.7983	100 - 24.3 - 3.23 - 0.307	http://nonlinear.com/redirect/outbound?p=hmdb&param=HMDB0038909	2-Methyl-5-(8,11-pentadecadienyl)-1,3-benzenediol	330.256	331.263	1	33.5098	0.247616	1.41416
43.72_616.5064n	HMDB0056191		M+H, M+NH4	C39H68O5	37.2	0	-0.452179	86.6174	100 - 43.2 - 10.1 - 1.69 - 0.222	http://nonlinear.com/redirect/outbound?p=hmdb&param=HMDB0056191	DG(18:1n7/0:0/18:3n3)	616.506	617.514	1	43.7204	0.00375664	1.83074
43.72_616.5064n	HMDB0056210		M+H, M+NH4	C39H68O5	37.2	0	-0.452179	86.6174	100 - 43.2 - 10.1 - 1.69 - 0.222	http://nonlinear.com/redirect/outbound?p=hmdb&param=HMDB0056210	DG(18:1n9/0:0/18:3n3)	616.506	617.514	1	43.7204	0.00375664	1.83074
43.72_616.5064n	HMDB0007112		M+H, M+NH4	C39H68O5	37.2	0	-0.452179	86.6174	100 - 43.2 - 10.1 - 1.69 - 0.222	http://nonlinear.com/redirect/outbound?p=hmdb&param=HMDB0007112	DG(16:0/20:4(5Z,8Z,11Z,14Z)/0:0)	616.506	617.514	1	43.7204	0.00375664	1.83074
43.72_616.5064n	HMDB0007139		M+H, M+NH4	C39H68O5	37.2	0	-0.452179	86.6174	100 - 43.2 - 10.1 - 1.69 - 0.222	http://nonlinear.com/redirect/outbound?p=hmdb&param=HMDB0007139	DG(16:1(9Z)/20:3(5Z,8Z,11Z)/0:0)	616.506	617.514	1	43.7204	0.00375664	1.83074
43.72_616.5064n	HMDB0056057		M+H, M+NH4	C39H68O5	37.2	0	-0.452179	86.6174	100 - 43.2 - 10.1 - 1.69 - 0.222	http://nonlinear.com/redirect/outbound?p=hmdb&param=HMDB0056057	DG(18:0/0:0/18:4n3)	616.506	617.514	1	43.7204	0.00375664	1.83074
43.72_616.5064n	HMDB0056032		M+H, M+NH4	C39H68O5	37.2	0	-0.452179	86.6174	100 - 43.2 - 10.1 - 1.69 - 0.222	http://nonlinear.com/redirect/outbound?p=hmdb&param=HMDB0056032	DG(16:0/0:0/20:4n3)	616.506	617.514	1	43.7204	0.00375664	1.83074
43.72_616.5064n	HMDB0007447		M+H, M+NH4	C39H68O5	37.2	0	-0.452179	86.6174	100 - 43.2 - 10.1 - 1.69 - 0.222	http://nonlinear.com/redirect/outbound?p=hmdb&param=HMDB0007447	DG(20:3(5Z,8Z,11Z)/16:1(9Z)/0:0)	616.506	617.514	1	43.7204	0.00375664	1.83074
43.72_616.5064n	HMDB0055973		M+H, M+NH4	C39H68O5	37.2	0	-0.452179	86.6174	100 - 43.2 - 10.1 - 1.69 - 0.222	http://nonlinear.com/redirect/outbound?p=hmdb&param=HMDB0055973	DG(14:0/0:0/22:4n6)	616.506	617.514	1	43.7204	0.00375664	1.83074
43.72_616.5064n	HMDB0007305		M+H, M+NH4	C39H68O5	37.2	0	-0.452179	86.6174	100 - 43.2 - 10.1 - 1.69 - 0.222	http://nonlinear.com/redirect/outbound?p=hmdb&param=HMDB0007305	DG(18:3(9Z,12Z,15Z)/18:1(9Z)/0:0)	616.506	617.514	1	43.7204	0.00375664	1.83074
43.72_616.5064n	HMDB0007191		M+H, M+NH4	C39H68O5	37.2	0	-0.452179	86.6174	100 - 43.2 - 10.1 - 1.69 - 0.222	http://nonlinear.com/redirect/outbound?p=hmdb&param=HMDB0007191	DG(18:1(11Z)/18:3(6Z,9Z,12Z)/0:0)	616.506	617.514	1	43.7204	0.00375664	1.83074
43.72_616.5064n	HMDB0007504		M+H, M+NH4	C39H68O5	37.2	0	-0.452179	86.6174	100 - 43.2 - 10.1 - 1.69 - 0.222	http://nonlinear.com/redirect/outbound?p=hmdb&param=HMDB0007504	DG(20:4(5Z,8Z,11Z,14Z)/16:0/0:0)	616.506	617.514	1	43.7204	0.00375664	1.83074
43.72_616.5064n	HMDB0007476		M+H, M+NH4	C39H68O5	37.2	0	-0.452179	86.6174	100 - 43.2 - 10.1 - 1.69 - 0.222	http://nonlinear.com/redirect/outbound?p=hmdb&param=HMDB0007476	DG(20:3(8Z,11Z,14Z)/16:1(9Z)/0:0)	616.506	617.514	1	43.7204	0.00375664	1.83074
43.72_616.5064n	HMDB0007192		M+H, M+NH4	C39H68O5	37.2	0	-0.452179	86.6174	100 - 43.2 - 10.1 - 1.69 - 0.222	http://nonlinear.com/redirect/outbound?p=hmdb&param=HMDB0007192	DG(18:1(11Z)/18:3(9Z,12Z,15Z)/0:0)	616.506	617.514	1	43.7204	0.00375664	1.83074
43.72_616.5064n	HMDB0007304		M+H, M+NH4	C39H68O5	37.2	0	-0.452179	86.6174	100 - 43.2 - 10.1 - 1.69 - 0.222	http://nonlinear.com/redirect/outbound?p=hmdb&param=HMDB0007304	DG(18:3(9Z,12Z,15Z)/18:1(11Z)/0:0)	616.506	617.514	1	43.7204	0.00375664	1.83074
43.72_616.5064n	HMDB0007332		M+H, M+NH4	C39H68O5	37.2	0	-0.452179	86.6174	100 - 43.2 - 10.1 - 1.69 - 0.222	http://nonlinear.com/redirect/outbound?p=hmdb&param=HMDB0007332	DG(18:4(6Z,9Z,12Z,15Z)/18:0/0:0)	616.506	617.514	1	43.7204	0.00375664	1.83074
43.72_616.5064n	HMDB0007276		M+H, M+NH4	C39H68O5	37.2	0	-0.452179	86.6174	100 - 43.2 - 10.1 - 1.69 - 0.222	http://nonlinear.com/redirect/outbound?p=hmdb&param=HMDB0007276	DG(18:3(6Z,9Z,12Z)/18:1(9Z)/0:0)	616.506	617.514	1	43.7204	0.00375664	1.83074
43.72_616.5064n	HMDB0007275		M+H, M+NH4	C39H68O5	37.2	0	-0.452179	86.6174	100 - 43.2 - 10.1 - 1.69 - 0.222	http://nonlinear.com/redirect/outbound?p=hmdb&param=HMDB0007275	DG(18:3(6Z,9Z,12Z)/18:1(11Z)/0:0)	616.506	617.514	1	43.7204	0.00375664	1.83074
43.72_616.5064n	HMDB0056026		M+H, M+NH4	C39H68O5	37.2	0	-0.452179	86.6174	100 - 43.2 - 10.1 - 1.69 - 0.222	http://nonlinear.com/redirect/outbound?p=hmdb&param=HMDB0056026	DG(16:0/0:0/20:4n6)	616.506	617.514	1	43.7204	0.00375664	1.83074
43.72_616.5064n	HMDB0007164		M+H, M+NH4	C39H68O5	37.2	0	-0.452179	86.6174	100 - 43.2 - 10.1 - 1.69 - 0.222	http://nonlinear.com/redirect/outbound?p=hmdb&param=HMDB0007164	DG(18:0/18:4(6Z,9Z,12Z,15Z)/0:0)	616.506	617.514	1	43.7204	0.00375664	1.83074
43.72_616.5064n	HMDB0007533		M+H, M+NH4	C39H68O5	37.2	0	-0.452179	86.6174	100 - 43.2 - 10.1 - 1.69 - 0.222	http://nonlinear.com/redirect/outbound?p=hmdb&param=HMDB0007533	DG(20:4(8Z,11Z,14Z,17Z)/16:0/0:0)	616.506	617.514	1	43.7204	0.00375664	1.83074
43.72_616.5064n	HMDB0007140		M+H, M+NH4	C39H68O5	37.2	0	-0.452179	86.6174	100 - 43.2 - 10.1 - 1.69 - 0.222	http://nonlinear.com/redirect/outbound?p=hmdb&param=HMDB0007140	DG(16:1(9Z)/20:3(8Z,11Z,14Z)/0:0)	616.506	617.514	1	43.7204	0.00375664	1.83074
43.72_616.5064n	HMDB0007220		M+H, M+NH4	C39H68O5	37.2	0	-0.452179	86.6174	100 - 43.2 - 10.1 - 1.69 - 0.222	http://nonlinear.com/redirect/outbound?p=hmdb&param=HMDB0007220	DG(18:1(9Z)/18:3(6Z,9Z,12Z)/0:0)	616.506	617.514	1	43.7204	0.00375664	1.83074
43.72_616.5064n	HMDB0007031		M+H, M+NH4	C39H68O5	37.2	0	-0.452179	86.6174	100 - 43.2 - 10.1 - 1.69 - 0.222	http://nonlinear.com/redirect/outbound?p=hmdb&param=HMDB0007031	DG(14:0/22:4(7Z,10Z,13Z,16Z)/0:0)	616.506	617.514	1	43.7204	0.00375664	1.83074
43.72_616.5064n	HMDB0007248		M+H, M+NH4	C39H68O5	37.2	0	-0.452179	86.6174	100 - 43.2 - 10.1 - 1.69 - 0.222	http://nonlinear.com/redirect/outbound?p=hmdb&param=HMDB0007248	DG(18:2(9Z,12Z)/18:2(9Z,12Z)/0:0)	616.506	617.514	1	43.7204	0.00375664	1.83074
43.72_616.5064n	HMDB0007675		M+H, M+NH4	C39H68O5	37.2	0	-0.452179	86.6174	100 - 43.2 - 10.1 - 1.69 - 0.222	http://nonlinear.com/redirect/outbound?p=hmdb&param=HMDB0007675	DG(22:4(7Z,10Z,13Z,16Z)/14:0/0:0)	616.506	617.514	1	43.7204	0.00375664	1.83074
43.72_616.5064n	HMDB0056184		M+H, M+NH4	C39H68O5	37.2	0	-0.452179	86.6174	100 - 43.2 - 10.1 - 1.69 - 0.222	http://nonlinear.com/redirect/outbound?p=hmdb&param=HMDB0056184	DG(18:1n7/0:0/18:3n6)	616.506	617.514	1	43.7204	0.00375664	1.83074
43.72_616.5064n	HMDB0056166		M+H, M+NH4	C39H68O5	37.2	0	-0.452179	86.6174	100 - 43.2 - 10.1 - 1.69 - 0.222	http://nonlinear.com/redirect/outbound?p=hmdb&param=HMDB0056166	DG(16:1n7/0:0/20:3n6)	616.506	617.514	1	43.7204	0.00375664	1.83074
43.72_616.5064n	HMDB0056203		M+H, M+NH4	C39H68O5	37.2	0	-0.452179	86.6174	100 - 43.2 - 10.1 - 1.69 - 0.222	http://nonlinear.com/redirect/outbound?p=hmdb&param=HMDB0056203	DG(18:1n9/0:0/18:3n6)	616.506	617.514	1	43.7204	0.00375664	1.83074
43.72_616.5064n	HMDB0056160		M+H, M+NH4	C39H68O5	37.2	0	-0.452179	86.6174	100 - 43.2 - 10.1 - 1.69 - 0.222	http://nonlinear.com/redirect/outbound?p=hmdb&param=HMDB0056160	DG(16:1n7/0:0/20:3n9)	616.506	617.514	1	43.7204	0.00375664	1.83074
43.72_616.5064n	HMDB0007221		M+H, M+NH4	C39H68O5	37.2	0	-0.452179	86.6174	100 - 43.2 - 10.1 - 1.69 - 0.222	http://nonlinear.com/redirect/outbound?p=hmdb&param=HMDB0007221	DG(18:1(9Z)/18:3(9Z,12Z,15Z)/0:0)	616.506	617.514	1	43.7204	0.00375664	1.83074
43.72_616.5064n	HMDB0007113		M+H, M+NH4	C39H68O5	37.2	0	-0.452179	86.6174	100 - 43.2 - 10.1 - 1.69 - 0.222	http://nonlinear.com/redirect/outbound?p=hmdb&param=HMDB0007113	DG(16:0/20:4(8Z,11Z,14Z,17Z)/0:0)	616.506	617.514	1	43.7204	0.00375664	1.83074
42.91_691.5499n	HMDB0013341		M+H, M+NH4	C38H78NO7P	34.9	0	-2.4036	77.4401	100 - 42.6 - 10.3 - 1.81 - 0.254	http://nonlinear.com/redirect/outbound?p=hmdb&param=HMDB0013341	PC(o-14:0/16:0)	691.55	709.588	1	42.9052	0.496007	2.27694
43.06_640.5065n	HMDB0007121		M+H, M+NH4	C41H68O5	36.6	0	-0.232592	83.1934	100 - 45.3 - 11.1 - 1.91 - 0.259	http://nonlinear.com/redirect/outbound?p=hmdb&param=HMDB0007121	DG(16:0/22:6(4Z,7Z,10Z,13Z,16Z,19Z)/0:0)	640.507	641.514	1	43.0606	0.904351	1.17716
43.06_640.5065n	HMDB0056035		M+H, M+NH4	C41H68O5	36.6	0	-0.232592	83.1934	100 - 45.3 - 11.1 - 1.91 - 0.259	http://nonlinear.com/redirect/outbound?p=hmdb&param=HMDB0056035	DG(16:0/0:0/22:6n3)	640.507	641.514	1	43.0606	0.904351	1.17716
43.06_640.5065n	HMDB0056175		M+H, M+NH4	C41H68O5	36.6	0	-0.232592	83.1934	100 - 45.3 - 11.1 - 1.91 - 0.259	http://nonlinear.com/redirect/outbound?p=hmdb&param=HMDB0056175	DG(16:1n7/0:0/22:5n3)	640.507	641.514	1	43.0606	0.904351	1.17716
43.06_640.5065n	HMDB0056326		M+H, M+NH4	C41H68O5	36.6	0	-0.232592	83.1934	100 - 45.3 - 11.1 - 1.91 - 0.259	http://nonlinear.com/redirect/outbound?p=hmdb&param=HMDB0056326	DG(20:3n6/0:0/18:3n3)	640.507	641.514	1	43.0606	0.904351	1.17716
43.06_640.5065n	HMDB0056213		M+H, M+NH4	C41H68O5	36.6	0	-0.232592	83.1934	100 - 45.3 - 11.1 - 1.91 - 0.259	http://nonlinear.com/redirect/outbound?p=hmdb&param=HMDB0056213	DG(18:1n9/0:0/20:5n3)	640.507	641.514	1	43.0606	0.904351	1.17716
43.06_640.5065n	HMDB0007148		M+H, M+NH4	C41H68O5	36.6	0	-0.232592	83.1934	100 - 45.3 - 11.1 - 1.91 - 0.259	http://nonlinear.com/redirect/outbound?p=hmdb&param=HMDB0007148	DG(16:1(9Z)/22:5(4Z,7Z,10Z,13Z,16Z)/0:0)	640.507	641.514	1	43.0606	0.904351	1.17716
43.06_640.5065n	HMDB0056194		M+H, M+NH4	C41H68O5	36.6	0	-0.232592	83.1934	100 - 45.3 - 11.1 - 1.91 - 0.259	http://nonlinear.com/redirect/outbound?p=hmdb&param=HMDB0056194	DG(18:1n7/0:0/20:5n3)	640.507	641.514	1	43.0606	0.904351	1.17716
43.06_640.5065n	HMDB0056245		M+H, M+NH4	C41H68O5	36.6	0	-0.232592	83.1934	100 - 45.3 - 11.1 - 1.91 - 0.259	http://nonlinear.com/redirect/outbound?p=hmdb&param=HMDB0056245	DG(20:3n9/0:0/18:3n3)	640.507	641.514	1	43.0606	0.904351	1.17716
43.06_640.5065n	HMDB0007257		M+H, M+NH4	C41H68O5	36.6	0	-0.232592	83.1934	100 - 45.3 - 11.1 - 1.91 - 0.259	http://nonlinear.com/redirect/outbound?p=hmdb&param=HMDB0007257	DG(18:2(9Z,12Z)/20:4(5Z,8Z,11Z,14Z)/0:0)	640.507	641.514	1	43.0606	0.904351	1.17716
43.06_640.5065n	HMDB0056298		M+H, M+NH4	C41H68O5	36.6	0	-0.232592	83.1934	100 - 45.3 - 11.1 - 1.91 - 0.259	http://nonlinear.com/redirect/outbound?p=hmdb&param=HMDB0056298	DG(18:3n6/0:0/20:3n6)	640.507	641.514	1	43.0606	0.904351	1.17716
43.06_640.5065n	HMDB0007201		M+H, M+NH4	C41H68O5	36.6	0	-0.232592	83.1934	100 - 45.3 - 11.1 - 1.91 - 0.259	http://nonlinear.com/redirect/outbound?p=hmdb&param=HMDB0007201	DG(18:1(11Z)/20:5(5Z,8Z,11Z,14Z,17Z)/0:0)	640.507	641.514	1	43.0606	0.904351	1.17716
43.06_640.5065n	HMDB0007481		M+H, M+NH4	C41H68O5	36.6	0	-0.232592	83.1934	100 - 45.3 - 11.1 - 1.91 - 0.259	http://nonlinear.com/redirect/outbound?p=hmdb&param=HMDB0007481	DG(20:3(8Z,11Z,14Z)/18:3(6Z,9Z,12Z)/0:0)	640.507	641.514	1	43.0606	0.904351	1.17716
43.06_640.5065n	HMDB0007284		M+H, M+NH4	C41H68O5	36.6	0	-0.232592	83.1934	100 - 45.3 - 11.1 - 1.91 - 0.259	http://nonlinear.com/redirect/outbound?p=hmdb&param=HMDB0007284	DG(18:3(6Z,9Z,12Z)/20:3(5Z,8Z,11Z)/0:0)	640.507	641.514	1	43.0606	0.904351	1.17716
43.06_640.5065n	HMDB0007230		M+H, M+NH4	C41H68O5	36.6	0	-0.232592	83.1934	100 - 45.3 - 11.1 - 1.91 - 0.259	http://nonlinear.com/redirect/outbound?p=hmdb&param=HMDB0007230	DG(18:1(9Z)/20:5(5Z,8Z,11Z,14Z,17Z)/0:0)	640.507	641.514	1	43.0606	0.904351	1.17716
43.06_640.5065n	HMDB0007313		M+H, M+NH4	C41H68O5	36.6	0	-0.232592	83.1934	100 - 45.3 - 11.1 - 1.91 - 0.259	http://nonlinear.com/redirect/outbound?p=hmdb&param=HMDB0007313	DG(18:3(9Z,12Z,15Z)/20:3(5Z,8Z,11Z)/0:0)	640.507	641.514	1	43.0606	0.904351	1.17716
43.06_640.5065n	HMDB0007425		M+H, M+NH4	C41H68O5	36.6	0	-0.232592	83.1934	100 - 45.3 - 11.1 - 1.91 - 0.259	http://nonlinear.com/redirect/outbound?p=hmdb&param=HMDB0007425	DG(20:2(11Z,14Z)/18:4(6Z,9Z,12Z,15Z)/0:0)	640.507	641.514	1	43.0606	0.904351	1.17716
43.06_640.5065n	HMDB0007149		M+H, M+NH4	C41H68O5	36.6	0	-0.232592	83.1934	100 - 45.3 - 11.1 - 1.91 - 0.259	http://nonlinear.com/redirect/outbound?p=hmdb&param=HMDB0007149	DG(16:1(9Z)/22:5(7Z,10Z,13Z,16Z,19Z)/0:0)	640.507	641.514	1	43.0606	0.904351	1.17716
43.06_640.5065n	HMDB0056238		M+H, M+NH4	C41H68O5	36.6	0	-0.232592	83.1934	100 - 45.3 - 11.1 - 1.91 - 0.259	http://nonlinear.com/redirect/outbound?p=hmdb&param=HMDB0056238	DG(20:3n9/0:0/18:3n6)	640.507	641.514	1	43.0606	0.904351	1.17716
43.06_640.5065n	HMDB0007452		M+H, M+NH4	C41H68O5	36.6	0	-0.232592	83.1934	100 - 45.3 - 11.1 - 1.91 - 0.259	http://nonlinear.com/redirect/outbound?p=hmdb&param=HMDB0007452	DG(20:3(5Z,8Z,11Z)/18:3(6Z,9Z,12Z)/0:0)	640.507	641.514	1	43.0606	0.904351	1.17716
43.06_640.5065n	HMDB0056170		M+H, M+NH4	C41H68O5	36.6	0	-0.232592	83.1934	100 - 45.3 - 11.1 - 1.91 - 0.259	http://nonlinear.com/redirect/outbound?p=hmdb&param=HMDB0056170	DG(16:1n7/0:0/22:5n6)	640.507	641.514	1	43.0606	0.904351	1.17716
43.06_640.5065n	HMDB0007482		M+H, M+NH4	C41H68O5	36.6	0	-0.232592	83.1934	100 - 45.3 - 11.1 - 1.91 - 0.259	http://nonlinear.com/redirect/outbound?p=hmdb&param=HMDB0007482	DG(20:3(8Z,11Z,14Z)/18:3(9Z,12Z,15Z)/0:0)	640.507	641.514	1	43.0606	0.904351	1.17716
43.06_640.5065n	HMDB0007708		M+H, M+NH4	C41H68O5	36.6	0	-0.232592	83.1934	100 - 45.3 - 11.1 - 1.91 - 0.259	http://nonlinear.com/redirect/outbound?p=hmdb&param=HMDB0007708	DG(22:5(4Z,7Z,10Z,13Z,16Z)/16:1(9Z)/0:0)	640.507	641.514	1	43.0606	0.904351	1.17716
43.06_640.5065n	HMDB0007341		M+H, M+NH4	C41H68O5	36.6	0	-0.232592	83.1934	100 - 45.3 - 11.1 - 1.91 - 0.259	http://nonlinear.com/redirect/outbound?p=hmdb&param=HMDB0007341	DG(18:4(6Z,9Z,12Z,15Z)/20:2(11Z,14Z)/0:0)	640.507	641.514	1	43.0606	0.904351	1.17716
43.06_640.5065n	HMDB0007765		M+H, M+NH4	C41H68O5	36.6	0	-0.232592	83.1934	100 - 45.3 - 11.1 - 1.91 - 0.259	http://nonlinear.com/redirect/outbound?p=hmdb&param=HMDB0007765	DG(22:6(4Z,7Z,10Z,13Z,16Z,19Z)/16:0/0:0)	640.507	641.514	1	43.0606	0.904351	1.17716
43.06_640.5065n	HMDB0007453		M+H, M+NH4	C41H68O5	36.6	0	-0.232592	83.1934	100 - 45.3 - 11.1 - 1.91 - 0.259	http://nonlinear.com/redirect/outbound?p=hmdb&param=HMDB0007453	DG(20:3(5Z,8Z,11Z)/18:3(9Z,12Z,15Z)/0:0)	640.507	641.514	1	43.0606	0.904351	1.17716
43.06_640.5065n	HMDB0007538		M+H, M+NH4	C41H68O5	36.6	0	-0.232592	83.1934	100 - 45.3 - 11.1 - 1.91 - 0.259	http://nonlinear.com/redirect/outbound?p=hmdb&param=HMDB0007538	DG(20:4(8Z,11Z,14Z,17Z)/18:2(9Z,12Z)/0:0)	640.507	641.514	1	43.0606	0.904351	1.17716
43.06_640.5065n	HMDB0007258		M+H, M+NH4	C41H68O5	36.6	0	-0.232592	83.1934	100 - 45.3 - 11.1 - 1.91 - 0.259	http://nonlinear.com/redirect/outbound?p=hmdb&param=HMDB0007258	DG(18:2(9Z,12Z)/20:4(8Z,11Z,14Z,17Z)/0:0)	640.507	641.514	1	43.0606	0.904351	1.17716
43.06_640.5065n	HMDB0007566		M+H, M+NH4	C41H68O5	36.6	0	-0.232592	83.1934	100 - 45.3 - 11.1 - 1.91 - 0.259	http://nonlinear.com/redirect/outbound?p=hmdb&param=HMDB0007566	DG(20:5(5Z,8Z,11Z,14Z,17Z)/18:1(9Z)/0:0)	640.507	641.514	1	43.0606	0.904351	1.17716
43.06_640.5065n	HMDB0007565		M+H, M+NH4	C41H68O5	36.6	0	-0.232592	83.1934	100 - 45.3 - 11.1 - 1.91 - 0.259	http://nonlinear.com/redirect/outbound?p=hmdb&param=HMDB0007565	DG(20:5(5Z,8Z,11Z,14Z,17Z)/18:1(11Z)/0:0)	640.507	641.514	1	43.0606	0.904351	1.17716
43.06_640.5065n	HMDB0007509		M+H, M+NH4	C41H68O5	36.6	0	-0.232592	83.1934	100 - 45.3 - 11.1 - 1.91 - 0.259	http://nonlinear.com/redirect/outbound?p=hmdb&param=HMDB0007509	DG(20:4(5Z,8Z,11Z,14Z)/18:2(9Z,12Z)/0:0)	640.507	641.514	1	43.0606	0.904351	1.17716
43.06_640.5065n	HMDB0007737		M+H, M+NH4	C41H68O5	36.6	0	-0.232592	83.1934	100 - 45.3 - 11.1 - 1.91 - 0.259	http://nonlinear.com/redirect/outbound?p=hmdb&param=HMDB0007737	DG(22:5(7Z,10Z,13Z,16Z,19Z)/16:1(9Z)/0:0)	640.507	641.514	1	43.0606	0.904351	1.17716
43.06_640.5065n	HMDB0007285		M+H, M+NH4	C41H68O5	36.6	0	-0.232592	83.1934	100 - 45.3 - 11.1 - 1.91 - 0.259	http://nonlinear.com/redirect/outbound?p=hmdb&param=HMDB0007285	DG(18:3(6Z,9Z,12Z)/20:3(8Z,11Z,14Z)/0:0)	640.507	641.514	1	43.0606	0.904351	1.17716
43.06_640.5065n	HMDB0007314		M+H, M+NH4	C41H68O5	36.6	0	-0.232592	83.1934	100 - 45.3 - 11.1 - 1.91 - 0.259	http://nonlinear.com/redirect/outbound?p=hmdb&param=HMDB0007314	DG(18:3(9Z,12Z,15Z)/20:3(8Z,11Z,14Z)/0:0)	640.507	641.514	1	43.0606	0.904351	1.17716
32.99_330.2761n	HMDB0072844		M+H, M+NH4	C19H38O4	38.8	0	-2.67838	97.3332	100 - 21.1 - 2.95 - 0.308	http://nonlinear.com/redirect/outbound?p=hmdb&param=HMDB0072844	MG(i-16:0/0:0/0:0)	330.276	331.283	1	32.989	0.1693	1.36579
32.99_330.2761n	HMDB0011533		M+H, M+NH4	C19H38O4	38.8	0	-2.67838	97.3332	100 - 21.1 - 2.95 - 0.308	http://nonlinear.com/redirect/outbound?p=hmdb&param=HMDB0011533	MG(0:0/16:0/0:0)	330.276	331.283	1	32.989	0.1693	1.36579
32.99_330.2761n	HMDB0072873		M+H, M+NH4	C19H38O4	38.8	0	-2.67838	97.3332	100 - 21.1 - 2.95 - 0.308	http://nonlinear.com/redirect/outbound?p=hmdb&param=HMDB0072873	MG(0:0/i-16:0/0:0)	330.276	331.283	1	32.989	0.1693	1.36579
32.99_330.2761n	HMDB0011564		M+H, M+NH4	C19H38O4	38.8	0	-2.67838	97.3332	100 - 21.1 - 2.95 - 0.308	http://nonlinear.com/redirect/outbound?p=hmdb&param=HMDB0011564	MG(16:0/0:0/0:0)	330.276	331.283	1	32.989	0.1693	1.36579
32.99_330.2761n	HMDB0031074		M+H, M+NH4	C19H38O4	38.8	0	-2.67838	97.3332	100 - 21.1 - 2.95 - 0.308	http://nonlinear.com/redirect/outbound?p=hmdb&param=HMDB0031074	Glycerol 1-hexadecanoate	330.276	331.283	1	32.989	0.1693	1.36579
1.12_191.0574n	HMDB0000763		M+H, M+NH4	C10H9NO3	38	0	-4.33978	95.1569	100 - 11.4 - 1.21	http://nonlinear.com/redirect/outbound?p=hmdb&param=HMDB0000763	5-Hydroxyindoleacetic acid	191.057	209.091	1	1.12005	0.151356	14313.1
1.12_191.0574n	HMDB0060400		M+H, M+NH4	C10H9NO3	38	0	-4.33978	95.1569	100 - 11.4 - 1.21	http://nonlinear.com/redirect/outbound?p=hmdb&param=HMDB0060400	5-Phenyl-1,3-oxazinane-2,4-dione	191.057	209.091	1	1.12005	0.151356	14313.1
1.12_191.0574n	HMDB0035514		M+H, M+NH4	C10H9NO3	38	0	-4.33978	95.1569	100 - 11.4 - 1.21	http://nonlinear.com/redirect/outbound?p=hmdb&param=HMDB0035514	xi-2,3-Dihydro-2-oxo-1H-indole-3-acetic acid	191.057	209.091	1	1.12005	0.151356	14313.1
32.99_304.2394n	HMDB0039687		M+H, M+NH4	C20H32O2	38.7	0	-2.80475	96.9007	100 - 22.1 - 2.73 - 0.245	http://nonlinear.com/redirect/outbound?p=hmdb&param=HMDB0039687	Oryzalexin S	304.239	305.247	1	32.989	0.0854483	1.5224
32.99_304.2394n	HMDB0060102		M+H, M+NH4	C20H32O2	38.7	0	-2.80475	96.9007	100 - 22.1 - 2.73 - 0.245	http://nonlinear.com/redirect/outbound?p=hmdb&param=HMDB0060102	Arachidonate	304.239	305.247	1	32.989	0.0854483	1.5224
32.99_304.2394n	HMDB0036721		M+H, M+NH4	C20H32O2	38.7	0	-2.80475	96.9007	100 - 22.1 - 2.73 - 0.245	http://nonlinear.com/redirect/outbound?p=hmdb&param=HMDB0036721	ent-17-Hydroxy-16beta-kauran-19-al	304.239	305.247	1	32.989	0.0854483	1.5224
32.99_304.2394n	HMDB0001043		M+H, M+NH4	C20H32O2	38.7	0	-2.80475	96.9007	100 - 22.1 - 2.73 - 0.245	http://nonlinear.com/redirect/outbound?p=hmdb&param=HMDB0001043	Arachidonic acid	304.239	305.247	1	32.989	0.0854483	1.5224
32.99_304.2394n	HMDB0014996		M+H, M+NH4	C20H32O2	38.7	0	-2.80475	96.9007	100 - 22.1 - 2.73 - 0.245	http://nonlinear.com/redirect/outbound?p=hmdb&param=HMDB0014996	Drostanolone	304.239	305.247	1	32.989	0.0854483	1.5224
32.99_304.2394n	HMDB0036829		M+H, M+NH4	C20H32O2	38.7	0	-2.80475	96.9007	100 - 22.1 - 2.73 - 0.245	http://nonlinear.com/redirect/outbound?p=hmdb&param=HMDB0036829	Copalic acid	304.239	305.247	1	32.989	0.0854483	1.5224
32.99_304.2394n	HMDB0037824		M+H, M+NH4	C20H32O2	38.7	0	-2.80475	96.9007	100 - 22.1 - 2.73 - 0.245	http://nonlinear.com/redirect/outbound?p=hmdb&param=HMDB0037824	7,13-Eperudien-15-oic acid	304.239	305.247	1	32.989	0.0854483	1.5224
32.99_304.2394n	HMDB0002177		M+H, M+NH4	C20H32O2	38.7	0	-2.80475	96.9007	100 - 22.1 - 2.73 - 0.245	http://nonlinear.com/redirect/outbound?p=hmdb&param=HMDB0002177	Cis-8,11,14,17-Eicosatetraenoic acid	304.239	305.247	1	32.989	0.0854483	1.5224
32.99_304.2394n	HMDB0006036		M+H, M+NH4	C20H32O2	38.7	0	-2.80475	96.9007	100 - 22.1 - 2.73 - 0.245	http://nonlinear.com/redirect/outbound?p=hmdb&param=HMDB0006036	Mesterolone	304.239	305.247	1	32.989	0.0854483	1.5224
32.99_304.2394n	HMDB0036754		M+H, M+NH4	C20H32O2	38.7	0	-2.80475	96.9007	100 - 22.1 - 2.73 - 0.245	http://nonlinear.com/redirect/outbound?p=hmdb&param=HMDB0036754	Yucalexin P21	304.239	305.247	1	32.989	0.0854483	1.5224
32.99_304.2394n	HMDB0039702		M+H, M+NH4	C20H32O2	38.7	0	-2.80475	96.9007	100 - 22.1 - 2.73 - 0.245	http://nonlinear.com/redirect/outbound?p=hmdb&param=HMDB0039702	Oryzalexin E	304.239	305.247	1	32.989	0.0854483	1.5224
32.99_304.2394n	HMDB0036702		M+H, M+NH4	C20H32O2	38.7	0	-2.80475	96.9007	100 - 22.1 - 2.73 - 0.245	http://nonlinear.com/redirect/outbound?p=hmdb&param=HMDB0036702	Sideridiol	304.239	305.247	1	32.989	0.0854483	1.5224
32.99_304.2394n	HMDB0036830		M+H, M+NH4	C20H32O2	38.7	0	-2.80475	96.9007	100 - 22.1 - 2.73 - 0.245	http://nonlinear.com/redirect/outbound?p=hmdb&param=HMDB0036830	Junicedral	304.239	305.247	1	32.989	0.0854483	1.5224
34.74_358.3076n	HMDB0072877		M+H, M+NH4	C21H42O4	38.7	0	-2.04861	95.9896	100 - 23.3 - 3.42 - 0.376	http://nonlinear.com/redirect/outbound?p=hmdb&param=HMDB0072877	MG(0:0/i-18:0/0:0)	358.308	359.315	1	34.7398	0.0828609	1.42306
34.74_358.3076n	HMDB0011131		M+H, M+NH4	C21H42O4	38.7	0	-2.04861	95.9896	100 - 23.3 - 3.42 - 0.376	http://nonlinear.com/redirect/outbound?p=hmdb&param=HMDB0011131	MG(18:0/0:0/0:0)	358.308	359.315	1	34.7398	0.0828609	1.42306
34.74_358.3076n	HMDB0011535		M+H, M+NH4	C21H42O4	38.7	0	-2.04861	95.9896	100 - 23.3 - 3.42 - 0.376	http://nonlinear.com/redirect/outbound?p=hmdb&param=HMDB0011535	MG(0:0/18:0/0:0)	358.308	359.315	1	34.7398	0.0828609	1.42306
34.74_358.3076n	HMDB0072842		M+H, M+NH4	C21H42O4	38.7	0	-2.04861	95.9896	100 - 23.3 - 3.42 - 0.376	http://nonlinear.com/redirect/outbound?p=hmdb&param=HMDB0072842	MG(i-18:0/0:0/0:0)	358.308	359.315	1	34.7398	0.0828609	1.42306
34.74_358.3076n	HMDB0031075		M+H, M+NH4	C21H42O4	38.7	0	-2.04861	95.9896	100 - 23.3 - 3.42 - 0.376	http://nonlinear.com/redirect/outbound?p=hmdb&param=HMDB0031075	Glycerol 1-octadecanoate	358.308	359.315	1	34.7398	0.0828609	1.42306
33.14_280.2397n	HMDB0005047		M+H, M+NH4	C18H32O2	37.8	0	-1.94204	91.2774	100 - 19.9 - 2.29 - 0.193	http://nonlinear.com/redirect/outbound?p=hmdb&param=HMDB0005047	9E,11E-Octadecadienoic acid	280.24	281.247	1	33.1415	0.81904	1.13067
33.14_280.2397n	HMDB0062238		M+H, M+NH4	C18H32O2	37.8	0	-1.94204	91.2774	100 - 19.9 - 2.29 - 0.193	http://nonlinear.com/redirect/outbound?p=hmdb&param=HMDB0062238	6Z,9Z-octadecadienoic acid	280.24	281.247	1	33.1415	0.81904	1.13067
33.14_280.2397n	HMDB0005048		M+H, M+NH4	C18H32O2	37.8	0	-1.94204	91.2774	100 - 19.9 - 2.29 - 0.193	http://nonlinear.com/redirect/outbound?p=hmdb&param=HMDB0005048	10E,12Z-Octadecadienoic acid	280.24	281.247	1	33.1415	0.81904	1.13067
33.14_280.2397n	HMDB0006270		M+H, M+NH4	C18H32O2	37.8	0	-1.94204	91.2774	100 - 19.9 - 2.29 - 0.193	http://nonlinear.com/redirect/outbound?p=hmdb&param=HMDB0006270	Linoelaidic acid	280.24	281.247	1	33.1415	0.81904	1.13067
33.14_280.2397n	HMDB0003797		M+H, M+NH4	C18H32O2	37.8	0	-1.94204	91.2774	100 - 19.9 - 2.29 - 0.193	http://nonlinear.com/redirect/outbound?p=hmdb&param=HMDB0003797	Bovinic acid	280.24	281.247	1	33.1415	0.81904	1.13067
33.14_280.2397n	HMDB0029800		M+H, M+NH4	C18H32O2	37.8	0	-1.94204	91.2774	100 - 19.9 - 2.29 - 0.193	http://nonlinear.com/redirect/outbound?p=hmdb&param=HMDB0029800	Mangiferic acid	280.24	281.247	1	33.1415	0.81904	1.13067
33.14_280.2397n	HMDB0000673		M+H, M+NH4	C18H32O2	37.8	0	-1.94204	91.2774	100 - 19.9 - 2.29 - 0.193	http://nonlinear.com/redirect/outbound?p=hmdb&param=HMDB0000673	Linoleic acid	280.24	281.247	1	33.1415	0.81904	1.13067
33.14_280.2397n	HMDB0031051		M+H, M+NH4	C18H32O2	37.8	0	-1.94204	91.2774	100 - 19.9 - 2.29 - 0.193	http://nonlinear.com/redirect/outbound?p=hmdb&param=HMDB0031051	Ethyl 2E,4Z-hexadecadienoate	280.24	281.247	1	33.1415	0.81904	1.13067
33.14_280.2397n	HMDB0031097		M+H, M+NH4	C18H32O2	37.8	0	-1.94204	91.2774	100 - 19.9 - 2.29 - 0.193	http://nonlinear.com/redirect/outbound?p=hmdb&param=HMDB0031097	5-Octadecynoic acid	280.24	281.247	1	33.1415	0.81904	1.13067
33.14_280.2397n	HMDB0062784		M+H, M+NH4	C18H32O2	37.8	0	-1.94204	91.2774	100 - 19.9 - 2.29 - 0.193	http://nonlinear.com/redirect/outbound?p=hmdb&param=HMDB0062784	Octadecadienoate	280.24	281.247	1	33.1415	0.81904	1.13067
33.14_280.2397n	HMDB0030430		M+H, M+NH4	C18H32O2	37.8	0	-1.94204	91.2774	100 - 19.9 - 2.29 - 0.193	http://nonlinear.com/redirect/outbound?p=hmdb&param=HMDB0030430	Linalyl caprylate	280.24	281.247	1	33.1415	0.81904	1.13067
0.83_211.0949n	HMDB0015078		M+H, M+NH4	C9H13N3O3	37.6	0	-3.93015	92.4547	100 - 11.1 - 1.18	http://nonlinear.com/redirect/outbound?p=hmdb&param=HMDB0015078	Zalcitabine	211.095	229.118	1	0.829833	0.49577	1.37008
34.66_544.1635n	HMDB0010356		M+H, M+NH4	C24H32O12S	34.8	0	3.82657	78.484	100 - 27.6 - 10.6 - 2.2 - 0.425	http://nonlinear.com/redirect/outbound?p=hmdb&param=HMDB0010356	Estriol 3-sulfate 16-glucuronide	544.164	562.198	1	34.6631	0.000367297	1.98085
25.80_244.1819n	HMDB0031867		M+H, M+NH4	C17H24O	35.7	0	-3.43898	82.753	100 - 18.7 - 1.85 - 0.129	http://nonlinear.com/redirect/outbound?p=hmdb&param=HMDB0031867	4-Acetyl-6-tert-butyl-1,1-dimethylindane	244.182	262.044	1	25.7984	0.466563	1.71387
25.80_244.1819n	HMDB0039588		M+H, M+NH4	C17H24O	35.7	0	-3.43898	82.753	100 - 18.7 - 1.85 - 0.129	http://nonlinear.com/redirect/outbound?p=hmdb&param=HMDB0039588	Panaxynol	244.182	262.044	1	25.7984	0.466563	1.71387
25.47_278.1513n	HMDB0013835		M+H, M+NH4	C16H22O4	39.2	0	-1.93609	98.4261	100 - 17.7 - 2.3 - 0.222	http://nonlinear.com/redirect/outbound?p=hmdb&param=HMDB0013835	Diisobutyl phthalate	278.151	279.159	1	25.466	0.00749758	1.59236
25.47_278.1513n	HMDB0033244		M+H, M+NH4	C16H22O4	39.2	0	-1.93609	98.4261	100 - 17.7 - 2.3 - 0.222	http://nonlinear.com/redirect/outbound?p=hmdb&param=HMDB0033244	Dibutyl phthalate	278.151	279.159	1	25.466	0.00749758	1.59236
25.47_278.1513n	HMDB0001518		M+H, M+NH4	C16H22O4	39.2	0	-1.93609	98.4261	100 - 17.7 - 2.3 - 0.222	http://nonlinear.com/redirect/outbound?p=hmdb&param=HMDB0001518	Alpha-CEHC	278.151	279.159	1	25.466	0.00749758	1.59236
25.47_278.1513n	HMDB0013248		M+H, M+NH4	C16H22O4	39.2	0	-1.93609	98.4261	100 - 17.7 - 2.3 - 0.222	http://nonlinear.com/redirect/outbound?p=hmdb&param=HMDB0013248	Monoethylhexyl phthalic acid	278.151	279.159	1	25.466	0.00749758	1.59236
43.22_844.4857n	HMDB0038390		M+H, M+NH4	C43H72O16	36.2	0	4.39212	85.864	100 - 47.9 - 14.5 - 3.29 - 0.612	http://nonlinear.com/redirect/outbound?p=hmdb&param=HMDB0038390	Cyclopassifloside III	844.486	862.554	1	43.2158	0.264848	1.29199
31.86_340.2398n	HMDB0039762		M+H, M+NH4	C23H32O2	39	0	-1.13729	96.3858	100 - 25.3 - 3.48 - 0.341	http://nonlinear.com/redirect/outbound?p=hmdb&param=HMDB0039762	1,1'-[1,11-Undecanediylbis(oxy)]bisbenzene	340.24	358.273	1	31.8581	0.084022	1.27712
31.86_340.2398n	HMDB0033786		M+H, M+NH4	C23H32O2	39	0	-1.13729	96.3858	100 - 25.3 - 3.48 - 0.341	http://nonlinear.com/redirect/outbound?p=hmdb&param=HMDB0033786	Plastoquinone 3	340.24	358.273	1	31.8581	0.084022	1.27712
39.38_813.6222n	HMDB0008270		M+H, M+NH4	C46H88NO8P	37.8	0	-3.09519	92.5292	100 - 51.4 - 14.6 - 2.98 - 0.482	http://nonlinear.com/redirect/outbound?p=hmdb&param=HMDB0008270	PC(20:0/18:2(9Z,12Z))	813.622	814.63	1	39.3806	0.721573	1.29688
39.38_813.6222n	HMDB0008045		M+H, M+NH4	C46H88NO8P	37.8	0	-3.09519	92.5292	100 - 51.4 - 14.6 - 2.98 - 0.482	http://nonlinear.com/redirect/outbound?p=hmdb&param=HMDB0008045	PC(18:0/20:2(11Z,14Z))	813.622	814.63	1	39.3806	0.721573	1.29688
39.38_813.6222n	HMDB0008562		M+H, M+NH4	C46H88NO8P	37.8	0	-3.09519	92.5292	100 - 51.4 - 14.6 - 2.98 - 0.482	http://nonlinear.com/redirect/outbound?p=hmdb&param=HMDB0008562	PC(22:1(13Z)/16:1(9Z))	813.622	814.63	1	39.3806	0.721573	1.29688
39.38_813.6222n	HMDB0008110		M+H, M+NH4	C46H88NO8P	37.8	0	-3.09519	92.5292	100 - 51.4 - 14.6 - 2.98 - 0.482	http://nonlinear.com/redirect/outbound?p=hmdb&param=HMDB0008110	PC(18:1(9Z)/20:1(11Z))	813.622	814.63	1	39.3806	0.721573	1.29688
39.38_813.6222n	HMDB0008789		M+H, M+NH4	C46H88NO8P	37.8	0	-3.09519	92.5292	100 - 51.4 - 14.6 - 2.98 - 0.482	http://nonlinear.com/redirect/outbound?p=hmdb&param=HMDB0008789	PC(24:1(15Z)/14:1(9Z))	813.622	814.63	1	39.3806	0.721573	1.29688
39.38_813.6222n	HMDB0008302		M+H, M+NH4	C46H88NO8P	37.8	0	-3.09519	92.5292	100 - 51.4 - 14.6 - 2.98 - 0.482	http://nonlinear.com/redirect/outbound?p=hmdb&param=HMDB0008302	PC(20:1(11Z)/18:1(9Z))	813.622	814.63	1	39.3806	0.721573	1.29688
39.38_813.6222n	HMDB0007987		M+H, M+NH4	C46H88NO8P	37.8	0	-3.09519	92.5292	100 - 51.4 - 14.6 - 2.98 - 0.482	http://nonlinear.com/redirect/outbound?p=hmdb&param=HMDB0007987	PC(16:0/22:2(13Z,16Z))	813.622	814.63	1	39.3806	0.721573	1.29688
39.38_813.6222n	HMDB0008077		M+H, M+NH4	C46H88NO8P	37.8	0	-3.09519	92.5292	100 - 51.4 - 14.6 - 2.98 - 0.482	http://nonlinear.com/redirect/outbound?p=hmdb&param=HMDB0008077	PC(18:1(11Z)/20:1(11Z))	813.622	814.63	1	39.3806	0.721573	1.29688
39.38_813.6222n	HMDB0008301		M+H, M+NH4	C46H88NO8P	37.8	0	-3.09519	92.5292	100 - 51.4 - 14.6 - 2.98 - 0.482	http://nonlinear.com/redirect/outbound?p=hmdb&param=HMDB0008301	PC(20:1(11Z)/18:1(11Z))	813.622	814.63	1	39.3806	0.721573	1.29688
39.38_813.6222n	HMDB0008333		M+H, M+NH4	C46H88NO8P	37.8	0	-3.09519	92.5292	100 - 51.4 - 14.6 - 2.98 - 0.482	http://nonlinear.com/redirect/outbound?p=hmdb&param=HMDB0008333	PC(20:2(11Z,14Z)/18:0)	813.622	814.63	1	39.3806	0.721573	1.29688
39.38_813.6222n	HMDB0008019		M+H, M+NH4	C46H88NO8P	37.8	0	-3.09519	92.5292	100 - 51.4 - 14.6 - 2.98 - 0.482	http://nonlinear.com/redirect/outbound?p=hmdb&param=HMDB0008019	PC(16:1(9Z)/22:1(13Z))	813.622	814.63	1	39.3806	0.721573	1.29688
39.38_813.6222n	HMDB0008593		M+H, M+NH4	C46H88NO8P	37.8	0	-3.09519	92.5292	100 - 51.4 - 14.6 - 2.98 - 0.482	http://nonlinear.com/redirect/outbound?p=hmdb&param=HMDB0008593	PC(22:2(13Z,16Z)/16:0)	813.622	814.63	1	39.3806	0.721573	1.29688
39.38_813.6222n	HMDB0008143		M+H, M+NH4	C46H88NO8P	37.8	0	-3.09519	92.5292	100 - 51.4 - 14.6 - 2.98 - 0.482	http://nonlinear.com/redirect/outbound?p=hmdb&param=HMDB0008143	PC(18:2(9Z,12Z)/20:0)	813.622	814.63	1	39.3806	0.721573	1.29688
39.38_813.6222n	HMDB0007927		M+H, M+NH4	C46H88NO8P	37.8	0	-3.09519	92.5292	100 - 51.4 - 14.6 - 2.98 - 0.482	http://nonlinear.com/redirect/outbound?p=hmdb&param=HMDB0007927	PC(14:1(9Z)/24:1(15Z))	813.622	814.63	1	39.3806	0.721573	1.29688
16.21_376.1888n	HMDB0039557		M+H, M+NH4	C21H28O6	35.8	0	0.451236	79.4838	100 - 23.3 - 3.82 - 0.469	http://nonlinear.com/redirect/outbound?p=hmdb&param=HMDB0039557	12alpha-Hydroxy-13,18-dehydroparain	376.189	394.22	1	16.2069	0.538533	3.01645
16.21_376.1888n	HMDB0061016		M+H, M+NH4	C21H28O6	35.8	0	0.451236	79.4838	100 - 23.3 - 3.82 - 0.469	http://nonlinear.com/redirect/outbound?p=hmdb&param=HMDB0061016	16&alpha;-hydroxyprednisolone	376.189	394.22	1	16.2069	0.538533	3.01645
16.21_376.1888n	HMDB0031932		M+H, M+NH4	C21H28O6	35.8	0	0.451236	79.4838	100 - 23.3 - 3.82 - 0.469	http://nonlinear.com/redirect/outbound?p=hmdb&param=HMDB0031932	11,12,14-Trihydroxy-7-methoxy-8,11,13-abietatrien-20,6-olide	376.189	394.22	1	16.2069	0.538533	3.01645
16.21_376.1888n	HMDB0000332		M+H, M+NH4	C21H28O6	35.8	0	0.451236	79.4838	100 - 23.3 - 3.82 - 0.469	http://nonlinear.com/redirect/outbound?p=hmdb&param=HMDB0000332	18-Oxocortisol	376.189	394.22	1	16.2069	0.538533	3.01645
32.32_268.2189n	HMDB0062447		M+H, M+NH4	C20H28	38.1	0	-0.722509	91.5219	100 - 22 - 2.29 - 0.152	http://nonlinear.com/redirect/outbound?p=hmdb&param=HMDB0062447	anhydroretinol	268.219	269.226	1	32.322	0.00103486	2.90747
21.95_338.2249n	HMDB0032502		M+H, M+NH4	C23H30O2	35.9	0	0.982513	80.88	100 - 25.3 - 3.48 - 0.341	http://nonlinear.com/redirect/outbound?p=hmdb&param=HMDB0032502	Santalyl phenylacetate	338.225	356.277	1	21.9463	0.434355	1.45879
21.95_338.2249n	HMDB0037210		M+H, M+NH4	C23H30O2	35.9	0	0.982513	80.88	100 - 25.3 - 3.48 - 0.341	http://nonlinear.com/redirect/outbound?p=hmdb&param=HMDB0037210	alpha-Santalyl phenylacetate	338.225	356.277	1	21.9463	0.434355	1.45879
22.07_414.2032n	HMDB0041407		M+H, M+NH4	C24H30O6	38.9	0	-2.40636	97.5594	100 - 26.5 - 4.61 - 0.602	http://nonlinear.com/redirect/outbound?p=hmdb&param=HMDB0041407	Clausarinol	414.203	415.211	1	22.0681	0.0543825	1.43056
22.07_414.2032n	HMDB0014838		M+H, M+NH4	C24H30O6	38.9	0	-2.40636	97.5594	100 - 26.5 - 4.61 - 0.602	http://nonlinear.com/redirect/outbound?p=hmdb&param=HMDB0014838	Eplerenone	414.203	415.211	1	22.0681	0.0543825	1.43056
22.07_414.2032n	HMDB0039380		M+H, M+NH4	C24H30O6	38.9	0	-2.40636	97.5594	100 - 26.5 - 4.61 - 0.602	http://nonlinear.com/redirect/outbound?p=hmdb&param=HMDB0039380	Armillarin	414.203	415.211	1	22.0681	0.0543825	1.43056
22.07_414.2032n	HMDB0030404		M+H, M+NH4	C24H30O6	38.9	0	-2.40636	97.5594	100 - 26.5 - 4.61 - 0.602	http://nonlinear.com/redirect/outbound?p=hmdb&param=HMDB0030404	Armillaripin	414.203	415.211	1	22.0681	0.0543825	1.43056
22.07_414.2032n	HMDB0037039		M+H, M+NH4	C24H30O6	38.9	0	-2.40636	97.5594	100 - 26.5 - 4.61 - 0.602	http://nonlinear.com/redirect/outbound?p=hmdb&param=HMDB0037039	4-O-Methylmelleolide	414.203	415.211	1	22.0681	0.0543825	1.43056
22.05_406.2708n	HMDB0062680		M+H, M+NH4	C24H38O5	38	0	-2.85162	93.4718	100 - 26.6 - 4.42 - 0.55	http://nonlinear.com/redirect/outbound?p=hmdb&param=HMDB0062680	7alpha,12alpha-dihydroxy-3-oxo-5beta-cholan-24-oic Acid	406.271	407.278	1	22.053	0.449138	3.32955
22.05_406.2708n	HMDB0033399		M+H, M+NH4	C24H38O5	38	0	-2.85162	93.4718	100 - 26.6 - 4.42 - 0.55	http://nonlinear.com/redirect/outbound?p=hmdb&param=HMDB0033399	Annocherin A	406.271	407.278	1	22.053	0.449138	3.32955
22.05_406.2708n	HMDB0035288		M+H, M+NH4	C24H38O5	38	0	-2.85162	93.4718	100 - 26.6 - 4.42 - 0.55	http://nonlinear.com/redirect/outbound?p=hmdb&param=HMDB0035288	(6b,7b,13R)-6,7-Diacetoxy-8,14-labdadiene-13-ol	406.271	407.278	1	22.053	0.449138	3.32955
22.05_406.2708n	HMDB0000391		M+H, M+NH4	C24H38O5	38	0	-2.85162	93.4718	100 - 26.6 - 4.42 - 0.55	http://nonlinear.com/redirect/outbound?p=hmdb&param=HMDB0000391	7-Ketodeoxycholic acid	406.271	407.278	1	22.053	0.449138	3.32955
22.05_406.2708n	HMDB0000400		M+H, M+NH4	C24H38O5	38	0	-2.85162	93.4718	100 - 26.6 - 4.42 - 0.55	http://nonlinear.com/redirect/outbound?p=hmdb&param=HMDB0000400	3,7-Dihydroxy-12-oxocholanoic acid	406.271	407.278	1	22.053	0.449138	3.32955
22.05_406.2708n	HMDB0000502		M+H, M+NH4	C24H38O5	38	0	-2.85162	93.4718	100 - 26.6 - 4.42 - 0.55	http://nonlinear.com/redirect/outbound?p=hmdb&param=HMDB0000502	3-Oxocholic acid	406.271	407.278	1	22.053	0.449138	3.32955
5.07_326.1939n	HMDB0061835		M+H, M+NH4	C14H30O8	39.2	0	-0.4282	96.319	100 - 15.8 - 2.81 - 0.312	http://nonlinear.com/redirect/outbound?p=hmdb&param=HMDB0061835	Heptaethylene glycol	326.194	344.228	1	5.07368	0.0370444	1.89071
20.68_388.2085n	HMDB0038306		M+H, M+NH4	C19H32O8	38.5	0	-3.22485	96.0525	100 - 21.2 - 3.78 - 0.485	http://nonlinear.com/redirect/outbound?p=hmdb&param=HMDB0038306	5a,6a-Epoxy-7E-megastigmene-3b,9e-diol 9-glucoside	388.208	389.216	1	20.6797	0.0573995	1.96772
20.68_388.2085n	HMDB0036318		M+H, M+NH4	C19H32O8	38.5	0	-3.22485	96.0525	100 - 21.2 - 3.78 - 0.485	http://nonlinear.com/redirect/outbound?p=hmdb&param=HMDB0036318	9,13-Dihydroxy-4-megastigmen-3-one 9-glucoside	388.208	389.216	1	20.6797	0.0573995	1.96772
20.68_388.2085n	HMDB0036846		M+H, M+NH4	C19H32O8	38.5	0	-3.22485	96.0525	100 - 21.2 - 3.78 - 0.485	http://nonlinear.com/redirect/outbound?p=hmdb&param=HMDB0036846	Icariside B8	388.208	389.216	1	20.6797	0.0573995	1.96772
20.68_388.2085n	HMDB0031676		M+H, M+NH4	C19H32O8	38.5	0	-3.22485	96.0525	100 - 21.2 - 3.78 - 0.485	http://nonlinear.com/redirect/outbound?p=hmdb&param=HMDB0031676	5a,6a-Epoxy-7E-megastigmene-3a,9e-diol 3-glucoside	388.208	389.216	1	20.6797	0.0573995	1.96772
20.68_388.2085n	HMDB0040614		M+H, M+NH4	C19H32O8	38.5	0	-3.22485	96.0525	100 - 21.2 - 3.78 - 0.485	http://nonlinear.com/redirect/outbound?p=hmdb&param=HMDB0040614	Dihydroroseoside	388.208	389.216	1	20.6797	0.0573995	1.96772
32.00_278.2241n	HMDB0030963		M+H, M+NH4	C18H30O2	38	0	-1.85618	92.4035	100 - 19.9 - 2.28 - 0.193	http://nonlinear.com/redirect/outbound?p=hmdb&param=HMDB0030963	Punicic acid	278.224	279.231	1	31.9965	0.933584	1.11632
32.00_278.2241n	HMDB0003073		M+H, M+NH4	C18H30O2	38	0	-1.85618	92.4035	100 - 19.9 - 2.28 - 0.193	http://nonlinear.com/redirect/outbound?p=hmdb&param=HMDB0003073	Gamma-Linolenic acid	278.224	279.231	1	31.9965	0.933584	1.11632
32.00_278.2241n	HMDB0030964		M+H, M+NH4	C18H30O2	38	0	-1.85618	92.4035	100 - 19.9 - 2.28 - 0.193	http://nonlinear.com/redirect/outbound?p=hmdb&param=HMDB0030964	Linolenelaidic acid	278.224	279.231	1	31.9965	0.933584	1.11632
32.00_278.2241n	HMDB0001388		M+H, M+NH4	C18H30O2	38	0	-1.85618	92.4035	100 - 19.9 - 2.28 - 0.193	http://nonlinear.com/redirect/outbound?p=hmdb&param=HMDB0001388	Alpha-Linolenic acid	278.224	279.231	1	31.9965	0.933584	1.11632
32.00_278.2241n	HMDB0030962		M+H, M+NH4	C18H30O2	38	0	-1.85618	92.4035	100 - 19.9 - 2.28 - 0.193	http://nonlinear.com/redirect/outbound?p=hmdb&param=HMDB0030962	Calendic acid	278.224	279.231	1	31.9965	0.933584	1.11632
21.08_388.2089n	HMDB0038306		M+H, M+NH4	C19H32O8	37	0	-2.21003	87.7879	100 - 21.2 - 3.78 - 0.485	http://nonlinear.com/redirect/outbound?p=hmdb&param=HMDB0038306	5a,6a-Epoxy-7E-megastigmene-3b,9e-diol 9-glucoside	388.209	389.216	1	21.0787	0.0465487	1.78987
21.08_388.2089n	HMDB0036318		M+H, M+NH4	C19H32O8	37	0	-2.21003	87.7879	100 - 21.2 - 3.78 - 0.485	http://nonlinear.com/redirect/outbound?p=hmdb&param=HMDB0036318	9,13-Dihydroxy-4-megastigmen-3-one 9-glucoside	388.209	389.216	1	21.0787	0.0465487	1.78987
21.08_388.2089n	HMDB0036846		M+H, M+NH4	C19H32O8	37	0	-2.21003	87.7879	100 - 21.2 - 3.78 - 0.485	http://nonlinear.com/redirect/outbound?p=hmdb&param=HMDB0036846	Icariside B8	388.209	389.216	1	21.0787	0.0465487	1.78987
21.08_388.2089n	HMDB0031676		M+H, M+NH4	C19H32O8	37	0	-2.21003	87.7879	100 - 21.2 - 3.78 - 0.485	http://nonlinear.com/redirect/outbound?p=hmdb&param=HMDB0031676	5a,6a-Epoxy-7E-megastigmene-3a,9e-diol 3-glucoside	388.209	389.216	1	21.0787	0.0465487	1.78987
21.08_388.2089n	HMDB0040614		M+H, M+NH4	C19H32O8	37	0	-2.21003	87.7879	100 - 21.2 - 3.78 - 0.485	http://nonlinear.com/redirect/outbound?p=hmdb&param=HMDB0040614	Dihydroroseoside	388.209	389.216	1	21.0787	0.0465487	1.78987
5.20_326.1938n	HMDB0061835		M+H, M+NH4	C14H30O8	38.9	0	-0.931543	95.4446	100 - 15.8 - 2.81 - 0.312	http://nonlinear.com/redirect/outbound?p=hmdb&param=HMDB0061835	Heptaethylene glycol	326.194	344.227	1	5.19527	0.00982943	1.56289
20.86_414.2029n	HMDB0041407		M+H, M+NH4	C24H30O6	38.4	0	-3.23039	95.9983	100 - 26.5 - 4.61 - 0.602	http://nonlinear.com/redirect/outbound?p=hmdb&param=HMDB0041407	Clausarinol	414.203	415.21	1	20.864	0.074544	1.46918
20.86_414.2029n	HMDB0014838		M+H, M+NH4	C24H30O6	38.4	0	-3.23039	95.9983	100 - 26.5 - 4.61 - 0.602	http://nonlinear.com/redirect/outbound?p=hmdb&param=HMDB0014838	Eplerenone	414.203	415.21	1	20.864	0.074544	1.46918
20.86_414.2029n	HMDB0039380		M+H, M+NH4	C24H30O6	38.4	0	-3.23039	95.9983	100 - 26.5 - 4.61 - 0.602	http://nonlinear.com/redirect/outbound?p=hmdb&param=HMDB0039380	Armillarin	414.203	415.21	1	20.864	0.074544	1.46918
20.86_414.2029n	HMDB0030404		M+H, M+NH4	C24H30O6	38.4	0	-3.23039	95.9983	100 - 26.5 - 4.61 - 0.602	http://nonlinear.com/redirect/outbound?p=hmdb&param=HMDB0030404	Armillaripin	414.203	415.21	1	20.864	0.074544	1.46918
20.86_414.2029n	HMDB0037039		M+H, M+NH4	C24H30O6	38.4	0	-3.23039	95.9983	100 - 26.5 - 4.61 - 0.602	http://nonlinear.com/redirect/outbound?p=hmdb&param=HMDB0037039	4-O-Methylmelleolide	414.203	415.21	1	20.864	0.074544	1.46918
11.91_807.5056n	HMDB0012362		M+H, M+NH4	C44H74NO10P	38.1	0	0.694606	91.4007	100 - 49.2 - 13.9 - 2.87 - 0.476	http://nonlinear.com/redirect/outbound?p=hmdb&param=HMDB0012362	PS(16:0/22:6(4Z,7Z,10Z,13Z,16Z,19Z))	807.506	808.513	1	11.9067	0.00624409	1.8195
11.91_807.5056n	HMDB0012425		M+H, M+NH4	C44H74NO10P	38.1	0	0.694606	91.4007	100 - 49.2 - 13.9 - 2.87 - 0.476	http://nonlinear.com/redirect/outbound?p=hmdb&param=HMDB0012425	PS(20:3(8Z,11Z,14Z)/18:3(9Z,12Z,15Z))	807.506	808.513	1	11.9067	0.00624409	1.8195
11.91_807.5056n	HMDB0012405		M+H, M+NH4	C44H74NO10P	38.1	0	0.694606	91.4007	100 - 49.2 - 13.9 - 2.87 - 0.476	http://nonlinear.com/redirect/outbound?p=hmdb&param=HMDB0012405	PS(18:2(9Z,12Z)/20:4(5Z,8Z,11Z,14Z))	807.506	808.513	1	11.9067	0.00624409	1.8195
11.91_807.5056n	HMDB0012415		M+H, M+NH4	C44H74NO10P	38.1	0	0.694606	91.4007	100 - 49.2 - 13.9 - 2.87 - 0.476	http://nonlinear.com/redirect/outbound?p=hmdb&param=HMDB0012415	PS(18:3(9Z,12Z,15Z)/20:3(8Z,11Z,14Z))	807.506	808.513	1	11.9067	0.00624409	1.8195
11.91_807.5056n	HMDB0012435		M+H, M+NH4	C44H74NO10P	38.1	0	0.694606	91.4007	100 - 49.2 - 13.9 - 2.87 - 0.476	http://nonlinear.com/redirect/outbound?p=hmdb&param=HMDB0012435	PS(20:4(5Z,8Z,11Z,14Z)/18:2(9Z,12Z))	807.506	808.513	1	11.9067	0.00624409	1.8195
11.91_807.5056n	HMDB0012442		M+H, M+NH4	C44H74NO10P	38.1	0	0.694606	91.4007	100 - 49.2 - 13.9 - 2.87 - 0.476	http://nonlinear.com/redirect/outbound?p=hmdb&param=HMDB0012442	PS(22:6(4Z,7Z,10Z,13Z,16Z,19Z)/16:0)	807.506	808.513	1	11.9067	0.00624409	1.8195
34.05_351.1848n	HMDB0015605		M+H, M+NH4	C22H25NO3	37	0	3.92786	89.6254	100 - 24.6 - 3.5 - 0.367	http://nonlinear.com/redirect/outbound?p=hmdb&param=HMDB0015605	Tamibarotene	351.185	369.198	1	34.0478	0.0040811	1.53946
34.05_351.1848n	HMDB0030192		M+H, M+NH4	C22H25NO3	37	0	3.92786	89.6254	100 - 24.6 - 3.5 - 0.367	http://nonlinear.com/redirect/outbound?p=hmdb&param=HMDB0030192	Marmeline	351.185	369.198	1	34.0478	0.0040811	1.53946
28.62_302.1725n	HMDB0031094		M+H, M+NH4	C15H26O6	37.8	0	-1.56303	90.9218	100 - 16.8 - 2.55 - 0.27	http://nonlinear.com/redirect/outbound?p=hmdb&param=HMDB0031094	Glycerol tributanoate	302.172	320.206	1	28.6154	0.257079	1.382
32.12_609.3985m/z	HMDB0030337		M+H	C34H56O9	34.7	0	-1.91792	75.6538	100 - 37.8 - 8.78 - 1.52 - 0.214	http://nonlinear.com/redirect/outbound?p=hmdb&param=HMDB0030337	Torvoside G		609.399	1	32.1203	0.00374351	4.25414
33.82_526.2864m/z	HMDB0060828		M+NH4	C28H36N4O3S	34.3	0	3.53836	75.6513	100 - 33.1 - 10.4 - 2.21 - 0.352	http://nonlinear.com/redirect/outbound?p=hmdb&param=HMDB0060828	ID14326		526.286	1	33.8173	0.923502	1.04221
32.12_719.4858m/z	HMDB0010586		M+H	C38H71O10P	32	0	0.0860357	60.3131	100 - 42.3 - 10.8 - 2.04 - 0.312	http://nonlinear.com/redirect/outbound?p=hmdb&param=HMDB0010586	PG(16:1(9Z)/16:1(9Z))		719.486	1	32.1203	0.0586433	13.7215
33.83_329.2446m/z	HMDB0013325		M+NH4	C17H29NO4	37.5	0	3.48652	91.6533	100 - 19.2 - 2.57 - 0.258	http://nonlinear.com/redirect/outbound?p=hmdb&param=HMDB0013325	2-trans,4-cis-Decadienoylcarnitine		329.245	1	33.8325	0.106692	1.45818
32.10_680.1094m/z	HMDB0011720		M+H	C20H31N3O19P2	35	0	-0.902159	75.9067	100 - 23.8 - 6.62 - 1.13 - 0.188	http://nonlinear.com/redirect/outbound?p=hmdb&param=HMDB0011720	UDP-N-acetylmuraminate		680.109	1	32.1048	0.230639	Infinity
32.18_541.3274m/z	HMDB0061698		M+NH4	C24H46NO9P-2	34.3	0	4.88436	77.1477	100 - 27.2 - 5.41 - 0.8	http://nonlinear.com/redirect/outbound?p=hmdb&param=HMDB0061698	1-Stearoylglycerophosphoserine		541.327	1	32.1825	0.00220233	4.16687
33.80_760.2654m/z	HMDB0037584		M+NH4	C33H42O19	33.2	0	-0.547241	66.6583	100 - 36.9 - 10.5 - 2.21 - 0.395	http://nonlinear.com/redirect/outbound?p=hmdb&param=HMDB0037584	Narirutin 4'-glucoside		760.265	1	33.8021	0.228778	4.19915
33.80_760.2654m/z	HMDB0033738		M+NH4	C33H42O19	33.2	0	-0.547241	66.6583	100 - 36.9 - 10.5 - 2.21 - 0.395	http://nonlinear.com/redirect/outbound?p=hmdb&param=HMDB0033738	Naringin 4'-glucoside		760.265	1	33.8021	0.228778	4.19915
33.80_760.2654m/z	HMDB0006083		M+NH4	C33H42O19	33.2	0	-0.547241	66.6583	100 - 36.9 - 10.5 - 2.21 - 0.395	http://nonlinear.com/redirect/outbound?p=hmdb&param=HMDB0006083	Troxerutin		760.265	1	33.8021	0.228778	4.19915
32.14_318.2777m/z	HMDB0029816		M+NH4	C21H32O	34.8	0	-4.69086	79.302	100 - 23.1 - 2.76 - 0.226	http://nonlinear.com/redirect/outbound?p=hmdb&param=HMDB0029816	Cardanoldiene		318.278	1	32.1358	0.231586	5.06876
32.14_318.2777m/z	HMDB0015500		M+NH4	C21H32O	34.8	0	-4.69086	79.302	100 - 23.1 - 2.76 - 0.226	http://nonlinear.com/redirect/outbound?p=hmdb&param=HMDB0015500	Allylestrenol		318.278	1	32.1358	0.231586	5.06876
32.14_300.2888m/z	HMDB0000252		M+H	C18H37NO2	35.6	0	-2.91478	81.3598	100 - 20.3 - 2.37 - 0.203	http://nonlinear.com/redirect/outbound?p=hmdb&param=HMDB0000252	Sphingosine		300.289	1	32.1358	0.0253639	4.06767
32.14_300.2888m/z	HMDB0001480		M+H	C18H37NO2	35.6	0	-2.91478	81.3598	100 - 20.3 - 2.37 - 0.203	http://nonlinear.com/redirect/outbound?p=hmdb&param=HMDB0001480	3-Dehydrosphinganine		300.289	1	32.1358	0.0253639	4.06767
32.14_300.2888m/z	HMDB0002100		M+H	C18H37NO2	35.6	0	-2.91478	81.3598	100 - 20.3 - 2.37 - 0.203	http://nonlinear.com/redirect/outbound?p=hmdb&param=HMDB0002100	Palmitoylethanolamide		300.289	1	32.1358	0.0253639	4.06767
32.14_300.2888m/z	HMDB0000207		M+NH4	C18H34O2	35.6	0	-3.0906	81.6847	100 - 19.9 - 2.29 - 0.194	http://nonlinear.com/redirect/outbound?p=hmdb&param=HMDB0000207	Oleic acid		300.289	1	32.1358	0.0253639	4.06767
32.14_300.2888m/z	HMDB0062218		M+NH4	C18H34O2	35.6	0	-3.0906	81.6847	100 - 19.9 - 2.29 - 0.194	http://nonlinear.com/redirect/outbound?p=hmdb&param=HMDB0062218	13Z-octadecenoic acid		300.289	1	32.1358	0.0253639	4.06767
32.14_300.2888m/z	HMDB0062703		M+NH4	C18H34O2	35.6	0	-3.0906	81.6847	100 - 19.9 - 2.29 - 0.194	http://nonlinear.com/redirect/outbound?p=hmdb&param=HMDB0062703	Octadec-9-enoic Acid		300.289	1	32.1358	0.0253639	4.06767
32.14_300.2888m/z	HMDB0062242		M+NH4	C18H34O2	35.6	0	-3.0906	81.6847	100 - 19.9 - 2.29 - 0.194	http://nonlinear.com/redirect/outbound?p=hmdb&param=HMDB0062242	7Z-octadecenoic acid		300.289	1	32.1358	0.0253639	4.06767
32.14_300.2888m/z	HMDB0000573		M+NH4	C18H34O2	35.6	0	-3.0906	81.6847	100 - 19.9 - 2.29 - 0.194	http://nonlinear.com/redirect/outbound?p=hmdb&param=HMDB0000573	Elaidic acid		300.289	1	32.1358	0.0253639	4.06767
32.14_300.2888m/z	HMDB0041480		M+NH4	C18H34O2	35.6	0	-3.0906	81.6847	100 - 19.9 - 2.29 - 0.194	http://nonlinear.com/redirect/outbound?p=hmdb&param=HMDB0041480	(Z)-13-Octadecenoic acid		300.289	1	32.1358	0.0253639	4.06767
32.14_300.2888m/z	HMDB0059871		M+NH4	C18H34O2	35.6	0	-3.0906	81.6847	100 - 19.9 - 2.29 - 0.194	http://nonlinear.com/redirect/outbound?p=hmdb&param=HMDB0059871	Ethyl 9-hexadecenoate		300.289	1	32.1358	0.0253639	4.06767
32.14_300.2888m/z	HMDB0003231		M+NH4	C18H34O2	35.6	0	-3.0906	81.6847	100 - 19.9 - 2.29 - 0.194	http://nonlinear.com/redirect/outbound?p=hmdb&param=HMDB0003231	Vaccenic acid		300.289	1	32.1358	0.0253639	4.06767
32.15_288.1383m/z	HMDB0015256		M+NH4	C12H18N2O3S	35.9	0	2.2977	82.128	100 - 14.8 - 6.16 - 0.769	http://nonlinear.com/redirect/outbound?p=hmdb&param=HMDB0015256	Tolbutamide		288.138	1	32.1514	0.000131292	19.3813
32.12_376.3220m/z	HMDB0013626		M+H	C24H41NO2	34.6	0	2.57638	76.2499	100 - 26.9 - 3.88 - 0.397	http://nonlinear.com/redirect/outbound?p=hmdb&param=HMDB0013626	Adrenoyl ethanolamide		376.322	1	32.1203	1	1
32.12_376.3220m/z	HMDB0035583		M+NH4	C24H38O2	34.7	0	2.69882	76.554	100 - 26.5 - 3.77 - 0.382	http://nonlinear.com/redirect/outbound?p=hmdb&param=HMDB0035583	1-Phenyl-1,3-octadecanedione		376.322	1	32.1203	1	1
32.12_376.3220m/z	HMDB0006323		M+NH4	C24H38O2	34.7	0	2.69882	76.554	100 - 26.5 - 3.77 - 0.382	http://nonlinear.com/redirect/outbound?p=hmdb&param=HMDB0006323	Tetracosapentaenoic acid (24:5n-3)		376.322	1	32.1203	1	1
32.12_376.3220m/z	HMDB0006322		M+NH4	C24H38O2	34.7	0	2.69882	76.554	100 - 26.5 - 3.77 - 0.382	http://nonlinear.com/redirect/outbound?p=hmdb&param=HMDB0006322	Tetracosapentaenoic acid (24:5n-6)		376.322	1	32.1203	1	1
32.14_838.5418m/z	HMDB0009639		M+H	C49H76NO8P	33.7	0	4.4156	73.8078	100 - 54.5 - 16.2 - 3.45 - 0.579	http://nonlinear.com/redirect/outbound?p=hmdb&param=HMDB0009639	PE(22:5(4Z,7Z,10Z,13Z,16Z)/22:6(4Z,7Z,10Z,13Z,16Z,19Z))		838.542	1	32.1358	0.246484	2.61707
32.14_838.5418m/z	HMDB0009672		M+H	C49H76NO8P	33.7	0	4.4156	73.8078	100 - 54.5 - 16.2 - 3.45 - 0.579	http://nonlinear.com/redirect/outbound?p=hmdb&param=HMDB0009672	PE(22:5(7Z,10Z,13Z,16Z,19Z)/22:6(4Z,7Z,10Z,13Z,16Z,19Z))		838.542	1	32.1358	0.246484	2.61707
32.14_838.5418m/z	HMDB0009704		M+H	C49H76NO8P	33.7	0	4.4156	73.8078	100 - 54.5 - 16.2 - 3.45 - 0.579	http://nonlinear.com/redirect/outbound?p=hmdb&param=HMDB0009704	PE(22:6(4Z,7Z,10Z,13Z,16Z,19Z)/22:5(7Z,10Z,13Z,16Z,19Z))		838.542	1	32.1358	0.246484	2.61707
32.14_838.5418m/z	HMDB0009703		M+H	C49H76NO8P	33.7	0	4.4156	73.8078	100 - 54.5 - 16.2 - 3.45 - 0.579	http://nonlinear.com/redirect/outbound?p=hmdb&param=HMDB0009703	PE(22:6(4Z,7Z,10Z,13Z,16Z,19Z)/22:5(4Z,7Z,10Z,13Z,16Z))		838.542	1	32.1358	0.246484	2.61707
32.12_695.1251m/z	HMDB0033274		M+H	C33H26O17	33.1	0	1.18477	67.1019	100 - 36.6 - 10 - 2.03 - 0.347	http://nonlinear.com/redirect/outbound?p=hmdb&param=HMDB0033274	Guavin B		695.125	1	32.1203	0.265429	Infinity
32.12_365.2677m/z	HMDB0036804		M+H	C22H36O4	34.9	0	-2.64791	77.8622	100 - 24.4 - 3.66 - 0.41	http://nonlinear.com/redirect/outbound?p=hmdb&param=HMDB0036804	7-O-Acetylaustroinulin		365.268	1	32.1203	0.73214	1.15231
32.12_365.2677m/z	HMDB0036803		M+H	C22H36O4	34.9	0	-2.64791	77.8622	100 - 24.4 - 3.66 - 0.41	http://nonlinear.com/redirect/outbound?p=hmdb&param=HMDB0036803	6-O-Acetylaustroinulin		365.268	1	32.1203	0.73214	1.15231
32.12_616.1462m/z	HMDB0034314		M+NH4	C32H22O12	33.3	0	2.0078	68.678	100 - 35.3 - 8.52 - 1.54 - 0.231	http://nonlinear.com/redirect/outbound?p=hmdb&param=HMDB0034314	Fusaroskyrin		616.146	1	32.1203	0.131045	27.5362
33.89_496.5066m/z	HMDB0035530		M+NH4	C32H62O2	34.7	0	-4.53378	78.7948	100 - 35.4 - 6.49 - 0.82	http://nonlinear.com/redirect/outbound?p=hmdb&param=HMDB0035530	10,12-Dotriacontanedione		496.507	1	33.8935	0.114503	6.79188
33.89_496.5066m/z	HMDB0035576		M+NH4	C32H62O2	34.7	0	-4.53378	78.7948	100 - 35.4 - 6.49 - 0.82	http://nonlinear.com/redirect/outbound?p=hmdb&param=HMDB0035576	11,13-Dotriacontanedione		496.507	1	33.8935	0.114503	6.79188
33.89_496.5066m/z	HMDB0029801		M+NH4	C32H62O2	34.7	0	-4.53378	78.7948	100 - 35.4 - 6.49 - 0.82	http://nonlinear.com/redirect/outbound?p=hmdb&param=HMDB0029801	8-Dotriacontenoic acid		496.507	1	33.8935	0.114503	6.79188
33.89_496.5066m/z	HMDB0035577		M+NH4	C32H62O2	34.7	0	-4.53378	78.7948	100 - 35.4 - 6.49 - 0.82	http://nonlinear.com/redirect/outbound?p=hmdb&param=HMDB0035577	12,14-Dotriacontanedione		496.507	1	33.8935	0.114503	6.79188
32.06_572.3688m/z	HMDB0010401		M+H	C30H54NO7P	31	0	-3.93277	59.8161	100 - 33.7 - 6.94 - 1.06 - 0.132	http://nonlinear.com/redirect/outbound?p=hmdb&param=HMDB0010401	LysoPC(22:4(7Z,10Z,13Z,16Z))		572.369	1	32.0583	0.0328337	2.45613
32.03_321.2394m/z	HMDB0061634		M+NH4	C15H29NO5	35.9	0	3.30759	83.4999	100 - 17.1 - 2.4 - 0.244	http://nonlinear.com/redirect/outbound?p=hmdb&param=HMDB0061634	3-hydroxyoctanoyl carnitine		321.239	1	32.0273	0.0457495	3.51916
32.03_510.3535m/z	HMDB0011511		M+H	C25H52NO7P	34	0	-3.82769	74.4608	100 - 28.3 - 5.29 - 0.742	http://nonlinear.com/redirect/outbound?p=hmdb&param=HMDB0011511	LysoPE(20:0/0:0)		510.353	1	32.0273	0.000279223	7.76481
32.03_510.3535m/z	HMDB0012108		M+H	C25H52NO7P	34	0	-3.82769	74.4608	100 - 28.3 - 5.29 - 0.742	http://nonlinear.com/redirect/outbound?p=hmdb&param=HMDB0012108	LysoPC(17:0)		510.353	1	32.0273	0.000279223	7.76481
32.03_510.3535m/z	HMDB0011481		M+H	C25H52NO7P	34	0	-3.82769	74.4608	100 - 28.3 - 5.29 - 0.742	http://nonlinear.com/redirect/outbound?p=hmdb&param=HMDB0011481	LysoPE(0:0/20:0)		510.353	1	32.0273	0.000279223	7.76481
32.03_510.3535m/z	HMDB0062304		M+NH4	C25H49O7P	34	0	-3.96006	74.757	100 - 27.9 - 5.18 - 0.721	http://nonlinear.com/redirect/outbound?p=hmdb&param=HMDB0062304	1-(11Z-docosenoyl)-glycero-3-phosphate		510.353	1	32.0273	0.000279223	7.76481
32.04_382.2740m/z	HMDB0015579		M+NH4	C25H32O2	35.5	0	-0.219085	77.8764	100 - 27.5 - 4.04 - 0.42	http://nonlinear.com/redirect/outbound?p=hmdb&param=HMDB0015579	Quinestrol		382.274	1	32.0428	0.15095	3.13219
33.89_441.3368m/z	HMDB0012560		M+H	C29H44O3	34.7	0	0.98792	74.5133	100 - 32 - 5.56 - 0.689	http://nonlinear.com/redirect/outbound?p=hmdb&param=HMDB0012560	13'-Hydroxy-alpha-tocotrienol		441.337	1	33.8935	0.536384	Infinity
33.89_441.3368m/z	HMDB0035730		M+H	C29H44O3	34.7	0	0.98792	74.5133	100 - 32 - 5.56 - 0.689	http://nonlinear.com/redirect/outbound?p=hmdb&param=HMDB0035730	Camelledionol		441.337	1	33.8935	0.536384	Infinity
32.07_679.4349m/z	HMDB0060814		M+H	C33H62N2O12	35	0	-3.95116	79.5578	100 - 37.6 - 9.34 - 1.74 - 0.267	http://nonlinear.com/redirect/outbound?p=hmdb&param=HMDB0060814	Descladinose roxithromycin		679.435	1	32.0738	0.00234605	4.44335
32.06_294.2778m/z	HMDB0061155		M+H	C19H35NO	35.1	0	-4.5836	80.7018	100 - 21.4 - 2.37 - 0.183	http://nonlinear.com/redirect/outbound?p=hmdb&param=HMDB0061155	Monohydroxyperhexiline		294.278	1	32.0583	0.197234	Infinity
32.06_294.2778m/z	HMDB0060644		M+H	C19H35NO	35.1	0	-4.5836	80.7018	100 - 21.4 - 2.37 - 0.183	http://nonlinear.com/redirect/outbound?p=hmdb&param=HMDB0060644	cis-Hydroxy Perhexiline		294.278	1	32.0583	0.197234	Infinity
32.06_294.2778m/z	HMDB0005830		M+NH4	C19H32O	35.1	0	-4.8661	81.0241	100 - 21 - 2.29 - 0.174	http://nonlinear.com/redirect/outbound?p=hmdb&param=HMDB0005830	5a-Androstan-3b-ol		294.278	1	32.0583	0.197234	Infinity
33.88_348.2880m/z	HMDB0013655		M+H	C22H37NO2	34.5	0	-4.89048	77.9396	100 - 24.7 - 3.32 - 0.32	http://nonlinear.com/redirect/outbound?p=hmdb&param=HMDB0013655	O-Arachidonoyl Ethanolamine		348.288	1	33.8782	0.142465	3.05592
33.88_348.2880m/z	HMDB0004080		M+H	C22H37NO2	34.5	0	-4.89048	77.9396	100 - 24.7 - 3.32 - 0.32	http://nonlinear.com/redirect/outbound?p=hmdb&param=HMDB0004080	Anandamide		348.288	1	33.8782	0.142465	3.05592
33.88_385.1801m/z	HMDB0060534		M+NH4	C21H22ClN3O	31.2	0	3.07494	59.5336	100 - 24.1 - 34.9 - 7.96 - 0.97	http://nonlinear.com/redirect/outbound?p=hmdb&param=HMDB0060534	Desmethylazelastine		385.18	1	33.8782	0.262392	2.73799
33.88_385.1801m/z	HMDB0006700		M+NH4	C14H25NO10	35.7	0	-4.29531	83.4405	100 - 16.2 - 3.28 - 0.389	http://nonlinear.com/redirect/outbound?p=hmdb&param=HMDB0006700	3-O-fucopyranosyl-2-acetamido-2-deoxyglucopyranose		385.18	1	33.8782	0.262392	2.73799
33.88_385.1801m/z	HMDB0031999		M+NH4	C14H25NO10	35.7	0	-4.29531	83.4405	100 - 16.2 - 3.28 - 0.389	http://nonlinear.com/redirect/outbound?p=hmdb&param=HMDB0031999	Casuarine 6-alpha-D-glucoside		385.18	1	33.8782	0.262392	2.73799
33.88_385.1801m/z	HMDB0002220		M+NH4	C14H25NO10	35.7	0	-4.29531	83.4405	100 - 16.2 - 3.28 - 0.389	http://nonlinear.com/redirect/outbound?p=hmdb&param=HMDB0002220	N-Acetyl-6-O-L-fucosyl-D-glucosamine		385.18	1	33.8782	0.262392	2.73799
33.88_385.1801m/z	HMDB0005817		M+NH4	C14H25NO10	35.7	0	-4.29531	83.4405	100 - 16.2 - 3.28 - 0.389	http://nonlinear.com/redirect/outbound?p=hmdb&param=HMDB0005817	2-Acetamido-2-deoxy-6-O-a-L-fucopyranosyl-D-glucose		385.18	1	33.8782	0.262392	2.73799
32.00_595.1447m/z	HMDB0040473		M+H	C30H26O13	36.3	0	0.0662404	81.6228	100 - 33.2 - 8.02 - 1.44 - 0.217	http://nonlinear.com/redirect/outbound?p=hmdb&param=HMDB0040473	7-O-(4-Hydroxycinnamoyl) astragalin		595.145	1	31.9965	0.0661983	3.07297
32.00_595.1447m/z	HMDB0040689		M+H	C30H26O13	36.3	0	0.0662404	81.6228	100 - 33.2 - 8.02 - 1.44 - 0.217	http://nonlinear.com/redirect/outbound?p=hmdb&param=HMDB0040689	6''-O-p-Coumaroyltrifolin		595.145	1	31.9965	0.0661983	3.07297
32.00_595.1447m/z	HMDB0037345		M+H	C30H26O13	36.3	0	0.0662404	81.6228	100 - 33.2 - 8.02 - 1.44 - 0.217	http://nonlinear.com/redirect/outbound?p=hmdb&param=HMDB0037345	3''-O-Caffeoylcosmosiin		595.145	1	31.9965	0.0661983	3.07297
32.00_595.1447m/z	HMDB0040477		M+H	C30H26O13	36.3	0	0.0662404	81.6228	100 - 33.2 - 8.02 - 1.44 - 0.217	http://nonlinear.com/redirect/outbound?p=hmdb&param=HMDB0040477	Buddlenoid A		595.145	1	31.9965	0.0661983	3.07297
32.00_595.1447m/z	HMDB0037348		M+H	C30H26O13	36.3	0	0.0662404	81.6228	100 - 33.2 - 8.02 - 1.44 - 0.217	http://nonlinear.com/redirect/outbound?p=hmdb&param=HMDB0037348	Piperitoside		595.145	1	31.9965	0.0661983	3.07297
32.00_595.1447m/z	HMDB0038766		M+H	C30H26O13	36.3	0	0.0662404	81.6228	100 - 33.2 - 8.02 - 1.44 - 0.217	http://nonlinear.com/redirect/outbound?p=hmdb&param=HMDB0038766	2''-O-trans-p-Coumaroylastragalin		595.145	1	31.9965	0.0661983	3.07297
32.00_595.1447m/z	HMDB0037651		M+H	C30H26O13	36.3	0	0.0662404	81.6228	100 - 33.2 - 8.02 - 1.44 - 0.217	http://nonlinear.com/redirect/outbound?p=hmdb&param=HMDB0037651	Epigallocatechin-(4beta->8)-catechin		595.145	1	31.9965	0.0661983	3.07297
32.00_595.1447m/z	HMDB0036303		M+H	C30H26O13	36.3	0	0.0662404	81.6228	100 - 33.2 - 8.02 - 1.44 - 0.217	http://nonlinear.com/redirect/outbound?p=hmdb&param=HMDB0036303	Epicatechin-(4beta->8)-gallocatechin		595.145	1	31.9965	0.0661983	3.07297
32.00_595.1447m/z	HMDB0037653		M+H	C30H26O13	36.3	0	0.0662404	81.6228	100 - 33.2 - 8.02 - 1.44 - 0.217	http://nonlinear.com/redirect/outbound?p=hmdb&param=HMDB0037653	Gallocatechin-(4alpha->8)-epicatechin		595.145	1	31.9965	0.0661983	3.07297
32.00_335.1510m/z	HMDB0041826		M+H	C16H19FN4O3	37.1	0	-1.25379	87.0375	100 - 19.1 - 2.34 - 0.216	http://nonlinear.com/redirect/outbound?p=hmdb&param=HMDB0041826	Amifloxacin		335.151	1	31.9965	0.330152	1.33797
33.89_426.3015m/z	HMDB0039018		M+NH4	C27H36O3	34.1	0	2.93939	73.9732	100 - 29.7 - 4.88 - 0.575	http://nonlinear.com/redirect/outbound?p=hmdb&param=HMDB0039018	Apo-10'-violaxanthal		426.301	1	33.8935	0.982018	1.32458
33.89_572.5224m/z	HMDB0093374		M+NH4	C34H66O5	34.2	0	-4.48499	75.9677	100 - 37.7 - 7.94 - 1.21 - 0.146	http://nonlinear.com/redirect/outbound?p=hmdb&param=HMDB0093374	DG(i-14:0/0:0/a-17:0)		572.522	1	33.8935	0.321825	Infinity
33.89_572.5224m/z	HMDB0093376		M+NH4	C34H66O5	34.2	0	-4.48499	75.9677	100 - 37.7 - 7.94 - 1.21 - 0.146	http://nonlinear.com/redirect/outbound?p=hmdb&param=HMDB0093376	DG(i-14:0/0:0/i-17:0)		572.522	1	33.8935	0.321825	Infinity
33.89_572.5224m/z	HMDB0093375		M+NH4	C34H66O5	34.2	0	-4.48499	75.9677	100 - 37.7 - 7.94 - 1.21 - 0.146	http://nonlinear.com/redirect/outbound?p=hmdb&param=HMDB0093375	DG(i-14:0/i-17:0/0:0)		572.522	1	33.8935	0.321825	Infinity
33.89_572.5224m/z	HMDB0093252		M+NH4	C34H66O5	34.2	0	-4.48499	75.9677	100 - 37.7 - 7.94 - 1.21 - 0.146	http://nonlinear.com/redirect/outbound?p=hmdb&param=HMDB0093252	DG(13:0/0:0/i-18:0)		572.522	1	33.8935	0.321825	Infinity
33.89_572.5224m/z	HMDB0093371		M+NH4	C34H66O5	34.2	0	-4.48499	75.9677	100 - 37.7 - 7.94 - 1.21 - 0.146	http://nonlinear.com/redirect/outbound?p=hmdb&param=HMDB0093371	DG(i-14:0/17:0/0:0)		572.522	1	33.8935	0.321825	Infinity
33.89_572.5224m/z	HMDB0093378		M+NH4	C34H66O5	34.2	0	-4.48499	75.9677	100 - 37.7 - 7.94 - 1.21 - 0.146	http://nonlinear.com/redirect/outbound?p=hmdb&param=HMDB0093378	DG(14:0/0:0/i-17:0)		572.522	1	33.8935	0.321825	Infinity
33.89_572.5224m/z	HMDB0093373		M+NH4	C34H66O5	34.2	0	-4.48499	75.9677	100 - 37.7 - 7.94 - 1.21 - 0.146	http://nonlinear.com/redirect/outbound?p=hmdb&param=HMDB0093373	DG(i-14:0/a-17:0/0:0)		572.522	1	33.8935	0.321825	Infinity
33.89_572.5224m/z	HMDB0093370		M+NH4	C34H66O5	34.2	0	-4.48499	75.9677	100 - 37.7 - 7.94 - 1.21 - 0.146	http://nonlinear.com/redirect/outbound?p=hmdb&param=HMDB0093370	DG(14:0/0:0/17:0)		572.522	1	33.8935	0.321825	Infinity
33.89_572.5224m/z	HMDB0093369		M+NH4	C34H66O5	34.2	0	-4.48499	75.9677	100 - 37.7 - 7.94 - 1.21 - 0.146	http://nonlinear.com/redirect/outbound?p=hmdb&param=HMDB0093369	DG(14:0/17:0/0:0)		572.522	1	33.8935	0.321825	Infinity
33.89_572.5224m/z	HMDB0093377		M+NH4	C34H66O5	34.2	0	-4.48499	75.9677	100 - 37.7 - 7.94 - 1.21 - 0.146	http://nonlinear.com/redirect/outbound?p=hmdb&param=HMDB0093377	DG(14:0/i-17:0/0:0)		572.522	1	33.8935	0.321825	Infinity
33.89_572.5224m/z	HMDB0093379		M+NH4	C34H66O5	34.2	0	-4.48499	75.9677	100 - 37.7 - 7.94 - 1.21 - 0.146	http://nonlinear.com/redirect/outbound?p=hmdb&param=HMDB0093379	DG(14:0/a-17:0/0:0)		572.522	1	33.8935	0.321825	Infinity
33.89_572.5224m/z	HMDB0093372		M+NH4	C34H66O5	34.2	0	-4.48499	75.9677	100 - 37.7 - 7.94 - 1.21 - 0.146	http://nonlinear.com/redirect/outbound?p=hmdb&param=HMDB0093372	DG(i-14:0/0:0/17:0)		572.522	1	33.8935	0.321825	Infinity
33.89_572.5224m/z	HMDB0093380		M+NH4	C34H66O5	34.2	0	-4.48499	75.9677	100 - 37.7 - 7.94 - 1.21 - 0.146	http://nonlinear.com/redirect/outbound?p=hmdb&param=HMDB0093380	DG(14:0/0:0/a-17:0)		572.522	1	33.8935	0.321825	Infinity
33.89_572.5224m/z	HMDB0093634		M+NH4	C34H66O5	34.2	0	-4.48499	75.9677	100 - 37.7 - 7.94 - 1.21 - 0.146	http://nonlinear.com/redirect/outbound?p=hmdb&param=HMDB0093634	DG(i-16:0/a-15:0/0:0)		572.522	1	33.8935	0.321825	Infinity
33.89_572.5224m/z	HMDB0093635		M+NH4	C34H66O5	34.2	0	-4.48499	75.9677	100 - 37.7 - 7.94 - 1.21 - 0.146	http://nonlinear.com/redirect/outbound?p=hmdb&param=HMDB0093635	DG(i-16:0/0:0/a-15:0)		572.522	1	33.8935	0.321825	Infinity
33.89_572.5224m/z	HMDB0093636		M+NH4	C34H66O5	34.2	0	-4.48499	75.9677	100 - 37.7 - 7.94 - 1.21 - 0.146	http://nonlinear.com/redirect/outbound?p=hmdb&param=HMDB0093636	DG(i-16:0/i-15:0/0:0)		572.522	1	33.8935	0.321825	Infinity
33.89_572.5224m/z	HMDB0093631		M+NH4	C34H66O5	34.2	0	-4.48499	75.9677	100 - 37.7 - 7.94 - 1.21 - 0.146	http://nonlinear.com/redirect/outbound?p=hmdb&param=HMDB0093631	DG(16:0/0:0/15:0)		572.522	1	33.8935	0.321825	Infinity
33.89_572.5224m/z	HMDB0093632		M+NH4	C34H66O5	34.2	0	-4.48499	75.9677	100 - 37.7 - 7.94 - 1.21 - 0.146	http://nonlinear.com/redirect/outbound?p=hmdb&param=HMDB0093632	DG(i-16:0/15:0/0:0)		572.522	1	33.8935	0.321825	Infinity
33.89_572.5224m/z	HMDB0093633		M+NH4	C34H66O5	34.2	0	-4.48499	75.9677	100 - 37.7 - 7.94 - 1.21 - 0.146	http://nonlinear.com/redirect/outbound?p=hmdb&param=HMDB0093633	DG(i-16:0/0:0/15:0)		572.522	1	33.8935	0.321825	Infinity
33.89_572.5224m/z	HMDB0093638		M+NH4	C34H66O5	34.2	0	-4.48499	75.9677	100 - 37.7 - 7.94 - 1.21 - 0.146	http://nonlinear.com/redirect/outbound?p=hmdb&param=HMDB0093638	DG(16:0/i-15:0/0:0)		572.522	1	33.8935	0.321825	Infinity
33.89_572.5224m/z	HMDB0093639		M+NH4	C34H66O5	34.2	0	-4.48499	75.9677	100 - 37.7 - 7.94 - 1.21 - 0.146	http://nonlinear.com/redirect/outbound?p=hmdb&param=HMDB0093639	DG(16:0/0:0/i-15:0)		572.522	1	33.8935	0.321825	Infinity
33.89_572.5224m/z	HMDB0093008		M+NH4	C34H66O5	34.2	0	-4.48499	75.9677	100 - 37.7 - 7.94 - 1.21 - 0.146	http://nonlinear.com/redirect/outbound?p=hmdb&param=HMDB0093008	DG(10:0/0:0/i-21:0)		572.522	1	33.8935	0.321825	Infinity
33.89_572.5224m/z	HMDB0093637		M+NH4	C34H66O5	34.2	0	-4.48499	75.9677	100 - 37.7 - 7.94 - 1.21 - 0.146	http://nonlinear.com/redirect/outbound?p=hmdb&param=HMDB0093637	DG(i-16:0/0:0/i-15:0)		572.522	1	33.8935	0.321825	Infinity
33.89_572.5224m/z	HMDB0093006		M+NH4	C34H66O5	34.2	0	-4.48499	75.9677	100 - 37.7 - 7.94 - 1.21 - 0.146	http://nonlinear.com/redirect/outbound?p=hmdb&param=HMDB0093006	DG(10:0/0:0/21:0)		572.522	1	33.8935	0.321825	Infinity
33.89_572.5224m/z	HMDB0093007		M+NH4	C34H66O5	34.2	0	-4.48499	75.9677	100 - 37.7 - 7.94 - 1.21 - 0.146	http://nonlinear.com/redirect/outbound?p=hmdb&param=HMDB0093007	DG(10:0/i-21:0/0:0)		572.522	1	33.8935	0.321825	Infinity
33.89_572.5224m/z	HMDB0055982		M+NH4	C34H66O5	34.2	0	-4.48499	75.9677	100 - 37.7 - 7.94 - 1.21 - 0.146	http://nonlinear.com/redirect/outbound?p=hmdb&param=HMDB0055982	DG(15:0/0:0/16:0)		572.522	1	33.8935	0.321825	Infinity
33.89_572.5224m/z	HMDB0094235		M+NH4	C34H66O5	34.2	0	-4.48499	75.9677	100 - 37.7 - 7.94 - 1.21 - 0.146	http://nonlinear.com/redirect/outbound?p=hmdb&param=HMDB0094235	DG(21:0/10:0/0:0)		572.522	1	33.8935	0.321825	Infinity
33.89_572.5224m/z	HMDB0094236		M+NH4	C34H66O5	34.2	0	-4.48499	75.9677	100 - 37.7 - 7.94 - 1.21 - 0.146	http://nonlinear.com/redirect/outbound?p=hmdb&param=HMDB0094236	DG(21:0/0:0/10:0)		572.522	1	33.8935	0.321825	Infinity
33.89_572.5224m/z	HMDB0093904		M+NH4	C34H66O5	34.2	0	-4.48499	75.9677	100 - 37.7 - 7.94 - 1.21 - 0.146	http://nonlinear.com/redirect/outbound?p=hmdb&param=HMDB0093904	DG(i-18:0/13:0/0:0)		572.522	1	33.8935	0.321825	Infinity
33.89_572.5224m/z	HMDB0093903		M+NH4	C34H66O5	34.2	0	-4.48499	75.9677	100 - 37.7 - 7.94 - 1.21 - 0.146	http://nonlinear.com/redirect/outbound?p=hmdb&param=HMDB0093903	DG(18:0/0:0/13:0)		572.522	1	33.8935	0.321825	Infinity
33.89_572.5224m/z	HMDB0093902		M+NH4	C34H66O5	34.2	0	-4.48499	75.9677	100 - 37.7 - 7.94 - 1.21 - 0.146	http://nonlinear.com/redirect/outbound?p=hmdb&param=HMDB0093902	DG(18:0/13:0/0:0)		572.522	1	33.8935	0.321825	Infinity
33.89_572.5224m/z	HMDB0094237		M+NH4	C34H66O5	34.2	0	-4.48499	75.9677	100 - 37.7 - 7.94 - 1.21 - 0.146	http://nonlinear.com/redirect/outbound?p=hmdb&param=HMDB0094237	DG(i-21:0/10:0/0:0)		572.522	1	33.8935	0.321825	Infinity
33.89_572.5224m/z	HMDB0093005		M+NH4	C34H66O5	34.2	0	-4.48499	75.9677	100 - 37.7 - 7.94 - 1.21 - 0.146	http://nonlinear.com/redirect/outbound?p=hmdb&param=HMDB0093005	DG(10:0/21:0/0:0)		572.522	1	33.8935	0.321825	Infinity
33.89_572.5224m/z	HMDB0007069		M+NH4	C34H66O5	34.2	0	-4.48499	75.9677	100 - 37.7 - 7.94 - 1.21 - 0.146	http://nonlinear.com/redirect/outbound?p=hmdb&param=HMDB0007069	DG(15:0/16:0/0:0)		572.522	1	33.8935	0.321825	Infinity
33.89_572.5224m/z	HMDB0093759		M+NH4	C34H66O5	34.2	0	-4.48499	75.9677	100 - 37.7 - 7.94 - 1.21 - 0.146	http://nonlinear.com/redirect/outbound?p=hmdb&param=HMDB0093759	DG(17:0/0:0/i-14:0)		572.522	1	33.8935	0.321825	Infinity
33.89_572.5224m/z	HMDB0093758		M+NH4	C34H66O5	34.2	0	-4.48499	75.9677	100 - 37.7 - 7.94 - 1.21 - 0.146	http://nonlinear.com/redirect/outbound?p=hmdb&param=HMDB0093758	DG(17:0/i-14:0/0:0)		572.522	1	33.8935	0.321825	Infinity
33.89_572.5224m/z	HMDB0093757		M+NH4	C34H66O5	34.2	0	-4.48499	75.9677	100 - 37.7 - 7.94 - 1.21 - 0.146	http://nonlinear.com/redirect/outbound?p=hmdb&param=HMDB0093757	DG(i-17:0/0:0/i-14:0)		572.522	1	33.8935	0.321825	Infinity
33.89_572.5224m/z	HMDB0093755		M+NH4	C34H66O5	34.2	0	-4.48499	75.9677	100 - 37.7 - 7.94 - 1.21 - 0.146	http://nonlinear.com/redirect/outbound?p=hmdb&param=HMDB0093755	DG(a-17:0/0:0/14:0)		572.522	1	33.8935	0.321825	Infinity
33.89_572.5224m/z	HMDB0093754		M+NH4	C34H66O5	34.2	0	-4.48499	75.9677	100 - 37.7 - 7.94 - 1.21 - 0.146	http://nonlinear.com/redirect/outbound?p=hmdb&param=HMDB0093754	DG(a-17:0/14:0/0:0)		572.522	1	33.8935	0.321825	Infinity
33.89_572.5224m/z	HMDB0093753		M+NH4	C34H66O5	34.2	0	-4.48499	75.9677	100 - 37.7 - 7.94 - 1.21 - 0.146	http://nonlinear.com/redirect/outbound?p=hmdb&param=HMDB0093753	DG(a-17:0/0:0/i-14:0)		572.522	1	33.8935	0.321825	Infinity
33.89_572.5224m/z	HMDB0093097		M+NH4	C34H66O5	34.2	0	-4.48499	75.9677	100 - 37.7 - 7.94 - 1.21 - 0.146	http://nonlinear.com/redirect/outbound?p=hmdb&param=HMDB0093097	DG(i-12:0/19:0/0:0)		572.522	1	33.8935	0.321825	Infinity
33.89_572.5224m/z	HMDB0093096		M+NH4	C34H66O5	34.2	0	-4.48499	75.9677	100 - 37.7 - 7.94 - 1.21 - 0.146	http://nonlinear.com/redirect/outbound?p=hmdb&param=HMDB0093096	DG(12:0/0:0/19:0)		572.522	1	33.8935	0.321825	Infinity
33.89_572.5224m/z	HMDB0093095		M+NH4	C34H66O5	34.2	0	-4.48499	75.9677	100 - 37.7 - 7.94 - 1.21 - 0.146	http://nonlinear.com/redirect/outbound?p=hmdb&param=HMDB0093095	DG(12:0/19:0/0:0)		572.522	1	33.8935	0.321825	Infinity
33.89_572.5224m/z	HMDB0093749		M+NH4	C34H66O5	34.2	0	-4.48499	75.9677	100 - 37.7 - 7.94 - 1.21 - 0.146	http://nonlinear.com/redirect/outbound?p=hmdb&param=HMDB0093749	DG(17:0/0:0/14:0)		572.522	1	33.8935	0.321825	Infinity
33.89_572.5224m/z	HMDB0093748		M+NH4	C34H66O5	34.2	0	-4.48499	75.9677	100 - 37.7 - 7.94 - 1.21 - 0.146	http://nonlinear.com/redirect/outbound?p=hmdb&param=HMDB0093748	DG(17:0/14:0/0:0)		572.522	1	33.8935	0.321825	Infinity
33.89_572.5224m/z	HMDB0094240		M+NH4	C34H66O5	34.2	0	-4.48499	75.9677	100 - 37.7 - 7.94 - 1.21 - 0.146	http://nonlinear.com/redirect/outbound?p=hmdb&param=HMDB0094240	DG(a-21:0/0:0/10:0)		572.522	1	33.8935	0.321825	Infinity
33.89_572.5224m/z	HMDB0093752		M+NH4	C34H66O5	34.2	0	-4.48499	75.9677	100 - 37.7 - 7.94 - 1.21 - 0.146	http://nonlinear.com/redirect/outbound?p=hmdb&param=HMDB0093752	DG(a-17:0/i-14:0/0:0)		572.522	1	33.8935	0.321825	Infinity
33.89_572.5224m/z	HMDB0093751		M+NH4	C34H66O5	34.2	0	-4.48499	75.9677	100 - 37.7 - 7.94 - 1.21 - 0.146	http://nonlinear.com/redirect/outbound?p=hmdb&param=HMDB0093751	DG(i-17:0/0:0/14:0)		572.522	1	33.8935	0.321825	Infinity
33.89_572.5224m/z	HMDB0093750		M+NH4	C34H66O5	34.2	0	-4.48499	75.9677	100 - 37.7 - 7.94 - 1.21 - 0.146	http://nonlinear.com/redirect/outbound?p=hmdb&param=HMDB0093750	DG(i-17:0/14:0/0:0)		572.522	1	33.8935	0.321825	Infinity
33.89_572.5224m/z	HMDB0093010		M+NH4	C34H66O5	34.2	0	-4.48499	75.9677	100 - 37.7 - 7.94 - 1.21 - 0.146	http://nonlinear.com/redirect/outbound?p=hmdb&param=HMDB0093010	DG(10:0/0:0/a-21:0)		572.522	1	33.8935	0.321825	Infinity
33.89_572.5224m/z	HMDB0094238		M+NH4	C34H66O5	34.2	0	-4.48499	75.9677	100 - 37.7 - 7.94 - 1.21 - 0.146	http://nonlinear.com/redirect/outbound?p=hmdb&param=HMDB0094238	DG(i-21:0/0:0/10:0)		572.522	1	33.8935	0.321825	Infinity
33.89_572.5224m/z	HMDB0093756		M+NH4	C34H66O5	34.2	0	-4.48499	75.9677	100 - 37.7 - 7.94 - 1.21 - 0.146	http://nonlinear.com/redirect/outbound?p=hmdb&param=HMDB0093756	DG(i-17:0/i-14:0/0:0)		572.522	1	33.8935	0.321825	Infinity
33.89_572.5224m/z	HMDB0093640		M+NH4	C34H66O5	34.2	0	-4.48499	75.9677	100 - 37.7 - 7.94 - 1.21 - 0.146	http://nonlinear.com/redirect/outbound?p=hmdb&param=HMDB0093640	DG(16:0/a-15:0/0:0)		572.522	1	33.8935	0.321825	Infinity
33.89_572.5224m/z	HMDB0093009		M+NH4	C34H66O5	34.2	0	-4.48499	75.9677	100 - 37.7 - 7.94 - 1.21 - 0.146	http://nonlinear.com/redirect/outbound?p=hmdb&param=HMDB0093009	DG(10:0/a-21:0/0:0)		572.522	1	33.8935	0.321825	Infinity
33.89_572.5224m/z	HMDB0093641		M+NH4	C34H66O5	34.2	0	-4.48499	75.9677	100 - 37.7 - 7.94 - 1.21 - 0.146	http://nonlinear.com/redirect/outbound?p=hmdb&param=HMDB0093641	DG(16:0/0:0/a-15:0)		572.522	1	33.8935	0.321825	Infinity
33.89_572.5224m/z	HMDB0093099		M+NH4	C34H66O5	34.2	0	-4.48499	75.9677	100 - 37.7 - 7.94 - 1.21 - 0.146	http://nonlinear.com/redirect/outbound?p=hmdb&param=HMDB0093099	DG(i-12:0/i-19:0/0:0)		572.522	1	33.8935	0.321825	Infinity
33.89_572.5224m/z	HMDB0093098		M+NH4	C34H66O5	34.2	0	-4.48499	75.9677	100 - 37.7 - 7.94 - 1.21 - 0.146	http://nonlinear.com/redirect/outbound?p=hmdb&param=HMDB0093098	DG(i-12:0/0:0/19:0)		572.522	1	33.8935	0.321825	Infinity
33.89_572.5224m/z	HMDB0094239		M+NH4	C34H66O5	34.2	0	-4.48499	75.9677	100 - 37.7 - 7.94 - 1.21 - 0.146	http://nonlinear.com/redirect/outbound?p=hmdb&param=HMDB0094239	DG(a-21:0/10:0/0:0)		572.522	1	33.8935	0.321825	Infinity
33.89_572.5224m/z	HMDB0093102		M+NH4	C34H66O5	34.2	0	-4.48499	75.9677	100 - 37.7 - 7.94 - 1.21 - 0.146	http://nonlinear.com/redirect/outbound?p=hmdb&param=HMDB0093102	DG(12:0/0:0/i-19:0)		572.522	1	33.8935	0.321825	Infinity
33.89_572.5224m/z	HMDB0093101		M+NH4	C34H66O5	34.2	0	-4.48499	75.9677	100 - 37.7 - 7.94 - 1.21 - 0.146	http://nonlinear.com/redirect/outbound?p=hmdb&param=HMDB0093101	DG(12:0/i-19:0/0:0)		572.522	1	33.8935	0.321825	Infinity
33.89_572.5224m/z	HMDB0093100		M+NH4	C34H66O5	34.2	0	-4.48499	75.9677	100 - 37.7 - 7.94 - 1.21 - 0.146	http://nonlinear.com/redirect/outbound?p=hmdb&param=HMDB0093100	DG(i-12:0/0:0/i-19:0)		572.522	1	33.8935	0.321825	Infinity
33.89_572.5224m/z	HMDB0093243		M+NH4	C34H66O5	34.2	0	-4.48499	75.9677	100 - 37.7 - 7.94 - 1.21 - 0.146	http://nonlinear.com/redirect/outbound?p=hmdb&param=HMDB0093243	DG(i-13:0/18:0/0:0)		572.522	1	33.8935	0.321825	Infinity
33.89_572.5224m/z	HMDB0093500		M+NH4	C34H66O5	34.2	0	-4.48499	75.9677	100 - 37.7 - 7.94 - 1.21 - 0.146	http://nonlinear.com/redirect/outbound?p=hmdb&param=HMDB0093500	DG(a-15:0/16:0/0:0)		572.522	1	33.8935	0.321825	Infinity
33.89_572.5224m/z	HMDB0093501		M+NH4	C34H66O5	34.2	0	-4.48499	75.9677	100 - 37.7 - 7.94 - 1.21 - 0.146	http://nonlinear.com/redirect/outbound?p=hmdb&param=HMDB0093501	DG(a-15:0/0:0/16:0)		572.522	1	33.8935	0.321825	Infinity
33.89_572.5224m/z	HMDB0093499		M+NH4	C34H66O5	34.2	0	-4.48499	75.9677	100 - 37.7 - 7.94 - 1.21 - 0.146	http://nonlinear.com/redirect/outbound?p=hmdb&param=HMDB0093499	DG(a-15:0/0:0/i-16:0)		572.522	1	33.8935	0.321825	Infinity
33.89_572.5224m/z	HMDB0093245		M+NH4	C34H66O5	34.2	0	-4.48499	75.9677	100 - 37.7 - 7.94 - 1.21 - 0.146	http://nonlinear.com/redirect/outbound?p=hmdb&param=HMDB0093245	DG(a-13:0/i-18:0/0:0)		572.522	1	33.8935	0.321825	Infinity
33.89_572.5224m/z	HMDB0093244		M+NH4	C34H66O5	34.2	0	-4.48499	75.9677	100 - 37.7 - 7.94 - 1.21 - 0.146	http://nonlinear.com/redirect/outbound?p=hmdb&param=HMDB0093244	DG(i-13:0/0:0/18:0)		572.522	1	33.8935	0.321825	Infinity
33.89_572.5224m/z	HMDB0093504		M+NH4	C34H66O5	34.2	0	-4.48499	75.9677	100 - 37.7 - 7.94 - 1.21 - 0.146	http://nonlinear.com/redirect/outbound?p=hmdb&param=HMDB0093504	DG(15:0/i-16:0/0:0)		572.522	1	33.8935	0.321825	Infinity
33.89_572.5224m/z	HMDB0093505		M+NH4	C34H66O5	34.2	0	-4.48499	75.9677	100 - 37.7 - 7.94 - 1.21 - 0.146	http://nonlinear.com/redirect/outbound?p=hmdb&param=HMDB0093505	DG(15:0/0:0/i-16:0)		572.522	1	33.8935	0.321825	Infinity
33.89_572.5224m/z	HMDB0094009		M+NH4	C34H66O5	34.2	0	-4.48499	75.9677	100 - 37.7 - 7.94 - 1.21 - 0.146	http://nonlinear.com/redirect/outbound?p=hmdb&param=HMDB0094009	DG(i-19:0/i-12:0/0:0)		572.522	1	33.8935	0.321825	Infinity
33.89_572.5224m/z	HMDB0093502		M+NH4	C34H66O5	34.2	0	-4.48499	75.9677	100 - 37.7 - 7.94 - 1.21 - 0.146	http://nonlinear.com/redirect/outbound?p=hmdb&param=HMDB0093502	DG(i-15:0/i-16:0/0:0)		572.522	1	33.8935	0.321825	Infinity
33.89_572.5224m/z	HMDB0093242		M+NH4	C34H66O5	34.2	0	-4.48499	75.9677	100 - 37.7 - 7.94 - 1.21 - 0.146	http://nonlinear.com/redirect/outbound?p=hmdb&param=HMDB0093242	DG(13:0/0:0/18:0)		572.522	1	33.8935	0.321825	Infinity
33.89_572.5224m/z	HMDB0093503		M+NH4	C34H66O5	34.2	0	-4.48499	75.9677	100 - 37.7 - 7.94 - 1.21 - 0.146	http://nonlinear.com/redirect/outbound?p=hmdb&param=HMDB0093503	DG(i-15:0/0:0/i-16:0)		572.522	1	33.8935	0.321825	Infinity
33.89_572.5224m/z	HMDB0093246		M+NH4	C34H66O5	34.2	0	-4.48499	75.9677	100 - 37.7 - 7.94 - 1.21 - 0.146	http://nonlinear.com/redirect/outbound?p=hmdb&param=HMDB0093246	DG(a-13:0/0:0/i-18:0)		572.522	1	33.8935	0.321825	Infinity
33.89_572.5224m/z	HMDB0093251		M+NH4	C34H66O5	34.2	0	-4.48499	75.9677	100 - 37.7 - 7.94 - 1.21 - 0.146	http://nonlinear.com/redirect/outbound?p=hmdb&param=HMDB0093251	DG(13:0/i-18:0/0:0)		572.522	1	33.8935	0.321825	Infinity
33.89_572.5224m/z	HMDB0093250		M+NH4	C34H66O5	34.2	0	-4.48499	75.9677	100 - 37.7 - 7.94 - 1.21 - 0.146	http://nonlinear.com/redirect/outbound?p=hmdb&param=HMDB0093250	DG(i-13:0/0:0/i-18:0)		572.522	1	33.8935	0.321825	Infinity
33.89_572.5224m/z	HMDB0093497		M+NH4	C34H66O5	34.2	0	-4.48499	75.9677	100 - 37.7 - 7.94 - 1.21 - 0.146	http://nonlinear.com/redirect/outbound?p=hmdb&param=HMDB0093497	DG(i-15:0/0:0/16:0)		572.522	1	33.8935	0.321825	Infinity
33.89_572.5224m/z	HMDB0094005		M+NH4	C34H66O5	34.2	0	-4.48499	75.9677	100 - 37.7 - 7.94 - 1.21 - 0.146	http://nonlinear.com/redirect/outbound?p=hmdb&param=HMDB0094005	DG(19:0/12:0/0:0)		572.522	1	33.8935	0.321825	Infinity
33.89_572.5224m/z	HMDB0093496		M+NH4	C34H66O5	34.2	0	-4.48499	75.9677	100 - 37.7 - 7.94 - 1.21 - 0.146	http://nonlinear.com/redirect/outbound?p=hmdb&param=HMDB0093496	DG(i-15:0/16:0/0:0)		572.522	1	33.8935	0.321825	Infinity
33.89_572.5224m/z	HMDB0094006		M+NH4	C34H66O5	34.2	0	-4.48499	75.9677	100 - 37.7 - 7.94 - 1.21 - 0.146	http://nonlinear.com/redirect/outbound?p=hmdb&param=HMDB0094006	DG(19:0/0:0/12:0)		572.522	1	33.8935	0.321825	Infinity
33.89_572.5224m/z	HMDB0094007		M+NH4	C34H66O5	34.2	0	-4.48499	75.9677	100 - 37.7 - 7.94 - 1.21 - 0.146	http://nonlinear.com/redirect/outbound?p=hmdb&param=HMDB0094007	DG(i-19:0/12:0/0:0)		572.522	1	33.8935	0.321825	Infinity
33.89_572.5224m/z	HMDB0093498		M+NH4	C34H66O5	34.2	0	-4.48499	75.9677	100 - 37.7 - 7.94 - 1.21 - 0.146	http://nonlinear.com/redirect/outbound?p=hmdb&param=HMDB0093498	DG(a-15:0/i-16:0/0:0)		572.522	1	33.8935	0.321825	Infinity
33.89_572.5224m/z	HMDB0094008		M+NH4	C34H66O5	34.2	0	-4.48499	75.9677	100 - 37.7 - 7.94 - 1.21 - 0.146	http://nonlinear.com/redirect/outbound?p=hmdb&param=HMDB0094008	DG(i-19:0/0:0/12:0)		572.522	1	33.8935	0.321825	Infinity
33.89_572.5224m/z	HMDB0093249		M+NH4	C34H66O5	34.2	0	-4.48499	75.9677	100 - 37.7 - 7.94 - 1.21 - 0.146	http://nonlinear.com/redirect/outbound?p=hmdb&param=HMDB0093249	DG(i-13:0/i-18:0/0:0)		572.522	1	33.8935	0.321825	Infinity
33.89_572.5224m/z	HMDB0093248		M+NH4	C34H66O5	34.2	0	-4.48499	75.9677	100 - 37.7 - 7.94 - 1.21 - 0.146	http://nonlinear.com/redirect/outbound?p=hmdb&param=HMDB0093248	DG(a-13:0/0:0/18:0)		572.522	1	33.8935	0.321825	Infinity
33.89_572.5224m/z	HMDB0093247		M+NH4	C34H66O5	34.2	0	-4.48499	75.9677	100 - 37.7 - 7.94 - 1.21 - 0.146	http://nonlinear.com/redirect/outbound?p=hmdb&param=HMDB0093247	DG(a-13:0/18:0/0:0)		572.522	1	33.8935	0.321825	Infinity
33.89_572.5224m/z	HMDB0093241		M+NH4	C34H66O5	34.2	0	-4.48499	75.9677	100 - 37.7 - 7.94 - 1.21 - 0.146	http://nonlinear.com/redirect/outbound?p=hmdb&param=HMDB0093241	DG(13:0/18:0/0:0)		572.522	1	33.8935	0.321825	Infinity
33.89_572.5224m/z	HMDB0093911		M+NH4	C34H66O5	34.2	0	-4.48499	75.9677	100 - 37.7 - 7.94 - 1.21 - 0.146	http://nonlinear.com/redirect/outbound?p=hmdb&param=HMDB0093911	DG(18:0/0:0/i-13:0)		572.522	1	33.8935	0.321825	Infinity
33.89_572.5224m/z	HMDB0093910		M+NH4	C34H66O5	34.2	0	-4.48499	75.9677	100 - 37.7 - 7.94 - 1.21 - 0.146	http://nonlinear.com/redirect/outbound?p=hmdb&param=HMDB0093910	DG(18:0/i-13:0/0:0)		572.522	1	33.8935	0.321825	Infinity
33.89_572.5224m/z	HMDB0093913		M+NH4	C34H66O5	34.2	0	-4.48499	75.9677	100 - 37.7 - 7.94 - 1.21 - 0.146	http://nonlinear.com/redirect/outbound?p=hmdb&param=HMDB0093913	DG(18:0/0:0/a-13:0)		572.522	1	33.8935	0.321825	Infinity
33.89_572.5224m/z	HMDB0093912		M+NH4	C34H66O5	34.2	0	-4.48499	75.9677	100 - 37.7 - 7.94 - 1.21 - 0.146	http://nonlinear.com/redirect/outbound?p=hmdb&param=HMDB0093912	DG(18:0/a-13:0/0:0)		572.522	1	33.8935	0.321825	Infinity
33.89_572.5224m/z	HMDB0093907		M+NH4	C34H66O5	34.2	0	-4.48499	75.9677	100 - 37.7 - 7.94 - 1.21 - 0.146	http://nonlinear.com/redirect/outbound?p=hmdb&param=HMDB0093907	DG(i-18:0/0:0/a-13:0)		572.522	1	33.8935	0.321825	Infinity
33.89_572.5224m/z	HMDB0093906		M+NH4	C34H66O5	34.2	0	-4.48499	75.9677	100 - 37.7 - 7.94 - 1.21 - 0.146	http://nonlinear.com/redirect/outbound?p=hmdb&param=HMDB0093906	DG(i-18:0/a-13:0/0:0)		572.522	1	33.8935	0.321825	Infinity
33.89_572.5224m/z	HMDB0093905		M+NH4	C34H66O5	34.2	0	-4.48499	75.9677	100 - 37.7 - 7.94 - 1.21 - 0.146	http://nonlinear.com/redirect/outbound?p=hmdb&param=HMDB0093905	DG(i-18:0/0:0/13:0)		572.522	1	33.8935	0.321825	Infinity
33.89_572.5224m/z	HMDB0093908		M+NH4	C34H66O5	34.2	0	-4.48499	75.9677	100 - 37.7 - 7.94 - 1.21 - 0.146	http://nonlinear.com/redirect/outbound?p=hmdb&param=HMDB0093908	DG(i-18:0/i-13:0/0:0)		572.522	1	33.8935	0.321825	Infinity
33.89_572.5224m/z	HMDB0007097		M+NH4	C34H66O5	34.2	0	-4.48499	75.9677	100 - 37.7 - 7.94 - 1.21 - 0.146	http://nonlinear.com/redirect/outbound?p=hmdb&param=HMDB0007097	DG(16:0/15:0/0:0)		572.522	1	33.8935	0.321825	Infinity
33.89_572.5224m/z	HMDB0094012		M+NH4	C34H66O5	34.2	0	-4.48499	75.9677	100 - 37.7 - 7.94 - 1.21 - 0.146	http://nonlinear.com/redirect/outbound?p=hmdb&param=HMDB0094012	DG(19:0/0:0/i-12:0)		572.522	1	33.8935	0.321825	Infinity
33.89_572.5224m/z	HMDB0094011		M+NH4	C34H66O5	34.2	0	-4.48499	75.9677	100 - 37.7 - 7.94 - 1.21 - 0.146	http://nonlinear.com/redirect/outbound?p=hmdb&param=HMDB0094011	DG(19:0/i-12:0/0:0)		572.522	1	33.8935	0.321825	Infinity
33.89_572.5224m/z	HMDB0094010		M+NH4	C34H66O5	34.2	0	-4.48499	75.9677	100 - 37.7 - 7.94 - 1.21 - 0.146	http://nonlinear.com/redirect/outbound?p=hmdb&param=HMDB0094010	DG(i-19:0/0:0/i-12:0)		572.522	1	33.8935	0.321825	Infinity
33.89_572.5224m/z	HMDB0093909		M+NH4	C34H66O5	34.2	0	-4.48499	75.9677	100 - 37.7 - 7.94 - 1.21 - 0.146	http://nonlinear.com/redirect/outbound?p=hmdb&param=HMDB0093909	DG(i-18:0/0:0/i-13:0)		572.522	1	33.8935	0.321825	Infinity
32.03_282.2784m/z	HMDB0002117		M+H	C18H35NO	36.7	0	-2.58758	86.3905	100 - 20.3 - 2.15 - 0.16	http://nonlinear.com/redirect/outbound?p=hmdb&param=HMDB0002117	Oleamide		282.278	1	32.0273	0.233944	1.90807
32.03_282.2784m/z	HMDB0037543		M+NH4	C18H32O	36.7	0	-2.75429	86.7356	100 - 19.9 - 2.08 - 0.151	http://nonlinear.com/redirect/outbound?p=hmdb&param=HMDB0037543	(卤)-(Z)-2-(5-Tetradecenyl)cyclobutanone		282.278	1	32.0273	0.233944	1.90807
32.00_331.1586m/z	HMDB0060631		M+H	C19H23ClN2O	31.2	0	4.21205	61.0358	100 - 21.6 - 34.4 - 7.09 - 0.785	http://nonlinear.com/redirect/outbound?p=hmdb&param=HMDB0060631	Hydroxyclomipramine		331.159	1	31.9965	0.850465	2.67022
32.00_331.1586m/z	HMDB0060577		M+H	C19H23ClN2O	31.2	0	4.21205	61.0358	100 - 21.6 - 34.4 - 7.09 - 0.785	http://nonlinear.com/redirect/outbound?p=hmdb&param=HMDB0060577	Clomipramine N-oxide		331.159	1	31.9965	0.850465	2.67022
32.00_331.1586m/z	HMDB0060718		M+H	C19H23ClN2O	31.2	0	4.21205	61.0358	100 - 21.6 - 34.4 - 7.09 - 0.785	http://nonlinear.com/redirect/outbound?p=hmdb&param=HMDB0060718	2-Hydroxyclomipramine		331.159	1	31.9965	0.850465	2.67022
32.00_331.1586m/z	HMDB0060802		M+H	C19H23ClN2O	31.2	0	4.21205	61.0358	100 - 21.6 - 34.4 - 7.09 - 0.785	http://nonlinear.com/redirect/outbound?p=hmdb&param=HMDB0060802	8-Hydroxyclomipramine		331.159	1	31.9965	0.850465	2.67022
32.09_697.5772m/z	HMDB0056264		M+H	C45H76O5	31.8	0	0.971646	60.3677	100 - 49.7 - 13.1 - 2.43 - 0.352	http://nonlinear.com/redirect/outbound?p=hmdb&param=HMDB0056264	DG(22:1n9/0:0/20:5n3)		697.577	1	32.0894	0.00149663	54.0494
32.09_697.5772m/z	HMDB0007382		M+H	C45H76O5	31.8	0	0.971646	60.3677	100 - 49.7 - 13.1 - 2.43 - 0.352	http://nonlinear.com/redirect/outbound?p=hmdb&param=HMDB0007382	DG(20:0/22:6(4Z,7Z,10Z,13Z,16Z,19Z)/0:0)		697.577	1	32.0894	0.00149663	54.0494
32.09_697.5772m/z	HMDB0007636		M+H	C45H76O5	31.8	0	0.971646	60.3677	100 - 49.7 - 13.1 - 2.43 - 0.352	http://nonlinear.com/redirect/outbound?p=hmdb&param=HMDB0007636	DG(22:1(13Z)/20:5(5Z,8Z,11Z,14Z,17Z)/0:0)		697.577	1	32.0894	0.00149663	54.0494
32.09_697.5772m/z	HMDB0007409		M+H	C45H76O5	31.8	0	0.971646	60.3677	100 - 49.7 - 13.1 - 2.43 - 0.352	http://nonlinear.com/redirect/outbound?p=hmdb&param=HMDB0007409	DG(20:1(11Z)/22:5(4Z,7Z,10Z,13Z,16Z)/0:0)		697.577	1	32.0894	0.00149663	54.0494
32.09_697.5772m/z	HMDB0007663		M+H	C45H76O5	31.8	0	0.971646	60.3677	100 - 49.7 - 13.1 - 2.43 - 0.352	http://nonlinear.com/redirect/outbound?p=hmdb&param=HMDB0007663	DG(22:2(13Z,16Z)/20:4(5Z,8Z,11Z,14Z)/0:0)		697.577	1	32.0894	0.00149663	54.0494
32.09_697.5772m/z	HMDB0056086		M+H	C45H76O5	31.8	0	0.971646	60.3677	100 - 49.7 - 13.1 - 2.43 - 0.352	http://nonlinear.com/redirect/outbound?p=hmdb&param=HMDB0056086	DG(20:0/0:0/22:6n3)		697.577	1	32.0894	0.00149663	54.0494
32.09_697.5772m/z	HMDB0056232		M+H	C45H76O5	31.8	0	0.971646	60.3677	100 - 49.7 - 13.1 - 2.43 - 0.352	http://nonlinear.com/redirect/outbound?p=hmdb&param=HMDB0056232	DG(20:1n9/0:0/22:5n3)		697.577	1	32.0894	0.00149663	54.0494
32.09_697.5772m/z	HMDB0056347		M+H	C45H76O5	31.8	0	0.971646	60.3677	100 - 49.7 - 13.1 - 2.43 - 0.352	http://nonlinear.com/redirect/outbound?p=hmdb&param=HMDB0056347	DG(22:2n6/0:0/20:4n3)		697.577	1	32.0894	0.00149663	54.0494
32.09_697.5772m/z	HMDB0056333		M+H	C45H76O5	31.8	0	0.971646	60.3677	100 - 49.7 - 13.1 - 2.43 - 0.352	http://nonlinear.com/redirect/outbound?p=hmdb&param=HMDB0056333	DG(20:4n6/0:0/22:2n6)		697.577	1	32.0894	0.00149663	54.0494
32.09_697.5772m/z	HMDB0007746		M+H	C45H76O5	31.8	0	0.971646	60.3677	100 - 49.7 - 13.1 - 2.43 - 0.352	http://nonlinear.com/redirect/outbound?p=hmdb&param=HMDB0007746	DG(22:5(7Z,10Z,13Z,16Z,19Z)/20:1(11Z)/0:0)		697.577	1	32.0894	0.00149663	54.0494
32.09_697.5772m/z	HMDB0056227		M+H	C45H76O5	31.8	0	0.971646	60.3677	100 - 49.7 - 13.1 - 2.43 - 0.352	http://nonlinear.com/redirect/outbound?p=hmdb&param=HMDB0056227	DG(20:1n9/0:0/22:5n6)		697.577	1	32.0894	0.00149663	54.0494
32.09_697.5772m/z	HMDB0007437		M+H	C45H76O5	31.8	0	0.971646	60.3677	100 - 49.7 - 13.1 - 2.43 - 0.352	http://nonlinear.com/redirect/outbound?p=hmdb&param=HMDB0007437	DG(20:2(11Z,14Z)/22:4(7Z,10Z,13Z,16Z)/0:0)		697.577	1	32.0894	0.00149663	54.0494
32.09_697.5772m/z	HMDB0007410		M+H	C45H76O5	31.8	0	0.971646	60.3677	100 - 49.7 - 13.1 - 2.43 - 0.352	http://nonlinear.com/redirect/outbound?p=hmdb&param=HMDB0007410	DG(20:1(11Z)/22:5(7Z,10Z,13Z,16Z,19Z)/0:0)		697.577	1	32.0894	0.00149663	54.0494
32.09_697.5772m/z	HMDB0007664		M+H	C45H76O5	31.8	0	0.971646	60.3677	100 - 49.7 - 13.1 - 2.43 - 0.352	http://nonlinear.com/redirect/outbound?p=hmdb&param=HMDB0007664	DG(22:2(13Z,16Z)/20:4(8Z,11Z,14Z,17Z)/0:0)		697.577	1	32.0894	0.00149663	54.0494
32.09_697.5772m/z	HMDB0007717		M+H	C45H76O5	31.8	0	0.971646	60.3677	100 - 49.7 - 13.1 - 2.43 - 0.352	http://nonlinear.com/redirect/outbound?p=hmdb&param=HMDB0007717	DG(22:5(4Z,7Z,10Z,13Z,16Z)/20:1(11Z)/0:0)		697.577	1	32.0894	0.00149663	54.0494
32.09_697.5772m/z	HMDB0007689		M+H	C45H76O5	31.8	0	0.971646	60.3677	100 - 49.7 - 13.1 - 2.43 - 0.352	http://nonlinear.com/redirect/outbound?p=hmdb&param=HMDB0007689	DG(22:4(7Z,10Z,13Z,16Z)/20:2(11Z,14Z)/0:0)		697.577	1	32.0894	0.00149663	54.0494
32.09_697.5772m/z	HMDB0007523		M+H	C45H76O5	31.8	0	0.971646	60.3677	100 - 49.7 - 13.1 - 2.43 - 0.352	http://nonlinear.com/redirect/outbound?p=hmdb&param=HMDB0007523	DG(20:4(5Z,8Z,11Z,14Z)/22:2(13Z,16Z)/0:0)		697.577	1	32.0894	0.00149663	54.0494
32.09_697.5772m/z	HMDB0007580		M+H	C45H76O5	31.8	0	0.971646	60.3677	100 - 49.7 - 13.1 - 2.43 - 0.352	http://nonlinear.com/redirect/outbound?p=hmdb&param=HMDB0007580	DG(20:5(5Z,8Z,11Z,14Z,17Z)/22:1(13Z)/0:0)		697.577	1	32.0894	0.00149663	54.0494
32.09_697.5772m/z	HMDB0007552		M+H	C45H76O5	31.8	0	0.971646	60.3677	100 - 49.7 - 13.1 - 2.43 - 0.352	http://nonlinear.com/redirect/outbound?p=hmdb&param=HMDB0007552	DG(20:4(8Z,11Z,14Z,17Z)/22:2(13Z,16Z)/0:0)		697.577	1	32.0894	0.00149663	54.0494
32.09_697.5772m/z	HMDB0007774		M+H	C45H76O5	31.8	0	0.971646	60.3677	100 - 49.7 - 13.1 - 2.43 - 0.352	http://nonlinear.com/redirect/outbound?p=hmdb&param=HMDB0007774	DG(22:6(4Z,7Z,10Z,13Z,16Z,19Z)/20:0/0:0)		697.577	1	32.0894	0.00149663	54.0494
32.10_757.4820m/z	HMDB0034484		M+NH4	C39H65NO12	32.3	0	-3.33999	65.5508	100 - 43.8 - 11.8 - 2.38 - 0.39	http://nonlinear.com/redirect/outbound?p=hmdb&param=HMDB0034484	Lycoperoside D		757.482	1	32.1048	0.402074	4.15465
32.09_263.2360m/z	HMDB0034495		M+H	C18H30O	35.5	0	-3.6027	81.9182	100 - 19.9 - 2.07 - 0.151	http://nonlinear.com/redirect/outbound?p=hmdb&param=HMDB0034495	6,10,14-Trimethyl-5,9,13-pentadecatrien-2-one		263.236	1	32.0894	0.0800382	17.6998
32.09_263.2360m/z	HMDB0037519		M+H	C18H30O	35.5	0	-3.6027	81.9182	100 - 19.9 - 2.07 - 0.151	http://nonlinear.com/redirect/outbound?p=hmdb&param=HMDB0037519	2-(5,8-Tetradecadienyl)cyclobutanone		263.236	1	32.0894	0.0800382	17.6998
33.85_376.3201m/z	HMDB0013626		M+H	C24H41NO2	37	0	-2.4652	87.9804	100 - 26.9 - 3.88 - 0.397	http://nonlinear.com/redirect/outbound?p=hmdb&param=HMDB0013626	Adrenoyl ethanolamide		376.32	1	33.8477	0.840397	2.39983
33.85_376.3201m/z	HMDB0035583		M+NH4	C24H38O2	37.1	0	-2.58234	88.3312	100 - 26.5 - 3.77 - 0.382	http://nonlinear.com/redirect/outbound?p=hmdb&param=HMDB0035583	1-Phenyl-1,3-octadecanedione		376.32	1	33.8477	0.840397	2.39983
33.85_376.3201m/z	HMDB0006323		M+NH4	C24H38O2	37.1	0	-2.58234	88.3312	100 - 26.5 - 3.77 - 0.382	http://nonlinear.com/redirect/outbound?p=hmdb&param=HMDB0006323	Tetracosapentaenoic acid (24:5n-3)		376.32	1	33.8477	0.840397	2.39983
33.85_376.3201m/z	HMDB0006322		M+NH4	C24H38O2	37.1	0	-2.58234	88.3312	100 - 26.5 - 3.77 - 0.382	http://nonlinear.com/redirect/outbound?p=hmdb&param=HMDB0006322	Tetracosapentaenoic acid (24:5n-6)		376.32	1	33.8477	0.840397	2.39983
32.09_282.2209m/z	HMDB0015554		M+H	C20H27N	37.3	0	-2.51363	89.309	100 - 22.3 - 2.37 - 0.16	http://nonlinear.com/redirect/outbound?p=hmdb&param=HMDB0015554	Alverine		282.221	1	32.0894	0.00897223	5.02174
33.88_526.5179m/z	HMDB0039536		M+NH4	C33H64O3	32.6	0	-2.91049	66.29	100 - 36.5 - 7.1 - 0.969 - 0.103	http://nonlinear.com/redirect/outbound?p=hmdb&param=HMDB0039536	4-Hydroxy-16,18-tritriacontanedione		526.518	1	33.8782	0.204421	4.98562
33.85_387.1804m/z	HMDB0035405		M+H	C22H26O6	35.4	0	0.458032	77.5836	100 - 24.3 - 4.06 - 0.509	http://nonlinear.com/redirect/outbound?p=hmdb&param=HMDB0035405	Gingerenone B		387.18	1	33.8477	0.913786	6.60527
33.85_387.1804m/z	HMDB0035404		M+H	C22H26O6	35.4	0	0.458032	77.5836	100 - 24.3 - 4.06 - 0.509	http://nonlinear.com/redirect/outbound?p=hmdb&param=HMDB0035404	Isogingerenone B		387.18	1	33.8477	0.913786	6.60527
33.85_387.1804m/z	HMDB0030810		M+H	C22H26O6	35.4	0	0.458032	77.5836	100 - 24.3 - 4.06 - 0.509	http://nonlinear.com/redirect/outbound?p=hmdb&param=HMDB0030810	Porson		387.18	1	33.8477	0.913786	6.60527
33.86_375.2266m/z	HMDB0030213		M+NH4	C21H27NO4	38.5	0	-3.3865	96.7086	100 - 23.5 - 3.47 - 0.382	http://nonlinear.com/redirect/outbound?p=hmdb&param=HMDB0030213	(S)-Laudanosine		375.227	1	33.8629	0.200836	1.61409
33.86_375.2266m/z	HMDB0060988		M+NH4	C21H27NO4	38.5	0	-3.3865	96.7086	100 - 23.5 - 3.47 - 0.382	http://nonlinear.com/redirect/outbound?p=hmdb&param=HMDB0060988	5-hydroxypropafenone		375.227	1	33.8629	0.200836	1.61409
33.86_375.2266m/z	HMDB0014982		M+NH4	C21H27NO4	38.5	0	-3.3865	96.7086	100 - 23.5 - 3.47 - 0.382	http://nonlinear.com/redirect/outbound?p=hmdb&param=HMDB0014982	Nalbuphine		375.227	1	33.8629	0.200836	1.61409
32.37_583.1236m/z	HMDB0038101		M+H	C32H22O11	33.7	0	0.215589	68.8436	100 - 35.3 - 8.3 - 1.46 - 0.213	http://nonlinear.com/redirect/outbound?p=hmdb&param=HMDB0038101	5'-Methoxybilobetin		583.124	1	32.3685	0.0394517	9.37284
32.37_282.2787m/z	HMDB0002117		M+H	C18H35NO	36	0	-1.71039	82.1169	100 - 20.3 - 2.15 - 0.16	http://nonlinear.com/redirect/outbound?p=hmdb&param=HMDB0002117	Oleamide		282.279	1	32.3685	0.0101614	3.74416
32.37_282.2787m/z	HMDB0037543		M+NH4	C18H32O	36.1	0	-1.82058	82.4449	100 - 19.9 - 2.08 - 0.151	http://nonlinear.com/redirect/outbound?p=hmdb&param=HMDB0037543	(卤)-(Z)-2-(5-Tetradecenyl)cyclobutanone		282.279	1	32.3685	0.0101614	3.74416
32.38_838.5413m/z	HMDB0009639		M+H	C49H76NO8P	37.9	0	3.78986	93.9321	100 - 54.5 - 16.2 - 3.45 - 0.579	http://nonlinear.com/redirect/outbound?p=hmdb&param=HMDB0009639	PE(22:5(4Z,7Z,10Z,13Z,16Z)/22:6(4Z,7Z,10Z,13Z,16Z,19Z))		838.541	1	32.384	0.56791	6.77256
32.38_838.5413m/z	HMDB0009672		M+H	C49H76NO8P	37.9	0	3.78986	93.9321	100 - 54.5 - 16.2 - 3.45 - 0.579	http://nonlinear.com/redirect/outbound?p=hmdb&param=HMDB0009672	PE(22:5(7Z,10Z,13Z,16Z,19Z)/22:6(4Z,7Z,10Z,13Z,16Z,19Z))		838.541	1	32.384	0.56791	6.77256
32.38_838.5413m/z	HMDB0009704		M+H	C49H76NO8P	37.9	0	3.78986	93.9321	100 - 54.5 - 16.2 - 3.45 - 0.579	http://nonlinear.com/redirect/outbound?p=hmdb&param=HMDB0009704	PE(22:6(4Z,7Z,10Z,13Z,16Z,19Z)/22:5(7Z,10Z,13Z,16Z,19Z))		838.541	1	32.384	0.56791	6.77256
32.38_838.5413m/z	HMDB0009703		M+H	C49H76NO8P	37.9	0	3.78986	93.9321	100 - 54.5 - 16.2 - 3.45 - 0.579	http://nonlinear.com/redirect/outbound?p=hmdb&param=HMDB0009703	PE(22:6(4Z,7Z,10Z,13Z,16Z,19Z)/22:5(4Z,7Z,10Z,13Z,16Z))		838.541	1	32.384	0.56791	6.77256
32.35_552.3530m/z	HMDB0035885		M+NH4	C30H46O8	34.6	0	-0.217719	73.179	100 - 33.3 - 7.01 - 1.1 - 0.142	http://nonlinear.com/redirect/outbound?p=hmdb&param=HMDB0035885	Ganoderic acid L		552.353	1	32.353	0.0168369	2.22873
32.37_548.3685m/z	HMDB0010392		M+H	C28H54NO7P	35.4	0	-4.70245	82.6557	100 - 31.5 - 6.25 - 0.925 - 0.111	http://nonlinear.com/redirect/outbound?p=hmdb&param=HMDB0010392	LysoPC(20:2(11Z,14Z))		548.368	1	32.3685	0.0051567	2.19804
32.37_570.3560m/z	HMDB0010402		M+H	C30H52NO7P	31.2	0	1.07984	57.3285	100 - 33.7 - 6.93 - 1.06 - 0.132	http://nonlinear.com/redirect/outbound?p=hmdb&param=HMDB0010402	LysoPC(22:5(4Z,7Z,10Z,13Z,16Z))		570.356	1	32.3685	0.221567	1.30468
32.37_570.3560m/z	HMDB0010403		M+H	C30H52NO7P	31.2	0	1.07984	57.3285	100 - 33.7 - 6.93 - 1.06 - 0.132	http://nonlinear.com/redirect/outbound?p=hmdb&param=HMDB0010403	LysoPC(22:5(7Z,10Z,13Z,16Z,19Z))		570.356	1	32.3685	0.221567	1.30468
32.37_570.3560m/z	HMDB0040684		M+H	C37H47NO4	31.3	0	-3.08166	60.1639	100 - 41.1 - 9.04 - 1.4 - 0.171	http://nonlinear.com/redirect/outbound?p=hmdb&param=HMDB0040684	Janthitrem C		570.356	1	32.3685	0.221567	1.30468
32.43_299.1952m/z	HMDB0060473		M+H	C13H24N5O3+	39.4	0	0.182874	97.075	100 - 16.3 - 1.86 - 0.16	http://nonlinear.com/redirect/outbound?p=hmdb&param=HMDB0060473	Diphthamide		299.195	1	32.4309	0.400404	1.5003
32.43_377.1381m/z	HMDB0033932		M+H	C23H20O5	35.9	0	-0.660315	80.1263	100 - 25.3 - 4.09 - 0.496	http://nonlinear.com/redirect/outbound?p=hmdb&param=HMDB0033932	Cinnatriacetin A		377.138	1	32.4309	0.497956	2.59151
32.43_585.3684m/z	HMDB0010404		M+NH4	C30H50NO7P	26.3	0	3.75446	35.8113	100 - 33.7 - 6.93 - 1.06 - 0.132	http://nonlinear.com/redirect/outbound?p=hmdb&param=HMDB0010404	LysoPC(22:6(4Z,7Z,10Z,13Z,16Z,19Z))		585.368	1	32.4309	0.072206	2.48543
32.43_237.2220m/z	HMDB0031851		M+H	C16H28O	36.5	0	2.90027	85.8415	100 - 17.7 - 1.67 - 0.112	http://nonlinear.com/redirect/outbound?p=hmdb&param=HMDB0031851	3-(5,6,6-Trimethylbicyclo[2.2.1]hept-1-yl)cyclohexanol		237.222	1	32.4309	0.383169	1.74909
32.43_237.2220m/z	HMDB0036831		M+H	C16H28O	36.5	0	2.90027	85.8415	100 - 17.7 - 1.67 - 0.112	http://nonlinear.com/redirect/outbound?p=hmdb&param=HMDB0036831	Ambronide		237.222	1	32.4309	0.383169	1.74909
32.43_277.2133m/z	HMDB0000756		M+NH4	C13H25NO4	37.7	0	4.19743	93.6175	100 - 14.9 - 1.85 - 0.166	http://nonlinear.com/redirect/outbound?p=hmdb&param=HMDB0000756	L-Hexanoylcarnitine		277.213	1	32.4309	0.25272	1.57919
32.43_277.2133m/z	HMDB0000705		M+NH4	C13H25NO4	37.7	0	4.19743	93.6175	100 - 14.9 - 1.85 - 0.166	http://nonlinear.com/redirect/outbound?p=hmdb&param=HMDB0000705	Hexanoylcarnitine		277.213	1	32.4309	0.25272	1.57919
32.43_255.2320m/z	HMDB0003229		M+H	C16H30O2	37.5	0	0.46668	87.8651	100 - 17.7 - 1.89 - 0.15	http://nonlinear.com/redirect/outbound?p=hmdb&param=HMDB0003229	Palmitoleic acid		255.232	1	32.4309	0.409473	1.48586
32.43_255.2320m/z	HMDB0037647		M+H	C16H30O2	37.5	0	0.46668	87.8651	100 - 17.7 - 1.89 - 0.15	http://nonlinear.com/redirect/outbound?p=hmdb&param=HMDB0037647	(E)-11-Hexadecenoic acid		255.232	1	32.4309	0.409473	1.48586
32.43_255.2320m/z	HMDB0033791		M+H	C16H30O2	37.5	0	0.46668	87.8651	100 - 17.7 - 1.89 - 0.15	http://nonlinear.com/redirect/outbound?p=hmdb&param=HMDB0033791	(E)-3-Hexadecenoic acid		255.232	1	32.4309	0.409473	1.48586
32.43_255.2320m/z	HMDB0031145		M+H	C16H30O2	37.5	0	0.46668	87.8651	100 - 17.7 - 1.89 - 0.15	http://nonlinear.com/redirect/outbound?p=hmdb&param=HMDB0031145	5-Dodecyldihydro-2(3H)-furanone		255.232	1	32.4309	0.409473	1.48586
32.43_255.2320m/z	HMDB0031711		M+H	C16H30O2	37.5	0	0.46668	87.8651	100 - 17.7 - 1.89 - 0.15	http://nonlinear.com/redirect/outbound?p=hmdb&param=HMDB0031711	15-Hexadecanolide		255.232	1	32.4309	0.409473	1.48586
32.43_255.2320m/z	HMDB0038958		M+H	C16H30O2	37.5	0	0.46668	87.8651	100 - 17.7 - 1.89 - 0.15	http://nonlinear.com/redirect/outbound?p=hmdb&param=HMDB0038958	Citronellyl hexanoate		255.232	1	32.4309	0.409473	1.48586
32.43_255.2320m/z	HMDB0002186		M+H	C16H30O2	37.5	0	0.46668	87.8651	100 - 17.7 - 1.89 - 0.15	http://nonlinear.com/redirect/outbound?p=hmdb&param=HMDB0002186	Hypogeic acid		255.232	1	32.4309	0.409473	1.48586
32.43_255.2320m/z	HMDB0010735		M+H	C16H30O2	37.5	0	0.46668	87.8651	100 - 17.7 - 1.89 - 0.15	http://nonlinear.com/redirect/outbound?p=hmdb&param=HMDB0010735	Trans-Hexa-dec-2-enoic acid		255.232	1	32.4309	0.409473	1.48586
32.43_255.2320m/z	HMDB0041422		M+H	C16H30O2	37.5	0	0.46668	87.8651	100 - 17.7 - 1.89 - 0.15	http://nonlinear.com/redirect/outbound?p=hmdb&param=HMDB0041422	(Z)-14-Methyl-6-pentadecenoic acid		255.232	1	32.4309	0.409473	1.48586
32.43_255.2320m/z	HMDB0032638		M+H	C16H30O2	37.5	0	0.46668	87.8651	100 - 17.7 - 1.89 - 0.15	http://nonlinear.com/redirect/outbound?p=hmdb&param=HMDB0032638	(Z)-5-Hexadecenoic acid		255.232	1	32.4309	0.409473	1.48586
32.43_255.2320m/z	HMDB0012328		M+H	C16H30O2	37.5	0	0.46668	87.8651	100 - 17.7 - 1.89 - 0.15	http://nonlinear.com/redirect/outbound?p=hmdb&param=HMDB0012328	Palmitelaidic acid		255.232	1	32.4309	0.409473	1.48586
32.43_255.2320m/z	HMDB0031053		M+H	C16H30O2	37.5	0	0.46668	87.8651	100 - 17.7 - 1.89 - 0.15	http://nonlinear.com/redirect/outbound?p=hmdb&param=HMDB0031053	(E)-6-Hexadecenoic acid		255.232	1	32.4309	0.409473	1.48586
32.43_255.2320m/z	HMDB0035877		M+H	C16H30O2	37.5	0	0.46668	87.8651	100 - 17.7 - 1.89 - 0.15	http://nonlinear.com/redirect/outbound?p=hmdb&param=HMDB0035877	(Z)-13-Hexadecenoic acid		255.232	1	32.4309	0.409473	1.48586
33.74_535.3567m/z	HMDB0015386		M+NH4	C30H47NO4S	33.3	0	0.630669	67.4938	100 - 34.3 - 11 - 2.41 - 0.401	http://nonlinear.com/redirect/outbound?p=hmdb&param=HMDB0015386	Retapamulin		535.357	1	33.7413	0.139694	1.6715
32.20_646.3223m/z	HMDB0035528		M+NH4	C35H40N4O7	33.2	0	-1.94929	68.3647	100 - 40 - 9.25 - 1.56 - 0.212	http://nonlinear.com/redirect/outbound?p=hmdb&param=HMDB0035528	Capsicum annuum Fluorescent chlorophyll catabolite		646.322	1	32.198	0.00390972	6.9761
32.20_712.2479m/z	HMDB0033385		M+H	C39H41N3O6S2	31	0	-4.32146	60.127	100 - 45.6 - 20.4 - 6.08 - 1.53 - 0.318	http://nonlinear.com/redirect/outbound?p=hmdb&param=HMDB0033385	C.I. Acid Violet 49		712.248	1	32.198	0.045426	8.05098
32.20_712.2479m/z	HMDB0041210		M+NH4	C32H38O17	33.1	0	4.54557	70.834	100 - 35.7 - 9.68 - 1.94 - 0.329	http://nonlinear.com/redirect/outbound?p=hmdb&param=HMDB0041210	Sesaminol glucosyl-(1->2)-glucoside		712.248	1	32.198	0.045426	8.05098
32.20_712.2479m/z	HMDB0036978		M+NH4	C32H38O17	33.1	0	4.54557	70.834	100 - 35.7 - 9.68 - 1.94 - 0.329	http://nonlinear.com/redirect/outbound?p=hmdb&param=HMDB0036978	Sucrose 1',4'-(4,4'-dihydroxy-3,3'-dimethoxy-b-truxinate)		712.248	1	32.198	0.045426	8.05098
32.21_624.2794m/z	HMDB0031149		M+NH4	C35H34N4O6	32.4	0	-3.72497	66.401	100 - 39.9 - 9 - 1.47 - 0.192	http://nonlinear.com/redirect/outbound?p=hmdb&param=HMDB0031149	Phaeophorbide b		624.279	1	32.2134	0.0671013	4.66001
33.79_482.3228m/z	HMDB0011129		M+H	C23H48NO7P	38.2	0	-2.71736	94.0986	100 - 26.1 - 4.7 - 0.635	http://nonlinear.com/redirect/outbound?p=hmdb&param=HMDB0011129	LysoPE(0:0/18:0)		482.323	1	33.7869	0.664426	1.12409
33.79_482.3228m/z	HMDB0011130		M+H	C23H48NO7P	38.2	0	-2.71736	94.0986	100 - 26.1 - 4.7 - 0.635	http://nonlinear.com/redirect/outbound?p=hmdb&param=HMDB0011130	LysoPE(18:0/0:0)		482.323	1	33.7869	0.664426	1.12409
33.79_482.3228m/z	HMDB0010381		M+H	C23H48NO7P	38.2	0	-2.71736	94.0986	100 - 26.1 - 4.7 - 0.635	http://nonlinear.com/redirect/outbound?p=hmdb&param=HMDB0010381	LysoPC(15:0)		482.323	1	33.7869	0.664426	1.12409
33.79_482.3228m/z	HMDB0062305		M+NH4	C23H45O7P	38.2	0	-2.81701	94.4732	100 - 25.7 - 4.6 - 0.617	http://nonlinear.com/redirect/outbound?p=hmdb&param=HMDB0062305	1-(11Z-eicosenoyl)-glycero-3-phosphate		482.323	1	33.7869	0.664426	1.12409
32.20_758.2526m/z	HMDB0040562		M+NH4	C33H40O19	32.6	0	3.18818	66.6736	100 - 36.9 - 10.5 - 2.2 - 0.394	http://nonlinear.com/redirect/outbound?p=hmdb&param=HMDB0040562	Mauritianin		758.253	1	32.198	0.00182495	47.9533
32.20_758.2526m/z	HMDB0037432		M+NH4	C33H40O19	32.6	0	3.18818	66.6736	100 - 36.9 - 10.5 - 2.2 - 0.394	http://nonlinear.com/redirect/outbound?p=hmdb&param=HMDB0037432	Kaempferol 3-(2''-rhamnosylrutinoside)		758.253	1	32.198	0.00182495	47.9533
32.20_758.2526m/z	HMDB0040969		M+NH4	C33H40O19	32.6	0	3.18818	66.6736	100 - 36.9 - 10.5 - 2.2 - 0.394	http://nonlinear.com/redirect/outbound?p=hmdb&param=HMDB0040969	Kaempferol 3-(2''-rhamnosylgalactoside) 7-rhamnoside		758.253	1	32.198	0.00182495	47.9533
32.20_758.2526m/z	HMDB0034571		M+NH4	C33H40O19	32.6	0	3.18818	66.6736	100 - 36.9 - 10.5 - 2.2 - 0.394	http://nonlinear.com/redirect/outbound?p=hmdb&param=HMDB0034571	Chrysophanol 1-triglucoside		758.253	1	32.198	0.00182495	47.9533
32.18_1099.6780m/z	HMDB0011913		M+H	C53H98N2O21	29.6	0	4.12012	52.7531	100 - 60 - 22 - 6 - 1.34 - 0.254	http://nonlinear.com/redirect/outbound?p=hmdb&param=HMDB0011913	Ganglioside GM3 (d18:0/12:0)		1099.68	1	32.1825	0.118293	Infinity
32.20_522.3543m/z	HMDB0002815		M+H	C26H52NO7P	39.1	0	-2.1608	98.327	100 - 29.4 - 5.59 - 0.799	http://nonlinear.com/redirect/outbound?p=hmdb&param=HMDB0002815	LysoPC(18:1(9Z))		522.354	1	32.198	0.000322835	2.59979
32.20_522.3543m/z	HMDB0062651		M+H	C26H52NO7P	39.1	0	-2.1608	98.327	100 - 29.4 - 5.59 - 0.799	http://nonlinear.com/redirect/outbound?p=hmdb&param=HMDB0062651	2-oleoyl-sn-glycero-3-phosphocholine		522.354	1	32.198	0.000322835	2.59979
32.20_522.3543m/z	HMDB0010385		M+H	C26H52NO7P	39.1	0	-2.1608	98.327	100 - 29.4 - 5.59 - 0.799	http://nonlinear.com/redirect/outbound?p=hmdb&param=HMDB0010385	LysoPC(18:1(11Z))		522.354	1	32.198	0.000322835	2.59979
32.20_560.3049m/z	HMDB0010320		M+NH4	C27H42O11	37.2	0	-3.10044	89.6827	100 - 30.1 - 6.63 - 1.09 - 0.149	http://nonlinear.com/redirect/outbound?p=hmdb&param=HMDB0010320	Cortolone-3-glucuronide		560.305	1	32.198	0.0204461	3.85886
33.80_390.3348m/z	HMDB0035584		M+NH4	C25H40O2	33.2	0	-4.93374	71.9345	100 - 27.6 - 4.07 - 0.423	http://nonlinear.com/redirect/outbound?p=hmdb&param=HMDB0035584	1-Phenyl-1,3-nonadecanedione		390.335	1	33.8021	0.00603007	Infinity
33.80_390.3348m/z	HMDB0039867		M+NH4	C25H40O2	33.2	0	-4.93374	71.9345	100 - 27.6 - 4.07 - 0.423	http://nonlinear.com/redirect/outbound?p=hmdb&param=HMDB0039867	5-(10,13-Nonadecadienyl)-1,3-benzenediol		390.335	1	33.8021	0.00603007	Infinity
32.21_407.1860m/z	HMDB0038876		M+H	C25H26O5	34.6	0	1.73418	75.3068	100 - 27.5 - 4.67 - 0.591	http://nonlinear.com/redirect/outbound?p=hmdb&param=HMDB0038876	Albanin D		407.186	1	32.2134	0.197234	Infinity
32.21_407.1860m/z	HMDB0033611		M+H	C25H26O5	34.6	0	1.73418	75.3068	100 - 27.5 - 4.67 - 0.591	http://nonlinear.com/redirect/outbound?p=hmdb&param=HMDB0033611	Licocoumarin A		407.186	1	32.2134	0.197234	Infinity
32.21_407.1860m/z	HMDB0033536		M+H	C25H26O5	34.6	0	1.73418	75.3068	100 - 27.5 - 4.67 - 0.591	http://nonlinear.com/redirect/outbound?p=hmdb&param=HMDB0033536	Honyucitrin		407.186	1	32.2134	0.197234	Infinity
32.21_407.1860m/z	HMDB0037444		M+H	C25H26O5	34.6	0	1.73418	75.3068	100 - 27.5 - 4.67 - 0.591	http://nonlinear.com/redirect/outbound?p=hmdb&param=HMDB0037444	(S)-Cajaflavanone		407.186	1	32.2134	0.197234	Infinity
32.21_407.1860m/z	HMDB0038875		M+H	C25H26O5	34.6	0	1.73418	75.3068	100 - 27.5 - 4.67 - 0.591	http://nonlinear.com/redirect/outbound?p=hmdb&param=HMDB0038875	Gancaonin Q		407.186	1	32.2134	0.197234	Infinity
32.21_407.1860m/z	HMDB0030628		M+H	C25H26O5	34.6	0	1.73418	75.3068	100 - 27.5 - 4.67 - 0.591	http://nonlinear.com/redirect/outbound?p=hmdb&param=HMDB0030628	Rubraflavone A		407.186	1	32.2134	0.197234	Infinity
32.21_407.1860m/z	HMDB0034917		M+H	C25H26O5	34.6	0	1.73418	75.3068	100 - 27.5 - 4.67 - 0.591	http://nonlinear.com/redirect/outbound?p=hmdb&param=HMDB0034917	Xanthohumol E		407.186	1	32.2134	0.197234	Infinity
32.21_407.1860m/z	HMDB0033099		M+H	C25H26O5	34.6	0	1.73418	75.3068	100 - 27.5 - 4.67 - 0.591	http://nonlinear.com/redirect/outbound?p=hmdb&param=HMDB0033099	Kanzonol Z		407.186	1	32.2134	0.197234	Infinity
32.21_407.1860m/z	HMDB0034269		M+H	C25H26O5	34.6	0	1.73418	75.3068	100 - 27.5 - 4.67 - 0.591	http://nonlinear.com/redirect/outbound?p=hmdb&param=HMDB0034269	Mammeisin		407.186	1	32.2134	0.197234	Infinity
32.21_407.1860m/z	HMDB0030780		M+H	C25H26O5	34.6	0	1.73418	75.3068	100 - 27.5 - 4.67 - 0.591	http://nonlinear.com/redirect/outbound?p=hmdb&param=HMDB0030780	Mammea A/BB		407.186	1	32.2134	0.197234	Infinity
32.21_407.1860m/z	HMDB0030779		M+H	C25H26O5	34.6	0	1.73418	75.3068	100 - 27.5 - 4.67 - 0.591	http://nonlinear.com/redirect/outbound?p=hmdb&param=HMDB0030779	Mammea A/BA		407.186	1	32.2134	0.197234	Infinity
32.21_407.1860m/z	HMDB0030778		M+H	C25H26O5	34.6	0	1.73418	75.3068	100 - 27.5 - 4.67 - 0.591	http://nonlinear.com/redirect/outbound?p=hmdb&param=HMDB0030778	Mammea A/AB		407.186	1	32.2134	0.197234	Infinity
32.31_580.0581m/z	HMDB0031807		M+H	C12H15Hg2O+	18.9	0	-4.82923	0	0 - 0 - 0.156 - 0.284 - 5.57 - 18.5 - 41.7 - 59.6 - 89.6 - 95.6 - 100 - 65.6 - 70.9 - 18.3 - 23.3 - 2.95 - 2.68 - 0.337	http://nonlinear.com/redirect/outbound?p=hmdb&param=HMDB0031807	m-Hydroxydiphenyldimercury(1+)		580.058	1	32.3063	0.0911722	115.024
32.29_308.2949m/z	HMDB0035276		M+NH4	C20H34O	35.9	0	0.389266	80.14	100 - 22.1 - 2.52 - 0.199	http://nonlinear.com/redirect/outbound?p=hmdb&param=HMDB0035276	8alpha-13(16),14-Labdadien-8-ol		308.295	1	32.2907	0.00698964	Infinity
32.29_308.2949m/z	HMDB0035083		M+NH4	C20H34O	35.9	0	0.389266	80.14	100 - 22.1 - 2.52 - 0.199	http://nonlinear.com/redirect/outbound?p=hmdb&param=HMDB0035083	(3S,6E,10E)-1,6,10,14-Phytatetraen-3-ol		308.295	1	32.2907	0.00698964	Infinity
32.29_308.2949m/z	HMDB0036723		M+NH4	C20H34O	35.9	0	0.389266	80.14	100 - 22.1 - 2.52 - 0.199	http://nonlinear.com/redirect/outbound?p=hmdb&param=HMDB0036723	(ent-16alpha)-16-Kauranol		308.295	1	32.2907	0.00698964	Infinity
32.29_308.2949m/z	HMDB0039827		M+NH4	C20H34O	35.9	0	0.389266	80.14	100 - 22.1 - 2.52 - 0.199	http://nonlinear.com/redirect/outbound?p=hmdb&param=HMDB0039827	Serratol		308.295	1	32.2907	0.00698964	Infinity
32.29_308.2949m/z	HMDB0036834		M+NH4	C20H34O	35.9	0	0.389266	80.14	100 - 22.1 - 2.52 - 0.199	http://nonlinear.com/redirect/outbound?p=hmdb&param=HMDB0036834	18-Deoxysagittarol		308.295	1	32.2907	0.00698964	Infinity
32.31_630.4004m/z	HMDB0035606		M+NH4	C36H52O8	35.3	0	0.659017	77.1929	100 - 39.8 - 9.37 - 1.63 - 0.228	http://nonlinear.com/redirect/outbound?p=hmdb&param=HMDB0035606	(24E)-3beta,15alpha,22S-Triacetoxylanosta-7,9(11),24-trien-26-oic acid		630.4	1	32.3063	0.00371047	4.17211
32.34_350.3046m/z	HMDB0013625		M+H	C22H39NO2	35.3	0	-2.12821	78.842	100 - 24.7 - 3.33 - 0.321	http://nonlinear.com/redirect/outbound?p=hmdb&param=HMDB0013625	Dihomo-gamma-Linolenoyl ethanolamide		350.305	1	32.3375	0.00140592	4.84206
32.34_350.3046m/z	HMDB0062725		M+NH4	C22H36O2	35.3	0	-2.23726	79.1566	100 - 24.3 - 3.23 - 0.308	http://nonlinear.com/redirect/outbound?p=hmdb&param=HMDB0062725	Ethyl Arachidonate		350.305	1	32.3375	0.00140592	4.84206
32.34_350.3046m/z	HMDB0002226		M+NH4	C22H36O2	35.3	0	-2.23726	79.1566	100 - 24.3 - 3.23 - 0.308	http://nonlinear.com/redirect/outbound?p=hmdb&param=HMDB0002226	Adrenic acid		350.305	1	32.3375	0.00140592	4.84206
32.34_350.3046m/z	HMDB0035677		M+NH4	C22H36O2	35.3	0	-2.23726	79.1566	100 - 24.3 - 3.23 - 0.308	http://nonlinear.com/redirect/outbound?p=hmdb&param=HMDB0035677	3-Hydroxy-1-phenyl-1-hexadecanone		350.305	1	32.3375	0.00140592	4.84206
32.34_350.3046m/z	HMDB0035676		M+NH4	C22H36O2	35.3	0	-2.23726	79.1566	100 - 24.3 - 3.23 - 0.308	http://nonlinear.com/redirect/outbound?p=hmdb&param=HMDB0035676	1-Hydroxy-1-phenyl-3-hexadecanone		350.305	1	32.3375	0.00140592	4.84206
32.34_350.3046m/z	HMDB0038910		M+NH4	C22H36O2	35.3	0	-2.23726	79.1566	100 - 24.3 - 3.23 - 0.308	http://nonlinear.com/redirect/outbound?p=hmdb&param=HMDB0038910	2-Methyl-5-(8-pentadecenyl)-1,3-benzenediol		350.305	1	32.3375	0.00140592	4.84206
32.32_317.2463m/z	HMDB0006048		M+H	C21H32O2	34.9	0	-3.74256	79.1132	100 - 23.2 - 2.97 - 0.274	http://nonlinear.com/redirect/outbound?p=hmdb&param=HMDB0006048	Bolasterone		317.246	1	32.322	0.00509377	6.67656
32.32_317.2463m/z	HMDB0000253		M+H	C21H32O2	34.9	0	-3.74256	79.1132	100 - 23.2 - 2.97 - 0.274	http://nonlinear.com/redirect/outbound?p=hmdb&param=HMDB0000253	Pregnenolone		317.246	1	32.322	0.00509377	6.67656
32.32_317.2463m/z	HMDB0006002		M+H	C21H32O2	34.9	0	-3.74256	79.1132	100 - 23.2 - 2.97 - 0.274	http://nonlinear.com/redirect/outbound?p=hmdb&param=HMDB0006002	Ethyltestosterone		317.246	1	32.322	0.00509377	6.67656
32.32_317.2463m/z	HMDB0006026		M+H	C21H32O2	34.9	0	-3.74256	79.1132	100 - 23.2 - 2.97 - 0.274	http://nonlinear.com/redirect/outbound?p=hmdb&param=HMDB0006026	Norbolethone		317.246	1	32.322	0.00509377	6.67656
32.32_317.2463m/z	HMDB0059652		M+H	C21H32O2	34.9	0	-3.74256	79.1132	100 - 23.2 - 2.97 - 0.274	http://nonlinear.com/redirect/outbound?p=hmdb&param=HMDB0059652	5-alpha-Pregnan-3,20-dione		317.246	1	32.322	0.00509377	6.67656
32.32_317.2463m/z	HMDB0004627		M+H	C21H32O2	34.9	0	-3.74256	79.1132	100 - 23.2 - 2.97 - 0.274	http://nonlinear.com/redirect/outbound?p=hmdb&param=HMDB0004627	Calusterone		317.246	1	32.322	0.00509377	6.67656
32.32_317.2463m/z	HMDB0034369		M+H	C21H32O2	34.9	0	-3.74256	79.1132	100 - 23.2 - 2.97 - 0.274	http://nonlinear.com/redirect/outbound?p=hmdb&param=HMDB0034369	(3beta,5alpha)-3-Hydroxypregn-16-en-20-one		317.246	1	32.322	0.00509377	6.67656
32.32_317.2463m/z	HMDB0038534		M+H	C21H32O2	34.9	0	-3.74256	79.1132	100 - 23.2 - 2.97 - 0.274	http://nonlinear.com/redirect/outbound?p=hmdb&param=HMDB0038534	5-(8,11-Pentadecadienyl)-1,3-benzenediol		317.246	1	32.322	0.00509377	6.67656
32.32_317.2463m/z	HMDB0003069		M+H	C21H32O2	34.9	0	-3.74256	79.1132	100 - 23.2 - 2.97 - 0.274	http://nonlinear.com/redirect/outbound?p=hmdb&param=HMDB0003069	20a-Dihydroprogesterone		317.246	1	32.322	0.00509377	6.67656
32.32_317.2463m/z	HMDB0036729		M+H	C21H32O2	34.9	0	-3.74256	79.1132	100 - 23.2 - 2.97 - 0.274	http://nonlinear.com/redirect/outbound?p=hmdb&param=HMDB0036729	Kaurenoic acid methyl ester		317.246	1	32.322	0.00509377	6.67656
32.32_317.2463m/z	HMDB0035580		M+H	C21H32O2	34.9	0	-3.74256	79.1132	100 - 23.2 - 2.97 - 0.274	http://nonlinear.com/redirect/outbound?p=hmdb&param=HMDB0035580	1-Phenyl-1,3-pentadecanedione		317.246	1	32.322	0.00509377	6.67656
32.32_317.2463m/z	HMDB0003759		M+H	C21H32O2	34.9	0	-3.74256	79.1132	100 - 23.2 - 2.97 - 0.274	http://nonlinear.com/redirect/outbound?p=hmdb&param=HMDB0003759	5a-Pregnane-3,20-dione		317.246	1	32.322	0.00509377	6.67656
32.26_693.5527m/z	HMDB0008851		M+NH4	C37H74NO7P	37.9	0	-2.14993	92.0292	100 - 41.5 - 9.83 - 1.7 - 0.235	http://nonlinear.com/redirect/outbound?p=hmdb&param=HMDB0008851	PE(14:0/P-18:0)		693.553	1	32.2597	0.709684	1.67434
32.26_693.5527m/z	HMDB0011158		M+NH4	C37H74NO7P	37.9	0	-2.14993	92.0292	100 - 41.5 - 9.83 - 1.7 - 0.235	http://nonlinear.com/redirect/outbound?p=hmdb&param=HMDB0011158	PE(P-16:0e/16:0)		693.553	1	32.2597	0.709684	1.67434
32.26_693.5527m/z	HMDB0011368		M+NH4	C37H74NO7P	37.9	0	-2.14993	92.0292	100 - 41.5 - 9.83 - 1.7 - 0.235	http://nonlinear.com/redirect/outbound?p=hmdb&param=HMDB0011368	PE(P-18:0/14:0)		693.553	1	32.2597	0.709684	1.67434
32.26_693.5527m/z	HMDB0008949		M+NH4	C37H74NO7P	37.9	0	-2.14993	92.0292	100 - 41.5 - 9.83 - 1.7 - 0.235	http://nonlinear.com/redirect/outbound?p=hmdb&param=HMDB0008949	PE(16:0/P-16:0)		693.553	1	32.2597	0.709684	1.67434
32.26_387.2518m/z	HMDB0000385		M+H	C24H34O4	35.1	0	-3.06925	79.3123	100 - 26.5 - 4.19 - 0.492	http://nonlinear.com/redirect/outbound?p=hmdb&param=HMDB0000385	12a-Hydroxy-3-oxocholadienic acid		387.252	1	32.2597	0.168786	27.4057
32.26_387.2518m/z	HMDB0012867		M+H	C24H34O4	35.1	0	-3.06925	79.3123	100 - 26.5 - 4.19 - 0.492	http://nonlinear.com/redirect/outbound?p=hmdb&param=HMDB0012867	9'-Carboxy-alpha-tocotrienol		387.252	1	32.2597	0.168786	27.4057
32.26_387.2518m/z	HMDB0015297		M+NH4	C20H27N5O2	35.4	0	4.06227	81.7498	100 - 23.8 - 3.13 - 0.296	http://nonlinear.com/redirect/outbound?p=hmdb&param=HMDB0015297	Cilostazol		387.252	1	32.2597	0.168786	27.4057
32.23_353.2683m/z	HMDB0011569		M+H	C21H36O4	37.7	0	-0.81353	89.5629	100 - 23.3 - 3.41 - 0.374	http://nonlinear.com/redirect/outbound?p=hmdb&param=HMDB0011569	MG(18:3(6Z,9Z,12Z)/0:0/0:0)		353.268	1	32.2288	0.00337915	2.0169
32.23_353.2683m/z	HMDB0011540		M+H	C21H36O4	37.7	0	-0.81353	89.5629	100 - 23.3 - 3.41 - 0.374	http://nonlinear.com/redirect/outbound?p=hmdb&param=HMDB0011540	MG(0:0/18:3(9Z,12Z,15Z)/0:0)		353.268	1	32.2288	0.00337915	2.0169
32.23_353.2683m/z	HMDB0011539		M+H	C21H36O4	37.7	0	-0.81353	89.5629	100 - 23.3 - 3.41 - 0.374	http://nonlinear.com/redirect/outbound?p=hmdb&param=HMDB0011539	MG(0:0/18:3(6Z,9Z,12Z)/0:0)		353.268	1	32.2288	0.00337915	2.0169
32.23_353.2683m/z	HMDB0011570		M+H	C21H36O4	37.7	0	-0.81353	89.5629	100 - 23.3 - 3.41 - 0.374	http://nonlinear.com/redirect/outbound?p=hmdb&param=HMDB0011570	MG(18:3(9Z,12Z,15Z)/0:0/0:0)		353.268	1	32.2288	0.00337915	2.0169
32.26_480.3073m/z	HMDB0011476		M+H	C23H46NO7P	37.3	0	-2.34975	89.3133	100 - 26 - 4.69 - 0.634	http://nonlinear.com/redirect/outbound?p=hmdb&param=HMDB0011476	LysoPE(0:0/18:1(9Z))		480.307	1	32.2597	0.317123	1.36011
32.26_480.3073m/z	HMDB0011475		M+H	C23H46NO7P	37.3	0	-2.34975	89.3133	100 - 26 - 4.69 - 0.634	http://nonlinear.com/redirect/outbound?p=hmdb&param=HMDB0011475	LysoPE(0:0/18:1(11Z))		480.307	1	32.2597	0.317123	1.36011
32.26_480.3073m/z	HMDB0011505		M+H	C23H46NO7P	37.3	0	-2.34975	89.3133	100 - 26 - 4.69 - 0.634	http://nonlinear.com/redirect/outbound?p=hmdb&param=HMDB0011505	LysoPE(18:1(11Z)/0:0)		480.307	1	32.2597	0.317123	1.36011
32.26_480.3073m/z	HMDB0011506		M+H	C23H46NO7P	37.3	0	-2.34975	89.3133	100 - 26 - 4.69 - 0.634	http://nonlinear.com/redirect/outbound?p=hmdb&param=HMDB0011506	LysoPE(18:1(9Z)/0:0)		480.307	1	32.2597	0.317123	1.36011
32.26_480.3073m/z	HMDB0062303		M+NH4	C23H43O7P	37.4	0	-2.43629	89.6688	100 - 25.6 - 4.59 - 0.616	http://nonlinear.com/redirect/outbound?p=hmdb&param=HMDB0062303	1-(11Z,14Z-eicosadienoyl)-glycero-3-phosphate		480.307	1	32.2597	0.317123	1.36011
32.26_256.2629m/z	HMDB0012273		M+H	C16H33NO	39.1	0	-2.34964	98.1923	100 - 18.1 - 1.75 - 0.119	http://nonlinear.com/redirect/outbound?p=hmdb&param=HMDB0012273	Palmitic amide		256.263	1	32.2597	0.108076	1.51018
32.26_256.2629m/z	HMDB0060482		M+NH4	C16H30O	39	0	-2.51756	97.923	100 - 17.7 - 1.68 - 0.113	http://nonlinear.com/redirect/outbound?p=hmdb&param=HMDB0060482	Hexadecenal		256.263	1	32.2597	0.108076	1.51018
32.26_256.2629m/z	HMDB0037544		M+NH4	C16H30O	39	0	-2.51756	97.923	100 - 17.7 - 1.68 - 0.113	http://nonlinear.com/redirect/outbound?p=hmdb&param=HMDB0037544	(卤)-2-Dodecylcyclobutanone		256.263	1	32.2597	0.108076	1.51018
32.26_256.2629m/z	HMDB0034181		M+NH4	C16H30O	39	0	-2.51756	97.923	100 - 17.7 - 1.68 - 0.113	http://nonlinear.com/redirect/outbound?p=hmdb&param=HMDB0034181	3-Methylcyclopentadecanone		256.263	1	32.2597	0.108076	1.51018
32.26_336.2891m/z	HMDB0060408		M+NH4	C21H34O2	39.2	0	-1.81734	98.349	100 - 23.2 - 2.97 - 0.275	http://nonlinear.com/redirect/outbound?p=hmdb&param=HMDB0060408	5alpha-Pregnan-20alpha-ol-3-one		336.289	1	32.2597	0.621393	1.23839
32.26_336.2891m/z	HMDB0006759		M+NH4	C21H34O2	39.2	0	-1.81734	98.349	100 - 23.2 - 2.97 - 0.275	http://nonlinear.com/redirect/outbound?p=hmdb&param=HMDB0006759	3a-Hydroxy-5b-pregnane-20-one		336.289	1	32.2597	0.621393	1.23839
32.26_336.2891m/z	HMDB0036740		M+NH4	C21H34O2	39.2	0	-1.81734	98.349	100 - 23.2 - 2.97 - 0.275	http://nonlinear.com/redirect/outbound?p=hmdb&param=HMDB0036740	(2E,5E,12Z,15Z)-1-Hydroxy-2,5,12,15-heneicosatetraen-4-one		336.289	1	32.2597	0.621393	1.23839
32.26_336.2891m/z	HMDB0006012		M+NH4	C21H34O2	39.2	0	-1.81734	98.349	100 - 23.2 - 2.97 - 0.275	http://nonlinear.com/redirect/outbound?p=hmdb&param=HMDB0006012	Epimetendiol		336.289	1	32.2597	0.621393	1.23839
32.26_336.2891m/z	HMDB0062594		M+NH4	C21H34O2	39.2	0	-1.81734	98.349	100 - 23.2 - 2.97 - 0.275	http://nonlinear.com/redirect/outbound?p=hmdb&param=HMDB0062594	Methyl Arachidonate		336.289	1	32.2597	0.621393	1.23839
32.26_336.2891m/z	HMDB0001455		M+NH4	C21H34O2	39.2	0	-1.81734	98.349	100 - 23.2 - 2.97 - 0.275	http://nonlinear.com/redirect/outbound?p=hmdb&param=HMDB0001455	Alloepipregnanolone		336.289	1	32.2597	0.621393	1.23839
32.26_336.2891m/z	HMDB0030983		M+NH4	C21H34O2	39.2	0	-1.81734	98.349	100 - 23.2 - 2.97 - 0.275	http://nonlinear.com/redirect/outbound?p=hmdb&param=HMDB0030983	5-(8-Pentadecenyl)-1,3-benzenediol		336.289	1	32.2597	0.621393	1.23839
32.26_336.2891m/z	HMDB0001449		M+NH4	C21H34O2	39.2	0	-1.81734	98.349	100 - 23.2 - 2.97 - 0.275	http://nonlinear.com/redirect/outbound?p=hmdb&param=HMDB0001449	Allopregnanolone		336.289	1	32.2597	0.621393	1.23839
32.26_336.2891m/z	HMDB0062782		M+NH4	C21H34O2	39.2	0	-1.81734	98.349	100 - 23.2 - 2.97 - 0.275	http://nonlinear.com/redirect/outbound?p=hmdb&param=HMDB0062782	3alpha-hydroxy-5beta-pregnan-20-one		336.289	1	32.2597	0.621393	1.23839
32.26_336.2891m/z	HMDB0001471		M+NH4	C21H34O2	39.2	0	-1.81734	98.349	100 - 23.2 - 2.97 - 0.275	http://nonlinear.com/redirect/outbound?p=hmdb&param=HMDB0001471	Epipregnanolone		336.289	1	32.2597	0.621393	1.23839
32.28_533.5021m/z	HMDB0035517		M+NH4	C34H61NO2	32.8	0	-3.75704	68.3023	100 - 37.9 - 7.4 - 0.99 - 0.102	http://nonlinear.com/redirect/outbound?p=hmdb&param=HMDB0035517	1,1'-(1,4-Dihydro-4-nonyl-3,5-pyridinediyl)bis[1-decanone]		533.502	1	32.2752	0.725119	3.18197
31.66_612.2288m/z	HMDB0037487		M+NH4	C28H34O14	34.2	0	0.201853	71.2503	100 - 31.2 - 7.58 - 1.35 - 0.206	http://nonlinear.com/redirect/outbound?p=hmdb&param=HMDB0037487	Poncirin		612.229	1	31.6579	0.950744	2.89848
31.66_612.2288m/z	HMDB0029482		M+NH4	C28H34O14	34.2	0	0.201853	71.2503	100 - 31.2 - 7.58 - 1.35 - 0.206	http://nonlinear.com/redirect/outbound?p=hmdb&param=HMDB0029482	Didymin		612.229	1	31.6579	0.950744	2.89848
33.96_756.4893m/z	HMDB0034818		M+NH4	C40H66O12	34.4	0	0.00347393	71.9928	100 - 44.5 - 12.1 - 2.46 - 0.407	http://nonlinear.com/redirect/outbound?p=hmdb&param=HMDB0034818	(3b,22a)-12-Oleanene-3,22,24,29-tetrol 3-[arabinosyl-(1->3)-arabinoside]		756.489	1	33.9551	0.106033	4.49717
33.96_756.4893m/z	HMDB0031687		M+NH4	C37H70O12S	33	0	-4.56161	70.5347	100 - 42.1 - 15.6 - 4.05 - 0.86 - 0.152	http://nonlinear.com/redirect/outbound?p=hmdb&param=HMDB0031687	1,2-Di-O-myristoyl-3-O-(6-sulfoquinovopyranosyl)glycerol		756.489	1	33.9551	0.106033	4.49717
31.64_552.3537m/z	HMDB0035885		M+NH4	C30H46O8	29.1	0	1.13235	46.9332	100 - 33.3 - 7.01 - 1.1 - 0.142	http://nonlinear.com/redirect/outbound?p=hmdb&param=HMDB0035885	Ganoderic acid L		552.354	1	31.6423	0.495382	4.08293
31.66_692.4487m/z	HMDB0038343		M+H	C42H61NO7	30.5	0	-4.81714	58.2034	100 - 46.8 - 12.1 - 2.26 - 0.336	http://nonlinear.com/redirect/outbound?p=hmdb&param=HMDB0038343	13-Demethylspirolide C		692.449	1	31.6579	0.0251888	5.42414
31.66_692.4487m/z	HMDB0039434		M+H	C42H61NO7	30.5	0	-4.81714	58.2034	100 - 46.8 - 12.1 - 2.26 - 0.336	http://nonlinear.com/redirect/outbound?p=hmdb&param=HMDB0039434	Spirolide A		692.449	1	31.6579	0.0251888	5.42414
31.64_704.3115m/z	HMDB0036323		M+NH4	C32H46O16	33.3	0	-1.27463	67.8332	100 - 35.7 - 9.49 - 1.87 - 0.311	http://nonlinear.com/redirect/outbound?p=hmdb&param=HMDB0036323	Secoisolariciresinol 9,9'-diglucoside		704.312	1	31.6423	1.10637e-08	61.7773
31.64_704.3115m/z	HMDB0037589		M+NH4	C32H46O16	33.3	0	-1.27463	67.8332	100 - 35.7 - 9.49 - 1.87 - 0.311	http://nonlinear.com/redirect/outbound?p=hmdb&param=HMDB0037589	19-Hydroxydeacetylnomilinic acid 17-beta-D-glucopyranoside		704.312	1	31.6423	1.10637e-08	61.7773
31.70_686.2336m/z	HMDB0032768		M+NH4	C37H36N2O6S2	31.2	0	-2.56846	58.9909	100 - 43 - 19.3 - 5.57 - 1.38 - 0.281	http://nonlinear.com/redirect/outbound?p=hmdb&param=HMDB0032768	C.I. Acid Green 3		686.234	1	31.705	0.476267	1.24644
31.72_580.2913m/z	HMDB0000241		M+NH4	C34H34N4O4	36	0	-0.959992	81.3323	100 - 38.8 - 8.14 - 1.21 - 0.142	http://nonlinear.com/redirect/outbound?p=hmdb&param=HMDB0000241	Protoporphyrin IX		580.291	1	31.7207	0.0800772	1.93776
31.69_611.0541m/z	HMDB0015437		M+H	C25H22BrF3N4O4S	27.9	0	-4.72147	45.0377	93.6 - 27.8 - 100 - 28.9 - 9.02 - 1.8 - 0.28	http://nonlinear.com/redirect/outbound?p=hmdb&param=HMDB0015437	Saprisartan		611.054	1	31.6894	0.0554518	Infinity
31.74_336.2891m/z	HMDB0060408		M+NH4	C21H34O2	35.9	0	-1.89612	81.9287	100 - 23.2 - 2.97 - 0.275	http://nonlinear.com/redirect/outbound?p=hmdb&param=HMDB0060408	5alpha-Pregnan-20alpha-ol-3-one		336.289	1	31.736	0.363789	1.46052
31.74_336.2891m/z	HMDB0006759		M+NH4	C21H34O2	35.9	0	-1.89612	81.9287	100 - 23.2 - 2.97 - 0.275	http://nonlinear.com/redirect/outbound?p=hmdb&param=HMDB0006759	3a-Hydroxy-5b-pregnane-20-one		336.289	1	31.736	0.363789	1.46052
31.74_336.2891m/z	HMDB0036740		M+NH4	C21H34O2	35.9	0	-1.89612	81.9287	100 - 23.2 - 2.97 - 0.275	http://nonlinear.com/redirect/outbound?p=hmdb&param=HMDB0036740	(2E,5E,12Z,15Z)-1-Hydroxy-2,5,12,15-heneicosatetraen-4-one		336.289	1	31.736	0.363789	1.46052
31.74_336.2891m/z	HMDB0006012		M+NH4	C21H34O2	35.9	0	-1.89612	81.9287	100 - 23.2 - 2.97 - 0.275	http://nonlinear.com/redirect/outbound?p=hmdb&param=HMDB0006012	Epimetendiol		336.289	1	31.736	0.363789	1.46052
31.74_336.2891m/z	HMDB0062594		M+NH4	C21H34O2	35.9	0	-1.89612	81.9287	100 - 23.2 - 2.97 - 0.275	http://nonlinear.com/redirect/outbound?p=hmdb&param=HMDB0062594	Methyl Arachidonate		336.289	1	31.736	0.363789	1.46052
31.74_336.2891m/z	HMDB0001455		M+NH4	C21H34O2	35.9	0	-1.89612	81.9287	100 - 23.2 - 2.97 - 0.275	http://nonlinear.com/redirect/outbound?p=hmdb&param=HMDB0001455	Alloepipregnanolone		336.289	1	31.736	0.363789	1.46052
31.74_336.2891m/z	HMDB0030983		M+NH4	C21H34O2	35.9	0	-1.89612	81.9287	100 - 23.2 - 2.97 - 0.275	http://nonlinear.com/redirect/outbound?p=hmdb&param=HMDB0030983	5-(8-Pentadecenyl)-1,3-benzenediol		336.289	1	31.736	0.363789	1.46052
31.74_336.2891m/z	HMDB0001449		M+NH4	C21H34O2	35.9	0	-1.89612	81.9287	100 - 23.2 - 2.97 - 0.275	http://nonlinear.com/redirect/outbound?p=hmdb&param=HMDB0001449	Allopregnanolone		336.289	1	31.736	0.363789	1.46052
31.74_336.2891m/z	HMDB0062782		M+NH4	C21H34O2	35.9	0	-1.89612	81.9287	100 - 23.2 - 2.97 - 0.275	http://nonlinear.com/redirect/outbound?p=hmdb&param=HMDB0062782	3alpha-hydroxy-5beta-pregnan-20-one		336.289	1	31.736	0.363789	1.46052
31.74_336.2891m/z	HMDB0001471		M+NH4	C21H34O2	35.9	0	-1.89612	81.9287	100 - 23.2 - 2.97 - 0.275	http://nonlinear.com/redirect/outbound?p=hmdb&param=HMDB0001471	Epipregnanolone		336.289	1	31.736	0.363789	1.46052
31.74_755.4950m/z	HMDB0062593		M+H	C41H70O12	32.1	0	1.27439	62.0101	100 - 45.6 - 12.6 - 2.6 - 0.434	http://nonlinear.com/redirect/outbound?p=hmdb&param=HMDB0062593	Ginsenoside Mc		755.495	1	31.736	0.00247615	4.81636
31.74_755.4950m/z	HMDB0034994		M+H	C41H70O12	32.1	0	1.27439	62.0101	100 - 45.6 - 12.6 - 2.6 - 0.434	http://nonlinear.com/redirect/outbound?p=hmdb&param=HMDB0034994	Chikusetsusaponin Ia		755.495	1	31.736	0.00247615	4.81636
31.66_299.1615m/z	HMDB0035233		M+H	C15H18N6O	36.5	0	0.18282	82.8874	100 - 18.7 - 1.85 - 0.13	http://nonlinear.com/redirect/outbound?p=hmdb&param=HMDB0035233	Olomoucine		299.162	1	31.6579	0.000907228	4.68084
31.67_335.2566m/z	HMDB0040642		M+H	C21H34O3	31.4	0	-4.41994	62.3556	100 - 23.2 - 3.19 - 0.324	http://nonlinear.com/redirect/outbound?p=hmdb&param=HMDB0040642	[10]-Paradol		335.257	1	31.6736	0.693258	1.10826
31.67_335.2566m/z	HMDB0036302		M+H	C21H34O3	31.4	0	-4.41994	62.3556	100 - 23.2 - 3.19 - 0.324	http://nonlinear.com/redirect/outbound?p=hmdb&param=HMDB0036302	ent-16beta-Methoxy-19-kauranoic acid		335.257	1	31.6736	0.693258	1.10826
31.67_335.2566m/z	HMDB0029583		M+H	C21H34O3	31.4	0	-4.41994	62.3556	100 - 23.2 - 3.19 - 0.324	http://nonlinear.com/redirect/outbound?p=hmdb&param=HMDB0029583	Lycopersiconol		335.257	1	31.6736	0.693258	1.10826
31.67_335.2566m/z	HMDB0038104		M+H	C21H34O3	31.4	0	-4.41994	62.3556	100 - 23.2 - 3.19 - 0.324	http://nonlinear.com/redirect/outbound?p=hmdb&param=HMDB0038104	Isolinderenolide		335.257	1	31.6736	0.693258	1.10826
31.67_335.2566m/z	HMDB0000879		M+H	C21H34O3	31.4	0	-4.41994	62.3556	100 - 23.2 - 3.19 - 0.324	http://nonlinear.com/redirect/outbound?p=hmdb&param=HMDB0000879	Tetrahydrodeoxycorticosterone		335.257	1	31.6736	0.693258	1.10826
31.67_335.2566m/z	HMDB0035283		M+H	C21H34O3	31.4	0	-4.41994	62.3556	100 - 23.2 - 3.19 - 0.324	http://nonlinear.com/redirect/outbound?p=hmdb&param=HMDB0035283	1-(3,5-Dihydroxyphenyl)-2-pentadecanone		335.257	1	31.6736	0.693258	1.10826
33.94_239.1234m/z	HMDB0000212		M+NH4	C8H15NO6	37.6	0	-1.43365	89.9495	100 - 9.42 - 1.63 - 0.125	http://nonlinear.com/redirect/outbound?p=hmdb&param=HMDB0000212	N-Acetylgalactosamine		239.123	1	33.9397	0.0100527	4.13657
33.94_239.1234m/z	HMDB0062724		M+NH4	C8H15NO6	37.6	0	-1.43365	89.9495	100 - 9.42 - 1.63 - 0.125	http://nonlinear.com/redirect/outbound?p=hmdb&param=HMDB0062724	Aldehydo-N-acetyl-D-mannosamine		239.123	1	33.9397	0.0100527	4.13657
33.94_239.1234m/z	HMDB0001129		M+NH4	C8H15NO6	37.6	0	-1.43365	89.9495	100 - 9.42 - 1.63 - 0.125	http://nonlinear.com/redirect/outbound?p=hmdb&param=HMDB0001129	N-Acetylmannosamine		239.123	1	33.9397	0.0100527	4.13657
33.94_239.1234m/z	HMDB0062641		M+NH4	C8H15NO6	37.6	0	-1.43365	89.9495	100 - 9.42 - 1.63 - 0.125	http://nonlinear.com/redirect/outbound?p=hmdb&param=HMDB0062641	Aldehydo-N-acetyl-D-glucosamine		239.123	1	33.9397	0.0100527	4.13657
33.94_239.1234m/z	HMDB0000853		M+NH4	C8H15NO6	37.6	0	-1.43365	89.9495	100 - 9.42 - 1.63 - 0.125	http://nonlinear.com/redirect/outbound?p=hmdb&param=HMDB0000853	N-Acetyl-b-D-galactosamine		239.123	1	33.9397	0.0100527	4.13657
33.94_239.1234m/z	HMDB0062500		M+NH4	C8H15NO6	37.6	0	-1.43365	89.9495	100 - 9.42 - 1.63 - 0.125	http://nonlinear.com/redirect/outbound?p=hmdb&param=HMDB0062500	N-Acetylmannosamine-6P		239.123	1	33.9397	0.0100527	4.13657
33.94_239.1234m/z	HMDB0038751		M+NH4	C8H15NO6	37.6	0	-1.43365	89.9495	100 - 9.42 - 1.63 - 0.125	http://nonlinear.com/redirect/outbound?p=hmdb&param=HMDB0038751	Avenic acid B		239.123	1	33.9397	0.0100527	4.13657
33.94_239.1234m/z	HMDB0000803		M+NH4	C8H15NO6	37.6	0	-1.43365	89.9495	100 - 9.42 - 1.63 - 0.125	http://nonlinear.com/redirect/outbound?p=hmdb&param=HMDB0000803	Beta-N-Acetylglucosamine		239.123	1	33.9397	0.0100527	4.13657
33.94_239.1234m/z	HMDB0000215		M+NH4	C8H15NO6	37.6	0	-1.43365	89.9495	100 - 9.42 - 1.63 - 0.125	http://nonlinear.com/redirect/outbound?p=hmdb&param=HMDB0000215	N-Acetyl-D-glucosamine		239.123	1	33.9397	0.0100527	4.13657
33.96_350.3414m/z	HMDB0039937		M+H	C23H43NO	36.5	0	-0.910755	83.6059	100 - 25.8 - 3.39 - 0.304	http://nonlinear.com/redirect/outbound?p=hmdb&param=HMDB0039937	Pipercitine		350.341	1	33.9551	0.0349183	3.03941
31.60_638.0989m/z	HMDB0005790		M+NH4	C26H20O18	32.4	0	0.13937	62.0905	100 - 29 - 7.76 - 1.44 - 0.238	http://nonlinear.com/redirect/outbound?p=hmdb&param=HMDB0005790	Tannin		638.099	1	31.5955	0.00179978	197.506
31.58_280.2646m/z	HMDB0062656		M+H	C18H33NO	35.4	0	4.02909	81.5923	100 - 20.3 - 2.15 - 0.159	http://nonlinear.com/redirect/outbound?p=hmdb&param=HMDB0062656	Linoleamide		280.265	1	31.58	0.46018	28.7348
31.58_280.2646m/z	HMDB0034495		M+NH4	C18H30O	35.4	0	4.29071	81.9182	100 - 19.9 - 2.07 - 0.151	http://nonlinear.com/redirect/outbound?p=hmdb&param=HMDB0034495	6,10,14-Trimethyl-5,9,13-pentadecatrien-2-one		280.265	1	31.58	0.46018	28.7348
31.58_280.2646m/z	HMDB0037519		M+NH4	C18H30O	35.4	0	4.29071	81.9182	100 - 19.9 - 2.07 - 0.151	http://nonlinear.com/redirect/outbound?p=hmdb&param=HMDB0037519	2-(5,8-Tetradecadienyl)cyclobutanone		280.265	1	31.58	0.46018	28.7348
31.56_653.4259m/z	HMDB0039049		M+H	C36H60O10	35.9	0	-0.00278857	79.348	100 - 40 - 9.85 - 1.81 - 0.27	http://nonlinear.com/redirect/outbound?p=hmdb&param=HMDB0039049	Notoginsenoside T1		653.426	1	31.5642	0.00929551	5.41847
31.56_668.1045m/z	HMDB0033267		M+NH4	C34H18O14	33.6	0	1.61818	69.7359	100 - 37.5 - 9.71 - 1.88 - 0.304	http://nonlinear.com/redirect/outbound?p=hmdb&param=HMDB0033267	Bisnorbadioquinone A		668.105	1	31.5642	0.00592276	8.24881
31.55_374.3044m/z	HMDB0002007		M+NH4	C24H36O2	34.7	0	-2.64454	76.5716	100 - 26.4 - 3.77 - 0.381	http://nonlinear.com/redirect/outbound?p=hmdb&param=HMDB0002007	Tetracosahexaenoic acid		374.304	1	31.5485	0.56661	20.6968
31.55_374.3044m/z	HMDB0060117		M+NH4	C24H36O2	34.7	0	-2.64454	76.5716	100 - 26.4 - 3.77 - 0.381	http://nonlinear.com/redirect/outbound?p=hmdb&param=HMDB0060117	Tetracosahexaenoic acid, n-3		374.304	1	31.5485	0.56661	20.6968
31.58_306.2778m/z	HMDB0034736		M+NH4	C20H32O	36.1	0	-4.54509	85.5716	100 - 22 - 2.52 - 0.199	http://nonlinear.com/redirect/outbound?p=hmdb&param=HMDB0034736	Abietinol		306.278	1	31.58	0.0893655	4.18779
31.58_306.2778m/z	HMDB0011618		M+NH4	C20H32O	36.1	0	-4.54509	85.5716	100 - 22 - 2.52 - 0.199	http://nonlinear.com/redirect/outbound?p=hmdb&param=HMDB0011618	All-trans-13,14-dihydroretinol		306.278	1	31.58	0.0893655	4.18779
31.58_306.2778m/z	HMDB0036727		M+NH4	C20H32O	36.1	0	-4.54509	85.5716	100 - 22 - 2.52 - 0.199	http://nonlinear.com/redirect/outbound?p=hmdb&param=HMDB0036727	ent-16-Kauren-19-ol		306.278	1	31.58	0.0893655	4.18779
31.58_853.5482m/z	HMDB0009705		M+NH4	C49H74NO8P	34.4	0	-0.974747	73.3625	100 - 54.5 - 16.2 - 3.44 - 0.578	http://nonlinear.com/redirect/outbound?p=hmdb&param=HMDB0009705	PE(22:6(4Z,7Z,10Z,13Z,16Z,19Z)/22:6(4Z,7Z,10Z,13Z,16Z,19Z))		853.548	1	31.58	0.00239642	26.0646
31.58_429.2179m/z	HMDB0015227		M+NH4	C24H26FNO4	37.4	0	-1.29638	88.7649	100 - 26.8 - 4.27 - 0.503	http://nonlinear.com/redirect/outbound?p=hmdb&param=HMDB0015227	Fluvastatin		429.218	1	31.58	0.501953	1.49258
31.64_723.4633m/z	HMDB0061026		M+NH4	C35H63NO13	35.1	0	-0.688399	76.1	100 - 39.4 - 10.2 - 2 - 0.32	http://nonlinear.com/redirect/outbound?p=hmdb&param=HMDB0061026	norerythromycin		723.463	1	31.6423	0.109805	4.36141
31.63_349.2704m/z	HMDB0061636		M+NH4	C17H33NO5	35.8	0	2.25737	81.6888	100 - 19.3 - 2.79 - 0.3	http://nonlinear.com/redirect/outbound?p=hmdb&param=HMDB0061636	3-hydroxydecanoyl carnitine		349.27	1	31.6266	0.511056	2.70597
33.96_692.4498m/z	HMDB0038343		M+H	C42H61NO7	31.6	0	-3.36841	61.9263	100 - 46.8 - 12.1 - 2.26 - 0.336	http://nonlinear.com/redirect/outbound?p=hmdb&param=HMDB0038343	13-Demethylspirolide C		692.45	1	33.9551	0.097491	2.69015
33.96_692.4498m/z	HMDB0039434		M+H	C42H61NO7	31.6	0	-3.36841	61.9263	100 - 46.8 - 12.1 - 2.26 - 0.336	http://nonlinear.com/redirect/outbound?p=hmdb&param=HMDB0039434	Spirolide A		692.45	1	33.9551	0.097491	2.69015
31.63_800.5248m/z	HMDB0008248		M+H	C46H74NO8P	29.6	0	2.95818	51.3963	100 - 51.3 - 14.5 - 2.95 - 0.477	http://nonlinear.com/redirect/outbound?p=hmdb&param=HMDB0008248	PC(18:4(6Z,9Z,12Z,15Z)/20:5(5Z,8Z,11Z,14Z,17Z))		800.525	1	31.6266	0.0622343	Infinity
31.63_800.5248m/z	HMDB0008503		M+H	C46H74NO8P	29.6	0	2.95818	51.3963	100 - 51.3 - 14.5 - 2.95 - 0.477	http://nonlinear.com/redirect/outbound?p=hmdb&param=HMDB0008503	PC(20:5(5Z,8Z,11Z,14Z,17Z)/18:4(6Z,9Z,12Z,15Z))		800.525	1	31.6266	0.0622343	Infinity
31.61_653.0957m/z	HMDB0036349		M+H	C27H24O19	35.7	0	-4.19174	83.587	100 - 30.2 - 8.31 - 1.59 - 0.272	http://nonlinear.com/redirect/outbound?p=hmdb&param=HMDB0036349	Amlaic acid		653.096	1	31.611	0.000244802	7.16055
31.61_616.1460m/z	HMDB0034314		M+NH4	C32H22O12	33.3	0	1.74609	68.678	100 - 35.3 - 8.52 - 1.54 - 0.231	http://nonlinear.com/redirect/outbound?p=hmdb&param=HMDB0034314	Fusaroskyrin		616.146	1	31.611	0.256225	Infinity
31.63_546.3535m/z	HMDB0010393		M+H	C28H52NO7P	37.8	0	-3.46118	92.8312	100 - 31.5 - 6.24 - 0.924 - 0.111	http://nonlinear.com/redirect/outbound?p=hmdb&param=HMDB0010393	LysoPC(20:3(5Z,8Z,11Z))		546.354	1	31.6266	1.36479e-05	3.06045
31.63_546.3535m/z	HMDB0010394		M+H	C28H52NO7P	37.8	0	-3.46118	92.8312	100 - 31.5 - 6.24 - 0.924 - 0.111	http://nonlinear.com/redirect/outbound?p=hmdb&param=HMDB0010394	LysoPC(20:3(8Z,11Z,14Z))		546.354	1	31.6266	1.36479e-05	3.06045
31.92_375.3267m/z	HMDB0039865		M+H	C25H42O2	34.6	0	2.43897	75.7025	100 - 27.6 - 4.07 - 0.424	http://nonlinear.com/redirect/outbound?p=hmdb&param=HMDB0039865	5-(10-Nonadecenyl)-1,3-benzenediol		375.327	1	31.9191	1	1
31.92_375.3267m/z	HMDB0031677		M+H	C25H42O2	34.6	0	2.43897	75.7025	100 - 27.6 - 4.07 - 0.424	http://nonlinear.com/redirect/outbound?p=hmdb&param=HMDB0031677	5-(14-Nonadecenyl)-1,3-benzenediol		375.327	1	31.9191	1	1
31.92_375.3267m/z	HMDB0039866		M+H	C25H42O2	34.6	0	2.43897	75.7025	100 - 27.6 - 4.07 - 0.424	http://nonlinear.com/redirect/outbound?p=hmdb&param=HMDB0039866	5-(12-Nonadecenyl)-1,3-benzenediol		375.327	1	31.9191	1	1
31.93_506.3596m/z	HMDB0010408		M+H	C26H52NO6P	35.5	0	-1.87696	79.9947	100 - 29.3 - 5.38 - 0.737	http://nonlinear.com/redirect/outbound?p=hmdb&param=HMDB0010408	LysoPC(P-18:1(9Z))		506.36	1	31.9345	0.0517246	2.80411
31.95_315.1606m/z	HMDB0039063		M+H	C19H22O4	35	0	4.74639	80.5383	100 - 21 - 2.91 - 0.303	http://nonlinear.com/redirect/outbound?p=hmdb&param=HMDB0039063	7-[(6-Hydroxy-3,7-dimethyl-2,7-octadienyl)oxy]-2H-1-benzopyran-2-one		315.161	1	31.95	0.191813	3.23648
31.95_315.1606m/z	HMDB0032726		M+H	C19H22O4	35	0	4.74639	80.5383	100 - 21 - 2.91 - 0.303	http://nonlinear.com/redirect/outbound?p=hmdb&param=HMDB0032726	Menadiol dibutyrate		315.161	1	31.95	0.191813	3.23648
31.95_315.1606m/z	HMDB0038013		M+H	C19H22O4	35	0	4.74639	80.5383	100 - 21 - 2.91 - 0.303	http://nonlinear.com/redirect/outbound?p=hmdb&param=HMDB0038013	Gibberellin A120		315.161	1	31.95	0.191813	3.23648
31.95_313.1683m/z	HMDB0005037		M+NH4	C14H21N3O2S	35.3	0	-3.19794	80.1898	100 - 17.4 - 6.35 - 0.892 - 0.107	http://nonlinear.com/redirect/outbound?p=hmdb&param=HMDB0005037	Sumatriptan		313.168	1	31.95	0.0402201	3.41983
31.95_653.4230m/z	HMDB0039049		M+H	C36H60O10	38.2	0	-4.55465	96.0586	100 - 40 - 9.85 - 1.81 - 0.27	http://nonlinear.com/redirect/outbound?p=hmdb&param=HMDB0039049	Notoginsenoside T1		653.423	1	31.95	0.0204114	4.0058
33.92_589.4267m/z	HMDB0040807		M+H	C39H56O4	32.4	0	2.61915	65.2847	100 - 43 - 9.83 - 1.58 - 0.198	http://nonlinear.com/redirect/outbound?p=hmdb&param=HMDB0040807	Caffeoylcycloartenol		589.427	1	33.9242	0.0165555	3.30939
31.86_386.3049m/z	HMDB0039761		M+NH4	C25H36O2	36.8	0	-1.35784	85.7264	100 - 27.5 - 4.05 - 0.422	http://nonlinear.com/redirect/outbound?p=hmdb&param=HMDB0039761	1,1'-[1,13-Tridecanediylbis(oxy)]bisbenzene		386.305	1	31.8581	0.332491	1.32973
31.86_386.3049m/z	HMDB0036054		M+NH4	C25H36O2	36.8	0	-1.35784	85.7264	100 - 27.5 - 4.05 - 0.422	http://nonlinear.com/redirect/outbound?p=hmdb&param=HMDB0036054	12'-Apo-b-carotene-3,12'-diol		386.305	1	31.8581	0.332491	1.32973
31.86_386.3049m/z	HMDB0036013		M+NH4	C25H36O2	36.8	0	-1.35784	85.7264	100 - 27.5 - 4.05 - 0.422	http://nonlinear.com/redirect/outbound?p=hmdb&param=HMDB0036013	(R)-3,4-Dihydro-2-(4,8,12-trimethyl-3,7,11-tridecatrienyl)-2H-1-benzopyran-6-ol		386.305	1	31.8581	0.332491	1.32973
31.86_229.1221m/z	HMDB0033878		M+H	C15H16O2	38.9	0	-0.912429	95.8004	100 - 16.5 - 1.68 - 0.128	http://nonlinear.com/redirect/outbound?p=hmdb&param=HMDB0033878	(S)-Curzeone		229.122	1	31.8581	0.211189	1.40767
31.86_229.1221m/z	HMDB0014604		M+H	C15H16O2	38.9	0	-0.912429	95.8004	100 - 16.5 - 1.68 - 0.128	http://nonlinear.com/redirect/outbound?p=hmdb&param=HMDB0014604	Nabumetone		229.122	1	31.8581	0.211189	1.40767
31.86_229.1221m/z	HMDB0032133		M+H	C15H16O2	38.9	0	-0.912429	95.8004	100 - 16.5 - 1.68 - 0.128	http://nonlinear.com/redirect/outbound?p=hmdb&param=HMDB0032133	Bisphenol A		229.122	1	31.8581	0.211189	1.40767
31.86_229.1221m/z	HMDB0061836		M+H	C15H16O2	38.9	0	-0.912429	95.8004	100 - 16.5 - 1.68 - 0.128	http://nonlinear.com/redirect/outbound?p=hmdb&param=HMDB0061836	bis(Benzyloxy)methane		229.122	1	31.8581	0.211189	1.40767
31.86_425.1986m/z	HMDB0014969		M+NH4	C21H24F3N3S	37.3	0	1.09005	87.9849	100 - 24.9 - 7.49 - 1.31 - 0.159	http://nonlinear.com/redirect/outbound?p=hmdb&param=HMDB0014969	Trifluoperazine		425.199	1	31.8581	0.0826756	1.30385
31.86_397.1664m/z	HMDB0035795		M+H	C23H24O6	35.4	0	4.70983	82.6583	100 - 25.4 - 4.32 - 0.552	http://nonlinear.com/redirect/outbound?p=hmdb&param=HMDB0035795	gamma-Mangostin		397.166	1	31.8581	0.12025	2.02958
31.86_397.1664m/z	HMDB0041338		M+H	C23H24O6	35.4	0	4.70983	82.6583	100 - 25.4 - 4.32 - 0.552	http://nonlinear.com/redirect/outbound?p=hmdb&param=HMDB0041338	4-(1,1-Dimethyl-2-propenyl)-1,3,5,6-tetrahydroxy-7-prenylxanthone		397.166	1	31.8581	0.12025	2.02958
31.86_397.1664m/z	HMDB0039611		M+H	C23H24O6	35.4	0	4.70983	82.6583	100 - 25.4 - 4.32 - 0.552	http://nonlinear.com/redirect/outbound?p=hmdb&param=HMDB0039611	Curcumin I		397.166	1	31.8581	0.12025	2.02958
31.86_397.1664m/z	HMDB0030700		M+H	C23H24O6	35.4	0	4.70983	82.6583	100 - 25.4 - 4.32 - 0.552	http://nonlinear.com/redirect/outbound?p=hmdb&param=HMDB0030700	Gartanin		397.166	1	31.8581	0.12025	2.02958
31.86_397.1664m/z	HMDB0033328		M+H	C23H24O6	35.4	0	4.70983	82.6583	100 - 25.4 - 4.32 - 0.552	http://nonlinear.com/redirect/outbound?p=hmdb&param=HMDB0033328	BR-Xanthone A		397.166	1	31.8581	0.12025	2.02958
31.86_397.1664m/z	HMDB0030900		M+H	C20H28O6S	36.4	0	-3.7997	86.3271	100 - 23 - 8.27 - 1.46 - 0.229	http://nonlinear.com/redirect/outbound?p=hmdb&param=HMDB0030900	Eremopetasitenin A2		397.166	1	31.8581	0.12025	2.02958
31.86_177.1269m/z	HMDB0034177		M+H	C12H16O	38.8	0	-2.6426	97.1158	100 - 13.2 - 1.01	http://nonlinear.com/redirect/outbound?p=hmdb&param=HMDB0034177	(S)-4-(4-Methylphenyl)-2-pentanone		177.127	1	31.8581	0.390228	1.37329
31.86_177.1269m/z	HMDB0036021		M+H	C12H16O	38.8	0	-2.6426	97.1158	100 - 13.2 - 1.01	http://nonlinear.com/redirect/outbound?p=hmdb&param=HMDB0036021	Rhubafuran		177.127	1	31.8581	0.390228	1.37329
31.86_177.1269m/z	HMDB0031569		M+H	C12H16O	38.8	0	-2.6426	97.1158	100 - 13.2 - 1.01	http://nonlinear.com/redirect/outbound?p=hmdb&param=HMDB0031569	4-Methyl-1-phenyl-2-pentanone		177.127	1	31.8581	0.390228	1.37329
31.86_177.1269m/z	HMDB0036171		M+H	C12H16O	38.8	0	-2.6426	97.1158	100 - 13.2 - 1.01	http://nonlinear.com/redirect/outbound?p=hmdb&param=HMDB0036171	3-(4-Isopropylphenyl)propanal		177.127	1	31.8581	0.390228	1.37329
31.86_285.1848m/z	HMDB0038050		M+H	C19H24O2	39.2	0	-0.524571	96.5116	100 - 20.9 - 2.48 - 0.216	http://nonlinear.com/redirect/outbound?p=hmdb&param=HMDB0038050	alpha-Terpinyl cinnamate		285.185	1	31.8581	0.419775	1.20948
31.86_285.1848m/z	HMDB0030432		M+H	C19H24O2	39.2	0	-0.524571	96.5116	100 - 20.9 - 2.48 - 0.216	http://nonlinear.com/redirect/outbound?p=hmdb&param=HMDB0030432	Linalyl cinnamate		285.185	1	31.8581	0.419775	1.20948
31.86_285.1848m/z	HMDB0003422		M+H	C19H24O2	39.2	0	-0.524571	96.5116	100 - 20.9 - 2.48 - 0.216	http://nonlinear.com/redirect/outbound?p=hmdb&param=HMDB0003422	Boldione		285.185	1	31.8581	0.419775	1.20948
31.86_363.2287m/z	HMDB0015409		M+NH4	C20H27NO4	38.8	0	2.65341	97.0021	100 - 22.5 - 3.23 - 0.348	http://nonlinear.com/redirect/outbound?p=hmdb&param=HMDB0015409	Bevantolol		363.229	1	31.8581	0.0482352	1.24505
31.86_363.2287m/z	HMDB0041446		M+NH4	C20H27NO4	38.8	0	2.65341	97.0021	100 - 22.5 - 3.23 - 0.348	http://nonlinear.com/redirect/outbound?p=hmdb&param=HMDB0041446	Rosmaricine		363.229	1	31.8581	0.0482352	1.24505
31.90_335.2572m/z	HMDB0040642		M+H	C21H34O3	35.2	0	-2.51535	78.9071	100 - 23.2 - 3.19 - 0.324	http://nonlinear.com/redirect/outbound?p=hmdb&param=HMDB0040642	[10]-Paradol		335.257	1	31.9038	0.00277013	82.4523
31.90_335.2572m/z	HMDB0036302		M+H	C21H34O3	35.2	0	-2.51535	78.9071	100 - 23.2 - 3.19 - 0.324	http://nonlinear.com/redirect/outbound?p=hmdb&param=HMDB0036302	ent-16beta-Methoxy-19-kauranoic acid		335.257	1	31.9038	0.00277013	82.4523
31.90_335.2572m/z	HMDB0029583		M+H	C21H34O3	35.2	0	-2.51535	78.9071	100 - 23.2 - 3.19 - 0.324	http://nonlinear.com/redirect/outbound?p=hmdb&param=HMDB0029583	Lycopersiconol		335.257	1	31.9038	0.00277013	82.4523
31.90_335.2572m/z	HMDB0038104		M+H	C21H34O3	35.2	0	-2.51535	78.9071	100 - 23.2 - 3.19 - 0.324	http://nonlinear.com/redirect/outbound?p=hmdb&param=HMDB0038104	Isolinderenolide		335.257	1	31.9038	0.00277013	82.4523
31.90_335.2572m/z	HMDB0000879		M+H	C21H34O3	35.2	0	-2.51535	78.9071	100 - 23.2 - 3.19 - 0.324	http://nonlinear.com/redirect/outbound?p=hmdb&param=HMDB0000879	Tetrahydrodeoxycorticosterone		335.257	1	31.9038	0.00277013	82.4523
31.90_335.2572m/z	HMDB0035283		M+H	C21H34O3	35.2	0	-2.51535	78.9071	100 - 23.2 - 3.19 - 0.324	http://nonlinear.com/redirect/outbound?p=hmdb&param=HMDB0035283	1-(3,5-Dihydroxyphenyl)-2-pentadecanone		335.257	1	31.9038	0.00277013	82.4523
31.90_522.2802m/z	HMDB0061694		M+H	C24H44NO9P-2	33.9	0	-4.67174	74.9789	100 - 27.2 - 5.4 - 0.799	http://nonlinear.com/redirect/outbound?p=hmdb&param=HMDB0061694	1-Oleoylglycerophosphoserine		522.28	1	31.9038	0.664141	2.7169
31.87_379.2029m/z	HMDB0061127		M+H	C23H26N2O3	36.3	0	3.36478	85.6367	100 - 26 - 3.87 - 0.419	http://nonlinear.com/redirect/outbound?p=hmdb&param=HMDB0061127	4R-Hydroxy solifenacin		379.203	1	31.8734	0.385316	1.41705
31.89_347.1955m/z	HMDB0038724		M+NH4	C19H23NO4	36.1	0	-3.08564	84.3808	100 - 21.3 - 2.99 - 0.314	http://nonlinear.com/redirect/outbound?p=hmdb&param=HMDB0038724	xi-Anomuricine		347.196	1	31.8886	0.130348	1.82437
31.89_347.1955m/z	HMDB0003601		M+NH4	C19H23NO4	36.1	0	-3.08564	84.3808	100 - 21.3 - 2.99 - 0.314	http://nonlinear.com/redirect/outbound?p=hmdb&param=HMDB0003601	(S)-Reticuline		347.196	1	31.8886	0.130348	1.82437
31.89_325.2132m/z	HMDB0041906		M+NH4	C17H25NO4	37.7	0	3.24869	92.322	100 - 19.2 - 2.56 - 0.257	http://nonlinear.com/redirect/outbound?p=hmdb&param=HMDB0041906	Ibopamine		325.213	1	31.8886	0.183341	1.48824
31.98_545.3829m/z	HMDB0035340		M+H	C33H52O6	35.1	0	-1.32026	76.8754	100 - 36.5 - 7.71 - 1.19 - 0.148	http://nonlinear.com/redirect/outbound?p=hmdb&param=HMDB0035340	Ganoderic acid Mi		545.383	1	31.9811	0.480199	1.26073
31.98_545.3829m/z	HMDB0035354		M+H	C33H52O6	35.1	0	-1.32026	76.8754	100 - 36.5 - 7.71 - 1.19 - 0.148	http://nonlinear.com/redirect/outbound?p=hmdb&param=HMDB0035354	Ganoderic acid Mj		545.383	1	31.9811	0.480199	1.26073
31.98_459.1706m/z	HMDB0041222		M+H	C17H30O14	36.3	0	-0.531699	82.1068	100 - 19.3 - 4.63 - 0.654	http://nonlinear.com/redirect/outbound?p=hmdb&param=HMDB0041222	a-L-Fucopyranosyl-(1->2)-b-D-galactopyranosyl-(1->2)-D-xylose		459.171	1	31.9811	0.163753	1.72026
32.00_301.2134m/z	HMDB0060994		M+NH4	C15H25NO4	38.4	0	4.41382	97.0077	100 - 17 - 2.18 - 0.208	http://nonlinear.com/redirect/outbound?p=hmdb&param=HMDB0060994	alpha-Hydroxymetoprolol		301.213	1	31.9965	0.891366	1.14381
31.98_587.3845m/z	HMDB0010402		M+NH4	C30H52NO7P	35.5	0	4.4126	82.3988	100 - 33.7 - 6.93 - 1.06 - 0.132	http://nonlinear.com/redirect/outbound?p=hmdb&param=HMDB0010402	LysoPC(22:5(4Z,7Z,10Z,13Z,16Z))		587.384	1	31.9811	0.203323	Infinity
31.98_587.3845m/z	HMDB0010403		M+NH4	C30H52NO7P	35.5	0	4.4126	82.3988	100 - 33.7 - 6.93 - 1.06 - 0.132	http://nonlinear.com/redirect/outbound?p=hmdb&param=HMDB0010403	LysoPC(22:5(7Z,10Z,13Z,16Z,19Z))		587.384	1	31.9811	0.203323	Infinity
31.98_587.3845m/z	HMDB0040684		M+NH4	C37H47NO4	35.3	0	0.251083	77.0272	100 - 41.1 - 9.04 - 1.4 - 0.171	http://nonlinear.com/redirect/outbound?p=hmdb&param=HMDB0040684	Janthitrem C		587.384	1	31.9811	0.203323	Infinity
31.98_385.1669m/z	HMDB0062611		M+H	C19H28O6S	34.6	0	-2.73102	76.0312	100 - 21.9 - 8.04 - 1.37 - 0.214	http://nonlinear.com/redirect/outbound?p=hmdb&param=HMDB0062611	16alpha-hydroxydehydroepiandrosterone 3-sulfate		385.167	1	31.9811	0.0269942	4.28105
31.98_385.1669m/z	HMDB0000386		M+H	C19H28O6S	34.6	0	-2.73102	76.0312	100 - 21.9 - 8.04 - 1.37 - 0.214	http://nonlinear.com/redirect/outbound?p=hmdb&param=HMDB0000386	3b,16a-Dihydroxyandrostenone sulfate		385.167	1	31.9811	0.0269942	4.28105
33.91_693.4498m/z	HMDB0031093		M+H	C39H65O8P	32.5	0	1.15821	64.0034	100 - 43.2 - 10.8 - 1.96 - 0.287	http://nonlinear.com/redirect/outbound?p=hmdb&param=HMDB0031093	9,12,15-Octadecatrienoic acid 1-[(phosphonoxy)methyl]-1,2-ethanediyl ester		693.45	1	33.9088	0.17925	1.74435
31.95_403.1370m/z	HMDB0039379		M+H	C21H22O8	34.6	0	-4.36915	78.0861	100 - 23.3 - 4.23 - 0.564	http://nonlinear.com/redirect/outbound?p=hmdb&param=HMDB0039379	Chrysaloin		403.137	1	31.95	0.100301	3.08469
31.95_403.1370m/z	HMDB0035415		M+H	C21H22O8	34.6	0	-4.36915	78.0861	100 - 23.3 - 4.23 - 0.564	http://nonlinear.com/redirect/outbound?p=hmdb&param=HMDB0035415	3,3',4',5,6,8-Hexamethoxyflavone		403.137	1	31.95	0.100301	3.08469
31.95_403.1370m/z	HMDB0029308		M+H	C21H22O8	34.6	0	-4.36915	78.0861	100 - 23.3 - 4.23 - 0.564	http://nonlinear.com/redirect/outbound?p=hmdb&param=HMDB0029308	Hexamethylquercetagetin		403.137	1	31.95	0.100301	3.08469
31.95_403.1370m/z	HMDB0029540		M+H	C21H22O8	34.6	0	-4.36915	78.0861	100 - 23.3 - 4.23 - 0.564	http://nonlinear.com/redirect/outbound?p=hmdb&param=HMDB0029540	Nobiletin		403.137	1	31.95	0.100301	3.08469
31.95_403.1370m/z	HMDB0037755		M+H	C21H22O8	34.6	0	-4.36915	78.0861	100 - 23.3 - 4.23 - 0.564	http://nonlinear.com/redirect/outbound?p=hmdb&param=HMDB0037755	3,3',4',5,7,8-Hexamethoxyflavone		403.137	1	31.95	0.100301	3.08469
31.95_351.1218m/z	HMDB0032602		M+H	C21H18O5	35.1	0	-2.6171	78.6777	100 - 23.1 - 3.58 - 0.415	http://nonlinear.com/redirect/outbound?p=hmdb&param=HMDB0032602	4'-O-Methylkanzonol W		351.122	1	31.95	0.0590289	3.80813
33.92_415.2942m/z	HMDB0012280		M+NH4	C18H40NO6P	35.9	0	2.65367	82.522	100 - 20.5 - 3.23 - 0.376	http://nonlinear.com/redirect/outbound?p=hmdb&param=HMDB0012280	Phytosphingosine-1-P		415.294	1	33.9242	0.469205	1.33758
31.95_346.1793m/z	HMDB0030224		M+H	C23H23NO2	34.9	0	-2.33406	77.2316	100 - 25.6 - 3.55 - 0.35	http://nonlinear.com/redirect/outbound?p=hmdb&param=HMDB0030224	Murrayacinine		346.179	1	31.95	0.00101981	22.0005
31.95_346.1793m/z	HMDB0042039		M+NH4	C15H24N2O4S	35.7	0	-0.469394	79.2111	100 - 18.2 - 6.9 - 1.02 - 0.141	http://nonlinear.com/redirect/outbound?p=hmdb&param=HMDB0042039	Tiapride		346.179	1	31.95	0.00101981	22.0005
31.97_641.5131m/z	HMDB0007121		M+H	C41H68O5	34.4	0	-1.32182	73.5632	100 - 45.3 - 11.1 - 1.91 - 0.259	http://nonlinear.com/redirect/outbound?p=hmdb&param=HMDB0007121	DG(16:0/22:6(4Z,7Z,10Z,13Z,16Z,19Z)/0:0)		641.513	1	31.9656	0.168037	7.31952
31.97_641.5131m/z	HMDB0056035		M+H	C41H68O5	34.4	0	-1.32182	73.5632	100 - 45.3 - 11.1 - 1.91 - 0.259	http://nonlinear.com/redirect/outbound?p=hmdb&param=HMDB0056035	DG(16:0/0:0/22:6n3)		641.513	1	31.9656	0.168037	7.31952
31.97_641.5131m/z	HMDB0056175		M+H	C41H68O5	34.4	0	-1.32182	73.5632	100 - 45.3 - 11.1 - 1.91 - 0.259	http://nonlinear.com/redirect/outbound?p=hmdb&param=HMDB0056175	DG(16:1n7/0:0/22:5n3)		641.513	1	31.9656	0.168037	7.31952
31.97_641.5131m/z	HMDB0056326		M+H	C41H68O5	34.4	0	-1.32182	73.5632	100 - 45.3 - 11.1 - 1.91 - 0.259	http://nonlinear.com/redirect/outbound?p=hmdb&param=HMDB0056326	DG(20:3n6/0:0/18:3n3)		641.513	1	31.9656	0.168037	7.31952
31.97_641.5131m/z	HMDB0056213		M+H	C41H68O5	34.4	0	-1.32182	73.5632	100 - 45.3 - 11.1 - 1.91 - 0.259	http://nonlinear.com/redirect/outbound?p=hmdb&param=HMDB0056213	DG(18:1n9/0:0/20:5n3)		641.513	1	31.9656	0.168037	7.31952
31.97_641.5131m/z	HMDB0007148		M+H	C41H68O5	34.4	0	-1.32182	73.5632	100 - 45.3 - 11.1 - 1.91 - 0.259	http://nonlinear.com/redirect/outbound?p=hmdb&param=HMDB0007148	DG(16:1(9Z)/22:5(4Z,7Z,10Z,13Z,16Z)/0:0)		641.513	1	31.9656	0.168037	7.31952
31.97_641.5131m/z	HMDB0056194		M+H	C41H68O5	34.4	0	-1.32182	73.5632	100 - 45.3 - 11.1 - 1.91 - 0.259	http://nonlinear.com/redirect/outbound?p=hmdb&param=HMDB0056194	DG(18:1n7/0:0/20:5n3)		641.513	1	31.9656	0.168037	7.31952
31.97_641.5131m/z	HMDB0056245		M+H	C41H68O5	34.4	0	-1.32182	73.5632	100 - 45.3 - 11.1 - 1.91 - 0.259	http://nonlinear.com/redirect/outbound?p=hmdb&param=HMDB0056245	DG(20:3n9/0:0/18:3n3)		641.513	1	31.9656	0.168037	7.31952
31.97_641.5131m/z	HMDB0007257		M+H	C41H68O5	34.4	0	-1.32182	73.5632	100 - 45.3 - 11.1 - 1.91 - 0.259	http://nonlinear.com/redirect/outbound?p=hmdb&param=HMDB0007257	DG(18:2(9Z,12Z)/20:4(5Z,8Z,11Z,14Z)/0:0)		641.513	1	31.9656	0.168037	7.31952
31.97_641.5131m/z	HMDB0056298		M+H	C41H68O5	34.4	0	-1.32182	73.5632	100 - 45.3 - 11.1 - 1.91 - 0.259	http://nonlinear.com/redirect/outbound?p=hmdb&param=HMDB0056298	DG(18:3n6/0:0/20:3n6)		641.513	1	31.9656	0.168037	7.31952
31.97_641.5131m/z	HMDB0007201		M+H	C41H68O5	34.4	0	-1.32182	73.5632	100 - 45.3 - 11.1 - 1.91 - 0.259	http://nonlinear.com/redirect/outbound?p=hmdb&param=HMDB0007201	DG(18:1(11Z)/20:5(5Z,8Z,11Z,14Z,17Z)/0:0)		641.513	1	31.9656	0.168037	7.31952
31.97_641.5131m/z	HMDB0007481		M+H	C41H68O5	34.4	0	-1.32182	73.5632	100 - 45.3 - 11.1 - 1.91 - 0.259	http://nonlinear.com/redirect/outbound?p=hmdb&param=HMDB0007481	DG(20:3(8Z,11Z,14Z)/18:3(6Z,9Z,12Z)/0:0)		641.513	1	31.9656	0.168037	7.31952
31.97_641.5131m/z	HMDB0007284		M+H	C41H68O5	34.4	0	-1.32182	73.5632	100 - 45.3 - 11.1 - 1.91 - 0.259	http://nonlinear.com/redirect/outbound?p=hmdb&param=HMDB0007284	DG(18:3(6Z,9Z,12Z)/20:3(5Z,8Z,11Z)/0:0)		641.513	1	31.9656	0.168037	7.31952
31.97_641.5131m/z	HMDB0007230		M+H	C41H68O5	34.4	0	-1.32182	73.5632	100 - 45.3 - 11.1 - 1.91 - 0.259	http://nonlinear.com/redirect/outbound?p=hmdb&param=HMDB0007230	DG(18:1(9Z)/20:5(5Z,8Z,11Z,14Z,17Z)/0:0)		641.513	1	31.9656	0.168037	7.31952
31.97_641.5131m/z	HMDB0007313		M+H	C41H68O5	34.4	0	-1.32182	73.5632	100 - 45.3 - 11.1 - 1.91 - 0.259	http://nonlinear.com/redirect/outbound?p=hmdb&param=HMDB0007313	DG(18:3(9Z,12Z,15Z)/20:3(5Z,8Z,11Z)/0:0)		641.513	1	31.9656	0.168037	7.31952
31.97_641.5131m/z	HMDB0007425		M+H	C41H68O5	34.4	0	-1.32182	73.5632	100 - 45.3 - 11.1 - 1.91 - 0.259	http://nonlinear.com/redirect/outbound?p=hmdb&param=HMDB0007425	DG(20:2(11Z,14Z)/18:4(6Z,9Z,12Z,15Z)/0:0)		641.513	1	31.9656	0.168037	7.31952
31.97_641.5131m/z	HMDB0007149		M+H	C41H68O5	34.4	0	-1.32182	73.5632	100 - 45.3 - 11.1 - 1.91 - 0.259	http://nonlinear.com/redirect/outbound?p=hmdb&param=HMDB0007149	DG(16:1(9Z)/22:5(7Z,10Z,13Z,16Z,19Z)/0:0)		641.513	1	31.9656	0.168037	7.31952
31.97_641.5131m/z	HMDB0056238		M+H	C41H68O5	34.4	0	-1.32182	73.5632	100 - 45.3 - 11.1 - 1.91 - 0.259	http://nonlinear.com/redirect/outbound?p=hmdb&param=HMDB0056238	DG(20:3n9/0:0/18:3n6)		641.513	1	31.9656	0.168037	7.31952
31.97_641.5131m/z	HMDB0007452		M+H	C41H68O5	34.4	0	-1.32182	73.5632	100 - 45.3 - 11.1 - 1.91 - 0.259	http://nonlinear.com/redirect/outbound?p=hmdb&param=HMDB0007452	DG(20:3(5Z,8Z,11Z)/18:3(6Z,9Z,12Z)/0:0)		641.513	1	31.9656	0.168037	7.31952
31.97_641.5131m/z	HMDB0056170		M+H	C41H68O5	34.4	0	-1.32182	73.5632	100 - 45.3 - 11.1 - 1.91 - 0.259	http://nonlinear.com/redirect/outbound?p=hmdb&param=HMDB0056170	DG(16:1n7/0:0/22:5n6)		641.513	1	31.9656	0.168037	7.31952
31.97_641.5131m/z	HMDB0007482		M+H	C41H68O5	34.4	0	-1.32182	73.5632	100 - 45.3 - 11.1 - 1.91 - 0.259	http://nonlinear.com/redirect/outbound?p=hmdb&param=HMDB0007482	DG(20:3(8Z,11Z,14Z)/18:3(9Z,12Z,15Z)/0:0)		641.513	1	31.9656	0.168037	7.31952
31.97_641.5131m/z	HMDB0007708		M+H	C41H68O5	34.4	0	-1.32182	73.5632	100 - 45.3 - 11.1 - 1.91 - 0.259	http://nonlinear.com/redirect/outbound?p=hmdb&param=HMDB0007708	DG(22:5(4Z,7Z,10Z,13Z,16Z)/16:1(9Z)/0:0)		641.513	1	31.9656	0.168037	7.31952
31.97_641.5131m/z	HMDB0007341		M+H	C41H68O5	34.4	0	-1.32182	73.5632	100 - 45.3 - 11.1 - 1.91 - 0.259	http://nonlinear.com/redirect/outbound?p=hmdb&param=HMDB0007341	DG(18:4(6Z,9Z,12Z,15Z)/20:2(11Z,14Z)/0:0)		641.513	1	31.9656	0.168037	7.31952
31.97_641.5131m/z	HMDB0007765		M+H	C41H68O5	34.4	0	-1.32182	73.5632	100 - 45.3 - 11.1 - 1.91 - 0.259	http://nonlinear.com/redirect/outbound?p=hmdb&param=HMDB0007765	DG(22:6(4Z,7Z,10Z,13Z,16Z,19Z)/16:0/0:0)		641.513	1	31.9656	0.168037	7.31952
31.97_641.5131m/z	HMDB0007453		M+H	C41H68O5	34.4	0	-1.32182	73.5632	100 - 45.3 - 11.1 - 1.91 - 0.259	http://nonlinear.com/redirect/outbound?p=hmdb&param=HMDB0007453	DG(20:3(5Z,8Z,11Z)/18:3(9Z,12Z,15Z)/0:0)		641.513	1	31.9656	0.168037	7.31952
31.97_641.5131m/z	HMDB0007538		M+H	C41H68O5	34.4	0	-1.32182	73.5632	100 - 45.3 - 11.1 - 1.91 - 0.259	http://nonlinear.com/redirect/outbound?p=hmdb&param=HMDB0007538	DG(20:4(8Z,11Z,14Z,17Z)/18:2(9Z,12Z)/0:0)		641.513	1	31.9656	0.168037	7.31952
31.97_641.5131m/z	HMDB0007258		M+H	C41H68O5	34.4	0	-1.32182	73.5632	100 - 45.3 - 11.1 - 1.91 - 0.259	http://nonlinear.com/redirect/outbound?p=hmdb&param=HMDB0007258	DG(18:2(9Z,12Z)/20:4(8Z,11Z,14Z,17Z)/0:0)		641.513	1	31.9656	0.168037	7.31952
31.97_641.5131m/z	HMDB0007566		M+H	C41H68O5	34.4	0	-1.32182	73.5632	100 - 45.3 - 11.1 - 1.91 - 0.259	http://nonlinear.com/redirect/outbound?p=hmdb&param=HMDB0007566	DG(20:5(5Z,8Z,11Z,14Z,17Z)/18:1(9Z)/0:0)		641.513	1	31.9656	0.168037	7.31952
31.97_641.5131m/z	HMDB0007565		M+H	C41H68O5	34.4	0	-1.32182	73.5632	100 - 45.3 - 11.1 - 1.91 - 0.259	http://nonlinear.com/redirect/outbound?p=hmdb&param=HMDB0007565	DG(20:5(5Z,8Z,11Z,14Z,17Z)/18:1(11Z)/0:0)		641.513	1	31.9656	0.168037	7.31952
31.97_641.5131m/z	HMDB0007509		M+H	C41H68O5	34.4	0	-1.32182	73.5632	100 - 45.3 - 11.1 - 1.91 - 0.259	http://nonlinear.com/redirect/outbound?p=hmdb&param=HMDB0007509	DG(20:4(5Z,8Z,11Z,14Z)/18:2(9Z,12Z)/0:0)		641.513	1	31.9656	0.168037	7.31952
31.97_641.5131m/z	HMDB0007737		M+H	C41H68O5	34.4	0	-1.32182	73.5632	100 - 45.3 - 11.1 - 1.91 - 0.259	http://nonlinear.com/redirect/outbound?p=hmdb&param=HMDB0007737	DG(22:5(7Z,10Z,13Z,16Z,19Z)/16:1(9Z)/0:0)		641.513	1	31.9656	0.168037	7.31952
31.97_641.5131m/z	HMDB0007285		M+H	C41H68O5	34.4	0	-1.32182	73.5632	100 - 45.3 - 11.1 - 1.91 - 0.259	http://nonlinear.com/redirect/outbound?p=hmdb&param=HMDB0007285	DG(18:3(6Z,9Z,12Z)/20:3(8Z,11Z,14Z)/0:0)		641.513	1	31.9656	0.168037	7.31952
31.97_641.5131m/z	HMDB0007314		M+H	C41H68O5	34.4	0	-1.32182	73.5632	100 - 45.3 - 11.1 - 1.91 - 0.259	http://nonlinear.com/redirect/outbound?p=hmdb&param=HMDB0007314	DG(18:3(9Z,12Z,15Z)/20:3(8Z,11Z,14Z)/0:0)		641.513	1	31.9656	0.168037	7.31952
31.97_671.4392m/z	HMDB0039436		M+H	C36H62O11	32.2	0	4.03541	65.6465	100 - 40.1 - 10.1 - 1.89 - 0.291	http://nonlinear.com/redirect/outbound?p=hmdb&param=HMDB0039436	Ginsenoside Rh6		671.439	1	31.9656	0.032229	5.37879
33.92_255.1199m/z	HMDB0013639		M+NH4	C9H19NO2S2	35.8	0	1.56512	80.9547	100 - 12 - 10.1 - 1.08 - 0.339	http://nonlinear.com/redirect/outbound?p=hmdb&param=HMDB0013639	8-[(Aminomethyl)sulfanyl]-6-sulfanyloctanoic acid		255.12	1	33.9242	0.000794179	7.0864
33.92_255.1199m/z	HMDB0029928		M+NH4	C9H11N5O3	37.6	0	-0.410457	88.4498	100 - 11.8 - 1.26	http://nonlinear.com/redirect/outbound?p=hmdb&param=HMDB0029928	Deoxyeritadenine		255.12	1	33.9242	0.000794179	7.0864
33.92_255.1199m/z	HMDB0002263		M+NH4	C9H11N5O3	37.6	0	-0.410457	88.4498	100 - 11.8 - 1.26	http://nonlinear.com/redirect/outbound?p=hmdb&param=HMDB0002263	Primapterin		255.12	1	33.9242	0.000794179	7.0864
33.92_255.1199m/z	HMDB0000238		M+NH4	C9H11N5O3	37.6	0	-0.410457	88.4498	100 - 11.8 - 1.26	http://nonlinear.com/redirect/outbound?p=hmdb&param=HMDB0000238	Sepiapterin		255.12	1	33.9242	0.000794179	7.0864
33.92_255.1199m/z	HMDB0000468		M+NH4	C9H11N5O3	37.6	0	-0.410457	88.4498	100 - 11.8 - 1.26	http://nonlinear.com/redirect/outbound?p=hmdb&param=HMDB0000468	Biopterin		255.12	1	33.9242	0.000794179	7.0864
33.92_255.1199m/z	HMDB0001195		M+NH4	C9H11N5O3	37.6	0	-0.410457	88.4498	100 - 11.8 - 1.26	http://nonlinear.com/redirect/outbound?p=hmdb&param=HMDB0001195	Dyspropterin		255.12	1	33.9242	0.000794179	7.0864
33.92_255.1199m/z	HMDB0000817		M+NH4	C9H11N5O3	37.6	0	-0.410457	88.4498	100 - 11.8 - 1.26	http://nonlinear.com/redirect/outbound?p=hmdb&param=HMDB0000817	Orinapterin		255.12	1	33.9242	0.000794179	7.0864
33.92_255.1199m/z	HMDB0000633		M+NH4	C9H11N5O3	37.6	0	-0.410457	88.4498	100 - 11.8 - 1.26	http://nonlinear.com/redirect/outbound?p=hmdb&param=HMDB0000633	D-Biopterin		255.12	1	33.9242	0.000794179	7.0864
31.75_496.3382m/z	HMDB0010382		M+H	C24H50NO7P	38.3	0	-3.12495	95.277	100 - 27.2 - 4.99 - 0.687	http://nonlinear.com/redirect/outbound?p=hmdb&param=HMDB0010382	LysoPC(16:0)		496.338	1	31.7513	0.000166313	1.98358
31.75_534.2896m/z	HMDB0038029		M+NH4	C25H40O11	38	0	-2.57678	93.0503	100 - 27.9 - 6.01 - 0.953 - 0.128	http://nonlinear.com/redirect/outbound?p=hmdb&param=HMDB0038029	Eriojaposide B		534.29	1	31.7513	0.0771204	2.06737
31.75_800.4825m/z	HMDB0037905		M+NH4	C41H66O14	32.1	0	4.32741	65.775	100 - 45.6 - 13.1 - 2.79 - 0.487	http://nonlinear.com/redirect/outbound?p=hmdb&param=HMDB0037905	Madlongiside D		800.482	1	31.7513	0.00157908	2.28472
31.75_800.4825m/z	HMDB0041879		M+NH4	C41H66O14	32.1	0	4.32741	65.775	100 - 45.6 - 13.1 - 2.79 - 0.487	http://nonlinear.com/redirect/outbound?p=hmdb&param=HMDB0041879	Dihydrodigoxin		800.482	1	31.7513	0.00157908	2.28472
31.83_609.3967m/z	HMDB0030337		M+H	C34H56O9	32.4	0	-4.88042	67.4419	100 - 37.8 - 8.78 - 1.52 - 0.214	http://nonlinear.com/redirect/outbound?p=hmdb&param=HMDB0030337	Torvoside G		609.397	1	31.8276	0.683727	2.43637
31.83_446.2528m/z	HMDB0030158		M+NH4	C25H32O6	34.5	0	-2.19603	75.0784	100 - 27.6 - 4.91 - 0.653	http://nonlinear.com/redirect/outbound?p=hmdb&param=HMDB0030158	Austalide L		446.253	1	31.8276	0.339204	1.90015
31.83_454.2916m/z	HMDB0011473		M+H	C21H44NO7P	38.2	0	-2.66069	93.9729	100 - 23.9 - 4.16 - 0.54	http://nonlinear.com/redirect/outbound?p=hmdb&param=HMDB0011473	LysoPE(0:0/16:0)		454.292	1	31.8276	0.180041	1.3973
31.83_454.2916m/z	HMDB0011503		M+H	C21H44NO7P	38.2	0	-2.66069	93.9729	100 - 23.9 - 4.16 - 0.54	http://nonlinear.com/redirect/outbound?p=hmdb&param=HMDB0011503	LysoPE(16:0/0:0)		454.292	1	31.8276	0.180041	1.3973
31.83_454.2916m/z	HMDB0011133		M+NH4	C21H41O7P	38.2	0	-2.76453	94.3472	100 - 23.5 - 4.07 - 0.524	http://nonlinear.com/redirect/outbound?p=hmdb&param=HMDB0011133	DHAP(18:0)		454.292	1	31.8276	0.180041	1.3973
31.83_454.2916m/z	HMDB0007851		M+NH4	C21H41O7P	38.2	0	-2.76453	94.3472	100 - 23.5 - 4.07 - 0.524	http://nonlinear.com/redirect/outbound?p=hmdb&param=HMDB0007851	LPA(0:0/18:1(9Z))		454.292	1	31.8276	0.180041	1.3973
31.83_454.2916m/z	HMDB0007855		M+NH4	C21H41O7P	38.2	0	-2.76453	94.3472	100 - 23.5 - 4.07 - 0.524	http://nonlinear.com/redirect/outbound?p=hmdb&param=HMDB0007855	LPA(18:1(9Z)/0:0)		454.292	1	31.8276	0.180041	1.3973
31.83_570.3543m/z	HMDB0010402		M+H	C30H52NO7P	35	0	-1.88395	77.4542	100 - 33.7 - 6.93 - 1.06 - 0.132	http://nonlinear.com/redirect/outbound?p=hmdb&param=HMDB0010402	LysoPC(22:5(4Z,7Z,10Z,13Z,16Z))		570.354	1	31.8276	0.0129711	2.25568
31.83_570.3543m/z	HMDB0010403		M+H	C30H52NO7P	35	0	-1.88395	77.4542	100 - 33.7 - 6.93 - 1.06 - 0.132	http://nonlinear.com/redirect/outbound?p=hmdb&param=HMDB0010403	LysoPC(22:5(7Z,10Z,13Z,16Z,19Z))		570.354	1	31.8276	0.0129711	2.25568
33.92_317.1140m/z	HMDB0029284		M+NH4	C16H13NO5	35.9	0	2.66965	82.76	100 - 18 - 2.56 - 0.266	http://nonlinear.com/redirect/outbound?p=hmdb&param=HMDB0029284	Avenanthramide 1c		317.114	1	33.9242	0.0291052	3.71504
33.92_317.1140m/z	HMDB0038577		M+NH4	C16H13NO5	35.9	0	2.66965	82.76	100 - 18 - 2.56 - 0.266	http://nonlinear.com/redirect/outbound?p=hmdb&param=HMDB0038577	(Z)-N-Coumaroyl-5-hydroxyanthranilic acid		317.114	1	33.9242	0.0291052	3.71504
33.92_317.1140m/z	HMDB0041141		M+NH4	C16H13NO5	35.9	0	2.66965	82.76	100 - 18 - 2.56 - 0.266	http://nonlinear.com/redirect/outbound?p=hmdb&param=HMDB0041141	Marshdine		317.114	1	33.9242	0.0291052	3.71504
33.92_317.1140m/z	HMDB0041516		M+NH4	C16H13NO5	35.9	0	2.66965	82.76	100 - 18 - 2.56 - 0.266	http://nonlinear.com/redirect/outbound?p=hmdb&param=HMDB0041516	Avenanthramide G		317.114	1	33.9242	0.0291052	3.71504
31.77_770.4654m/z	HMDB0040745		M+NH4	C40H64O13	31.6	0	-4.08121	62.5722	100 - 44.5 - 12.3 - 2.55 - 0.432	http://nonlinear.com/redirect/outbound?p=hmdb&param=HMDB0040745	Polypodoside C		770.465	1	31.7666	0.00417054	5.36833
31.78_276.1348m/z	HMDB0028698		M+H	C14H17N3O3	36.5	0	1.90917	84.9219	100 - 16.5 - 1.9 - 0.164	http://nonlinear.com/redirect/outbound?p=hmdb&param=HMDB0028698	Alanyl-Tryptophan		276.135	1	31.7819	0.388378	3.07245
31.78_276.1348m/z	HMDB0013209		M+H	C14H17N3O3	36.5	0	1.90917	84.9219	100 - 16.5 - 1.9 - 0.164	http://nonlinear.com/redirect/outbound?p=hmdb&param=HMDB0013209	Alanyltryptophan		276.135	1	31.7819	0.388378	3.07245
31.78_276.1348m/z	HMDB0029076		M+H	C14H17N3O3	36.5	0	1.90917	84.9219	100 - 16.5 - 1.9 - 0.164	http://nonlinear.com/redirect/outbound?p=hmdb&param=HMDB0029076	Tryptophyl-Alanine		276.135	1	31.7819	0.388378	3.07245
32.43_445.1230m/z	HMDB0060769		M+H	C21H20N2O9	35.3	0	-2.61569	79.5489	100 - 24 - 4.61 - 0.645	http://nonlinear.com/redirect/outbound?p=hmdb&param=HMDB0060769	4-Hydroxyphenytoin glucuronide		445.123	1	32.4309	0.183419	3.89049
33.17_375.2283m/z	HMDB0030213		M+NH4	C21H27NO4	35.4	0	1.23048	78.4972	100 - 23.5 - 3.47 - 0.382	http://nonlinear.com/redirect/outbound?p=hmdb&param=HMDB0030213	(S)-Laudanosine		375.228	1	33.1719	0.0516252	18.4087
33.17_375.2283m/z	HMDB0060988		M+NH4	C21H27NO4	35.4	0	1.23048	78.4972	100 - 23.5 - 3.47 - 0.382	http://nonlinear.com/redirect/outbound?p=hmdb&param=HMDB0060988	5-hydroxypropafenone		375.228	1	33.1719	0.0516252	18.4087
33.17_375.2283m/z	HMDB0014982		M+NH4	C21H27NO4	35.4	0	1.23048	78.4972	100 - 23.5 - 3.47 - 0.382	http://nonlinear.com/redirect/outbound?p=hmdb&param=HMDB0014982	Nalbuphine		375.228	1	33.1719	0.0516252	18.4087
33.73_624.2939m/z	HMDB0012993		M+H	C30H45N3O9S	35.3	0	-1.62732	78.2272	100 - 35.2 - 12.4 - 2.87 - 0.544	http://nonlinear.com/redirect/outbound?p=hmdb&param=HMDB0012993	Leukotriene C5		624.294	1	33.726	0.498742	2.25617
33.17_367.3302m/z	HMDB0013625		M+NH4	C22H39NO2	34.5	0	-4.90448	77.9217	100 - 24.7 - 3.33 - 0.321	http://nonlinear.com/redirect/outbound?p=hmdb&param=HMDB0013625	Dihomo-gamma-Linolenoyl ethanolamide		367.33	1	33.1719	0.381099	Infinity
33.16_885.5447m/z	HMDB0009795		M+H	C47H81O13P	30.5	0	-4.60088	57.8995	100 - 52.3 - 16.1 - 3.63 - 0.665 - 0.103	http://nonlinear.com/redirect/outbound?p=hmdb&param=HMDB0009795	PI(16:0/22:5(4Z,7Z,10Z,13Z,16Z))		885.545	1	33.1567	0.997081	1.75964
33.16_885.5447m/z	HMDB0062586		M+H	C47H81O13P	30.5	0	-4.60088	57.8995	100 - 52.3 - 16.1 - 3.63 - 0.665 - 0.103	http://nonlinear.com/redirect/outbound?p=hmdb&param=HMDB0062586	1-oleoyl-2-arachidonoyl-sn-glycero-3-phospho-1D-myo-inositol		885.545	1	33.1567	0.997081	1.75964
33.16_885.5447m/z	HMDB0009844		M+H	C47H81O13P	30.5	0	-4.60088	57.8995	100 - 52.3 - 16.1 - 3.63 - 0.665 - 0.103	http://nonlinear.com/redirect/outbound?p=hmdb&param=HMDB0009844	PI(18:1(9Z)/20:4(5Z,8Z,11Z,14Z))		885.545	1	33.1567	0.997081	1.75964
33.16_885.5447m/z	HMDB0009832		M+H	C47H81O13P	30.5	0	-4.60088	57.8995	100 - 52.3 - 16.1 - 3.63 - 0.665 - 0.103	http://nonlinear.com/redirect/outbound?p=hmdb&param=HMDB0009832	PI(18:1(11Z)/20:4(5Z,8Z,11Z,14Z))		885.545	1	33.1567	0.997081	1.75964
33.16_885.5447m/z	HMDB0009833		M+H	C47H81O13P	30.5	0	-4.60088	57.8995	100 - 52.3 - 16.1 - 3.63 - 0.665 - 0.103	http://nonlinear.com/redirect/outbound?p=hmdb&param=HMDB0009833	PI(18:1(11Z)/20:4(8Z,11Z,14Z,17Z))		885.545	1	33.1567	0.997081	1.75964
33.16_885.5447m/z	HMDB0009855		M+H	C47H81O13P	30.5	0	-4.60088	57.8995	100 - 52.3 - 16.1 - 3.63 - 0.665 - 0.103	http://nonlinear.com/redirect/outbound?p=hmdb&param=HMDB0009855	PI(18:2(9Z,12Z)/20:3(8Z,11Z,14Z))		885.545	1	33.1567	0.997081	1.75964
33.16_885.5447m/z	HMDB0009854		M+H	C47H81O13P	30.5	0	-4.60088	57.8995	100 - 52.3 - 16.1 - 3.63 - 0.665 - 0.103	http://nonlinear.com/redirect/outbound?p=hmdb&param=HMDB0009854	PI(18:2(9Z,12Z)/20:3(5Z,8Z,11Z))		885.545	1	33.1567	0.997081	1.75964
33.16_885.5447m/z	HMDB0009796		M+H	C47H81O13P	30.5	0	-4.60088	57.8995	100 - 52.3 - 16.1 - 3.63 - 0.665 - 0.103	http://nonlinear.com/redirect/outbound?p=hmdb&param=HMDB0009796	PI(16:0/22:5(7Z,10Z,13Z,16Z,19Z))		885.545	1	33.1567	0.997081	1.75964
33.16_885.5447m/z	HMDB0009804		M+H	C47H81O13P	30.5	0	-4.60088	57.8995	100 - 52.3 - 16.1 - 3.63 - 0.665 - 0.103	http://nonlinear.com/redirect/outbound?p=hmdb&param=HMDB0009804	PI(16:2(9Z,12Z)/22:3(10Z,13Z,16Z))		885.545	1	33.1567	0.997081	1.75964
33.16_885.5447m/z	HMDB0009883		M+H	C47H81O13P	30.5	0	-4.60088	57.8995	100 - 52.3 - 16.1 - 3.63 - 0.665 - 0.103	http://nonlinear.com/redirect/outbound?p=hmdb&param=HMDB0009883	PI(20:3(5Z,8Z,11Z)/18:2(9Z,12Z))		885.545	1	33.1567	0.997081	1.75964
33.16_885.5447m/z	HMDB0009916		M+H	C47H81O13P	30.5	0	-4.60088	57.8995	100 - 52.3 - 16.1 - 3.63 - 0.665 - 0.103	http://nonlinear.com/redirect/outbound?p=hmdb&param=HMDB0009916	PI(22:5(4Z,7Z,10Z,13Z,16Z)/16:0)		885.545	1	33.1567	0.997081	1.75964
33.16_885.5447m/z	HMDB0009896		M+H	C47H81O13P	30.5	0	-4.60088	57.8995	100 - 52.3 - 16.1 - 3.63 - 0.665 - 0.103	http://nonlinear.com/redirect/outbound?p=hmdb&param=HMDB0009896	PI(20:4(5Z,8Z,11Z,14Z)/18:1(9Z))		885.545	1	33.1567	0.997081	1.75964
33.16_885.5447m/z	HMDB0009908		M+H	C47H81O13P	30.5	0	-4.60088	57.8995	100 - 52.3 - 16.1 - 3.63 - 0.665 - 0.103	http://nonlinear.com/redirect/outbound?p=hmdb&param=HMDB0009908	PI(22:3(10Z,13Z,16Z)/16:2(9Z,12Z))		885.545	1	33.1567	0.997081	1.75964
33.16_885.5447m/z	HMDB0009890		M+H	C47H81O13P	30.5	0	-4.60088	57.8995	100 - 52.3 - 16.1 - 3.63 - 0.665 - 0.103	http://nonlinear.com/redirect/outbound?p=hmdb&param=HMDB0009890	PI(20:3(8Z,11Z,14Z)/18:2(9Z,12Z))		885.545	1	33.1567	0.997081	1.75964
33.16_885.5447m/z	HMDB0009895		M+H	C47H81O13P	30.5	0	-4.60088	57.8995	100 - 52.3 - 16.1 - 3.63 - 0.665 - 0.103	http://nonlinear.com/redirect/outbound?p=hmdb&param=HMDB0009895	PI(20:4(5Z,8Z,11Z,14Z)/18:1(11Z))		885.545	1	33.1567	0.997081	1.75964
33.16_885.5447m/z	HMDB0009901		M+H	C47H81O13P	30.5	0	-4.60088	57.8995	100 - 52.3 - 16.1 - 3.63 - 0.665 - 0.103	http://nonlinear.com/redirect/outbound?p=hmdb&param=HMDB0009901	PI(20:4(8Z,11Z,14Z,17Z)/18:1(11Z))		885.545	1	33.1567	0.997081	1.75964
33.16_885.5447m/z	HMDB0009902		M+H	C47H81O13P	30.5	0	-4.60088	57.8995	100 - 52.3 - 16.1 - 3.63 - 0.665 - 0.103	http://nonlinear.com/redirect/outbound?p=hmdb&param=HMDB0009902	PI(20:4(8Z,11Z,14Z,17Z)/18:1(9Z))		885.545	1	33.1567	0.997081	1.75964
33.16_885.5447m/z	HMDB0009918		M+H	C47H81O13P	30.5	0	-4.60088	57.8995	100 - 52.3 - 16.1 - 3.63 - 0.665 - 0.103	http://nonlinear.com/redirect/outbound?p=hmdb&param=HMDB0009918	PI(22:5(7Z,10Z,13Z,16Z,19Z)/16:0)		885.545	1	33.1567	0.997081	1.75964
33.16_885.5447m/z	HMDB0009845		M+H	C47H81O13P	30.5	0	-4.60088	57.8995	100 - 52.3 - 16.1 - 3.63 - 0.665 - 0.103	http://nonlinear.com/redirect/outbound?p=hmdb&param=HMDB0009845	PI(18:1(9Z)/20:4(8Z,11Z,14Z,17Z))		885.545	1	33.1567	0.997081	1.75964
33.20_449.3726m/z	HMDB0062342		M+NH4	C27H45NO3	35	0	-2.72488	78.4668	100 - 30.2 - 5.02 - 0.598	http://nonlinear.com/redirect/outbound?p=hmdb&param=HMDB0062342	N-Stearoyl phenylalanine		449.373	1	33.2023	0.673648	12.2262
33.20_449.3726m/z	HMDB0038836		M+NH4	C27H45NO3	35	0	-2.72488	78.4668	100 - 30.2 - 5.02 - 0.598	http://nonlinear.com/redirect/outbound?p=hmdb&param=HMDB0038836	Solanocardinol		449.373	1	33.2023	0.673648	12.2262
33.20_704.4464m/z	HMDB0012364		M+H	C36H66NO10P	36.7	0	-4.73053	88.9861	100 - 40.4 - 10 - 1.85 - 0.277	http://nonlinear.com/redirect/outbound?p=hmdb&param=HMDB0012364	PS(16:1(9Z)/14:1(9Z))		704.446	1	33.2023	0.685366	4.48338
33.20_704.4464m/z	HMDB0012344		M+H	C36H66NO10P	36.7	0	-4.73053	88.9861	100 - 40.4 - 10 - 1.85 - 0.277	http://nonlinear.com/redirect/outbound?p=hmdb&param=HMDB0012344	PS(14:1(9Z)/16:1(9Z))		704.446	1	33.2023	0.685366	4.48338
33.20_295.1688m/z	HMDB0038543		M+H	C20H22O2	35.6	0	-1.6537	80.0591	100 - 22 - 2.71 - 0.242	http://nonlinear.com/redirect/outbound?p=hmdb&param=HMDB0038543	Longistylin A		295.169	1	33.2023	1	1
33.20_295.1688m/z	HMDB0035443		M+H	C20H22O2	35.6	0	-1.6537	80.0591	100 - 22 - 2.71 - 0.242	http://nonlinear.com/redirect/outbound?p=hmdb&param=HMDB0035443	(E,E)-1,6-bis(4-methoxyphenyl)-1,5-hexadiene		295.169	1	33.2023	1	1
33.20_387.1804m/z	HMDB0035405		M+H	C22H26O6	35.4	0	0.413563	77.5836	100 - 24.3 - 4.06 - 0.509	http://nonlinear.com/redirect/outbound?p=hmdb&param=HMDB0035405	Gingerenone B		387.18	1	33.2023	0.189375	1.79331
33.20_387.1804m/z	HMDB0035404		M+H	C22H26O6	35.4	0	0.413563	77.5836	100 - 24.3 - 4.06 - 0.509	http://nonlinear.com/redirect/outbound?p=hmdb&param=HMDB0035404	Isogingerenone B		387.18	1	33.2023	0.189375	1.79331
33.20_387.1804m/z	HMDB0030810		M+H	C22H26O6	35.4	0	0.413563	77.5836	100 - 24.3 - 4.06 - 0.509	http://nonlinear.com/redirect/outbound?p=hmdb&param=HMDB0030810	Porson		387.18	1	33.2023	0.189375	1.79331
33.20_403.1531m/z	HMDB0038952		M+NH4	C17H23NO7S	37.5	0	-0.643619	88.2632	100 - 20.1 - 7.87 - 1.27 - 0.207	http://nonlinear.com/redirect/outbound?p=hmdb&param=HMDB0038952	Niazicin A		403.153	1	33.2023	0.0631858	2.50514
33.16_337.1666m/z	HMDB0015192		M+NH4	C16H18FN3O3	38.5	0	-1.49301	94.5246	100 - 18.7 - 2.27 - 0.207	http://nonlinear.com/redirect/outbound?p=hmdb&param=HMDB0015192	Norfloxacin		337.167	1	33.1567	0.334034	1.34219
33.16_284.2942m/z	HMDB0034146		M+H	C18H37NO	38.4	0	-2.0949	94.4956	100 - 20.3 - 2.16 - 0.16	http://nonlinear.com/redirect/outbound?p=hmdb&param=HMDB0034146	Octadecanamide		284.294	1	33.1567	0.0182894	2.01006
33.16_284.2942m/z	HMDB0037517		M+NH4	C18H34O	38.3	0	-2.22885	94.2467	100 - 19.9 - 2.08 - 0.152	http://nonlinear.com/redirect/outbound?p=hmdb&param=HMDB0037517	2-Tetradecylcyclobutanone		284.294	1	33.1567	0.0182894	2.01006
33.16_284.2942m/z	HMDB0030965		M+NH4	C18H34O	38.3	0	-2.22885	94.2467	100 - 19.9 - 2.08 - 0.152	http://nonlinear.com/redirect/outbound?p=hmdb&param=HMDB0030965	9-Octadecenal		284.294	1	33.1567	0.0182894	2.01006
33.16_801.6842m/z	HMDB0012105		M+H	C46H93N2O6P	34.2	0	-0.21984	71.2882	100 - 51.8 - 14.4 - 2.81 - 0.433	http://nonlinear.com/redirect/outbound?p=hmdb&param=HMDB0012105	SM(d18:1/23:0)		801.684	1	33.1567	0.186073	Infinity
33.16_801.6842m/z	HMDB0010707		M+NH4	C46H90NO6P	34.3	0	-0.224612	71.5726	100 - 51.4 - 14.2 - 2.76 - 0.422	http://nonlinear.com/redirect/outbound?p=hmdb&param=HMDB0010707	CerP(d18:1/26:1(17Z))		801.684	1	33.1567	0.186073	Infinity
33.16_295.2621m/z	HMDB0034381		M+H	C19H34O2	35.3	0	-3.60908	80.812	100 - 21 - 2.51 - 0.218	http://nonlinear.com/redirect/outbound?p=hmdb&param=HMDB0034381	Methyl linoleate		295.262	1	33.1567	0.692537	1.5464
33.73_626.2953m/z	HMDB0000683		M+NH4	C35H36N4O6	33.6	0	-3.25257	71.8801	100 - 40 - 9.01 - 1.47 - 0.192	http://nonlinear.com/redirect/outbound?p=hmdb&param=HMDB0000683	Harderoporphyrin		626.295	1	33.726	0.428126	1.46767
33.22_529.1725m/z	HMDB0010358		M+H	C24H32O11S	34.6	0	-2.46235	76.1271	100 - 27.5 - 10.4 - 2.14 - 0.403	http://nonlinear.com/redirect/outbound?p=hmdb&param=HMDB0010358	17-beta-estradiol 3-sulfate-17-(beta-D-glucuronide)		529.173	1	33.2175	0.196513	1.7126
33.28_430.2683m/z	HMDB0061178		M+NH4	C24H32N2O4	34.1	0	-4.28358	75.6933	100 - 27.2 - 4.38 - 0.522	http://nonlinear.com/redirect/outbound?p=hmdb&param=HMDB0061178	Trandolapril-d5 Diketopiperazine		430.268	1	33.2786	0.270658	Infinity
33.29_466.3284m/z	HMDB0062534		M+H	C27H45O6-	35.2	0	-1.0487	77.2335	100 - 29.9 - 5.56 - 0.77	http://nonlinear.com/redirect/outbound?p=hmdb&param=HMDB0062534	TetraHCA		466.328	1	33.2941	0.46233	1.90205
33.31_624.2940m/z	HMDB0012993		M+H	C30H45N3O9S	35.3	0	-1.52125	78.31	100 - 35.2 - 12.4 - 2.87 - 0.544	http://nonlinear.com/redirect/outbound?p=hmdb&param=HMDB0012993	Leukotriene C5		624.294	1	33.3095	0.100435	2.67419
33.31_524.3697m/z	HMDB0062195		M+H	C26H54NO7P	38.9	0	-2.64677	97.6345	100 - 29.4 - 5.6 - 0.801	http://nonlinear.com/redirect/outbound?p=hmdb&param=HMDB0062195	2-acetyl-1-alkyl-sn-glycero-3-phosphocholine		524.37	1	33.3095	0.00808671	1.90986
33.31_524.3697m/z	HMDB0010384		M+H	C26H54NO7P	38.9	0	-2.64677	97.6345	100 - 29.4 - 5.6 - 0.801	http://nonlinear.com/redirect/outbound?p=hmdb&param=HMDB0010384	LysoPC(18:0)		524.37	1	33.3095	0.00808671	1.90986
33.31_524.3697m/z	HMDB0011128		M+H	C26H54NO7P	38.9	0	-2.64677	97.6345	100 - 29.4 - 5.6 - 0.801	http://nonlinear.com/redirect/outbound?p=hmdb&param=HMDB0011128	LysoPC(0:0/18:0)		524.37	1	33.3095	0.00808671	1.90986
33.23_733.1393m/z	HMDB0038858		M+H	C36H28O17	32.8	0	-0.868024	64.9611	100 - 39.9 - 11.2 - 2.37 - 0.417	http://nonlinear.com/redirect/outbound?p=hmdb&param=HMDB0038858	Oolongtheanin		733.139	1	33.2327	0.265417	2.2544
33.23_317.1145m/z	HMDB0029284		M+NH4	C16H13NO5	35.5	0	4.44756	82.76	100 - 18 - 2.56 - 0.266	http://nonlinear.com/redirect/outbound?p=hmdb&param=HMDB0029284	Avenanthramide 1c		317.115	1	33.2327	0.255168	1.37077
33.23_317.1145m/z	HMDB0038577		M+NH4	C16H13NO5	35.5	0	4.44756	82.76	100 - 18 - 2.56 - 0.266	http://nonlinear.com/redirect/outbound?p=hmdb&param=HMDB0038577	(Z)-N-Coumaroyl-5-hydroxyanthranilic acid		317.115	1	33.2327	0.255168	1.37077
33.23_317.1145m/z	HMDB0041141		M+NH4	C16H13NO5	35.5	0	4.44756	82.76	100 - 18 - 2.56 - 0.266	http://nonlinear.com/redirect/outbound?p=hmdb&param=HMDB0041141	Marshdine		317.115	1	33.2327	0.255168	1.37077
33.23_317.1145m/z	HMDB0041516		M+NH4	C16H13NO5	35.5	0	4.44756	82.76	100 - 18 - 2.56 - 0.266	http://nonlinear.com/redirect/outbound?p=hmdb&param=HMDB0041516	Avenanthramide G		317.115	1	33.2327	0.255168	1.37077
33.25_598.3441m/z	HMDB0030459		M+NH4	C29H40N8O5	36.6	0	-3.31733	86.8696	100 - 34.9 - 6.96 - 1.01 - 0.117	http://nonlinear.com/redirect/outbound?p=hmdb&param=HMDB0030459	Hordatine B		598.344	1	33.248	3.51567e-05	2.83305
33.23_508.3747m/z	HMDB0013122		M+H	C26H54NO6P	37.9	0	-2.93706	93.0506	100 - 29.3 - 5.38 - 0.738	http://nonlinear.com/redirect/outbound?p=hmdb&param=HMDB0013122	LysoPC(P-18:0)		508.375	1	33.2327	0.029489	2.03035
33.23_654.4197m/z	HMDB0037904		M+NH4	C35H56O10	34.2	0	-2.39007	73.8672	100 - 38.9 - 9.41 - 1.7 - 0.25	http://nonlinear.com/redirect/outbound?p=hmdb&param=HMDB0037904	Madlongiside C		654.42	1	33.2327	0.000881464	5.42431
33.23_597.1604m/z	HMDB0039922		M+H	C30H28O13	34.6	0	0.289143	73.1748	100 - 33.3 - 8.03 - 1.44 - 0.218	http://nonlinear.com/redirect/outbound?p=hmdb&param=HMDB0039922	Eriodictyol 7-(6-trans-p-coumaroylglucoside)		597.16	1	33.2327	0.266249	1.48714
33.26_345.2420m/z	HMDB0015489		M+H	C22H32O3	35.3	0	-1.2806	78.0828	100 - 24.3 - 3.43 - 0.358	http://nonlinear.com/redirect/outbound?p=hmdb&param=HMDB0015489	Testosterone Propionate		345.242	1	33.2633	0.505645	4.56268
33.26_345.2420m/z	HMDB0033896		M+H	C22H32O3	35.3	0	-1.2806	78.0828	100 - 24.3 - 3.43 - 0.358	http://nonlinear.com/redirect/outbound?p=hmdb&param=HMDB0033896	Anacardic acid		345.242	1	33.2633	0.505645	4.56268
33.26_345.2420m/z	HMDB0060037		M+H	C22H32O3	35.3	0	-1.2806	78.0828	100 - 24.3 - 3.43 - 0.358	http://nonlinear.com/redirect/outbound?p=hmdb&param=HMDB0060037	10-HDoHE		345.242	1	33.2633	0.505645	4.56268
33.26_345.2420m/z	HMDB0013621		M+H	C22H32O3	35.3	0	-1.2806	78.0828	100 - 24.3 - 3.43 - 0.358	http://nonlinear.com/redirect/outbound?p=hmdb&param=HMDB0013621	16(17)-EpDPE		345.242	1	33.2633	0.505645	4.56268
33.26_345.2420m/z	HMDB0013620		M+H	C22H32O3	35.3	0	-1.2806	78.0828	100 - 24.3 - 3.43 - 0.358	http://nonlinear.com/redirect/outbound?p=hmdb&param=HMDB0013620	19(20)-EpDPE		345.242	1	33.2633	0.505645	4.56268
33.26_345.2420m/z	HMDB0039885		M+H	C22H32O3	35.3	0	-1.2806	78.0828	100 - 24.3 - 3.43 - 0.358	http://nonlinear.com/redirect/outbound?p=hmdb&param=HMDB0039885	3-Hydroxyneogrifolin		345.242	1	33.2633	0.505645	4.56268
33.26_345.2420m/z	HMDB0060047		M+H	C22H32O3	35.3	0	-1.2806	78.0828	100 - 24.3 - 3.43 - 0.358	http://nonlinear.com/redirect/outbound?p=hmdb&param=HMDB0060047	16-HDoHE		345.242	1	33.2633	0.505645	4.56268
33.26_345.2420m/z	HMDB0060049		M+H	C22H32O3	35.3	0	-1.2806	78.0828	100 - 24.3 - 3.43 - 0.358	http://nonlinear.com/redirect/outbound?p=hmdb&param=HMDB0060049	4-HDoHE		345.242	1	33.2633	0.505645	4.56268
33.26_345.2420m/z	HMDB0060050		M+H	C22H32O3	35.3	0	-1.2806	78.0828	100 - 24.3 - 3.43 - 0.358	http://nonlinear.com/redirect/outbound?p=hmdb&param=HMDB0060050	7-HDoHE		345.242	1	33.2633	0.505645	4.56268
33.26_345.2420m/z	HMDB0060048		M+H	C22H32O3	35.3	0	-1.2806	78.0828	100 - 24.3 - 3.43 - 0.358	http://nonlinear.com/redirect/outbound?p=hmdb&param=HMDB0060048	20-HDoHE		345.242	1	33.2633	0.505645	4.56268
33.26_345.2420m/z	HMDB0060040		M+H	C22H32O3	35.3	0	-1.2806	78.0828	100 - 24.3 - 3.43 - 0.358	http://nonlinear.com/redirect/outbound?p=hmdb&param=HMDB0060040	11-HDoHE		345.242	1	33.2633	0.505645	4.56268
33.26_345.2420m/z	HMDB0014398		M+H	C22H32O3	35.3	0	-1.2806	78.0828	100 - 24.3 - 3.43 - 0.358	http://nonlinear.com/redirect/outbound?p=hmdb&param=HMDB0014398	Medrysone		345.242	1	33.2633	0.505645	4.56268
33.26_345.2420m/z	HMDB0060051		M+H	C22H32O3	35.3	0	-1.2806	78.0828	100 - 24.3 - 3.43 - 0.358	http://nonlinear.com/redirect/outbound?p=hmdb&param=HMDB0060051	8-HDoHE		345.242	1	33.2633	0.505645	4.56268
33.26_345.2420m/z	HMDB0010213		M+H	C22H32O3	35.3	0	-1.2806	78.0828	100 - 24.3 - 3.43 - 0.358	http://nonlinear.com/redirect/outbound?p=hmdb&param=HMDB0010213	17-HDoHE		345.242	1	33.2633	0.505645	4.56268
33.26_345.2420m/z	HMDB0060112		M+H	C22H32O3	35.3	0	-1.2806	78.0828	100 - 24.3 - 3.43 - 0.358	http://nonlinear.com/redirect/outbound?p=hmdb&param=HMDB0060112	4-Hydroxy-all-trans-retinyl acetate		345.242	1	33.2633	0.505645	4.56268
33.26_345.2420m/z	HMDB0001939		M+H	C22H32O3	35.3	0	-1.2806	78.0828	100 - 24.3 - 3.43 - 0.358	http://nonlinear.com/redirect/outbound?p=hmdb&param=HMDB0001939	Medroxyprogesterone		345.242	1	33.2633	0.505645	4.56268
33.08_570.3575m/z	HMDB0010402		M+H	C30H52NO7P	33.9	0	3.66329	73.5799	100 - 33.7 - 6.93 - 1.06 - 0.132	http://nonlinear.com/redirect/outbound?p=hmdb&param=HMDB0010402	LysoPC(22:5(4Z,7Z,10Z,13Z,16Z))		570.358	1	33.0803	0.0371509	2.47698
33.08_570.3575m/z	HMDB0010403		M+H	C30H52NO7P	33.9	0	3.66329	73.5799	100 - 33.7 - 6.93 - 1.06 - 0.132	http://nonlinear.com/redirect/outbound?p=hmdb&param=HMDB0010403	LysoPC(22:5(7Z,10Z,13Z,16Z,19Z))		570.358	1	33.0803	0.0371509	2.47698
33.08_570.3575m/z	HMDB0040684		M+H	C37H47NO4	33.6	0	-0.498226	68.7832	100 - 41.1 - 9.04 - 1.4 - 0.171	http://nonlinear.com/redirect/outbound?p=hmdb&param=HMDB0040684	Janthitrem C		570.358	1	33.0803	0.0371509	2.47698
33.05_383.2335m/z	HMDB0013958		M+NH4	C23H27NO3	35	0	1.5251	77.0135	100 - 25.7 - 3.78 - 0.406	http://nonlinear.com/redirect/outbound?p=hmdb&param=HMDB0013958	5-O-Desmethyldonepezil		383.233	1	33.05	0.496121	7.47003
33.05_383.2335m/z	HMDB0013959		M+NH4	C23H27NO3	35	0	1.5251	77.0135	100 - 25.7 - 3.78 - 0.406	http://nonlinear.com/redirect/outbound?p=hmdb&param=HMDB0013959	6-O-Desmethyldonepezil		383.233	1	33.05	0.496121	7.47003
33.05_383.2335m/z	HMDB0040775		M+NH4	C23H27NO3	35	0	1.5251	77.0135	100 - 25.7 - 3.78 - 0.406	http://nonlinear.com/redirect/outbound?p=hmdb&param=HMDB0040775	Aegle marmelos Alkaloid C		383.233	1	33.05	0.496121	7.47003
33.05_516.2100m/z	HMDB0038681		M+NH4	C23H30O12	36.5	0	4.82194	88.2876	100 - 25.7 - 5.63 - 0.881 - 0.12	http://nonlinear.com/redirect/outbound?p=hmdb&param=HMDB0038681	Musabalbisiane B		516.21	1	33.05	0.0683638	2.00024
33.05_516.2100m/z	HMDB0036742		M+NH4	C23H30O12	36.5	0	4.82194	88.2876	100 - 25.7 - 5.63 - 0.881 - 0.12	http://nonlinear.com/redirect/outbound?p=hmdb&param=HMDB0036742	Eucaglobulin		516.21	1	33.05	0.0683638	2.00024
33.05_308.2940m/z	HMDB0035276		M+NH4	C20H34O	38.2	0	-2.56567	93.9426	100 - 22.1 - 2.52 - 0.199	http://nonlinear.com/redirect/outbound?p=hmdb&param=HMDB0035276	8alpha-13(16),14-Labdadien-8-ol		308.294	1	33.05	0.0955926	1.86203
33.05_308.2940m/z	HMDB0035083		M+NH4	C20H34O	38.2	0	-2.56567	93.9426	100 - 22.1 - 2.52 - 0.199	http://nonlinear.com/redirect/outbound?p=hmdb&param=HMDB0035083	(3S,6E,10E)-1,6,10,14-Phytatetraen-3-ol		308.294	1	33.05	0.0955926	1.86203
33.05_308.2940m/z	HMDB0036723		M+NH4	C20H34O	38.2	0	-2.56567	93.9426	100 - 22.1 - 2.52 - 0.199	http://nonlinear.com/redirect/outbound?p=hmdb&param=HMDB0036723	(ent-16alpha)-16-Kauranol		308.294	1	33.05	0.0955926	1.86203
33.05_308.2940m/z	HMDB0039827		M+NH4	C20H34O	38.2	0	-2.56567	93.9426	100 - 22.1 - 2.52 - 0.199	http://nonlinear.com/redirect/outbound?p=hmdb&param=HMDB0039827	Serratol		308.294	1	33.05	0.0955926	1.86203
33.05_308.2940m/z	HMDB0036834		M+NH4	C20H34O	38.2	0	-2.56567	93.9426	100 - 22.1 - 2.52 - 0.199	http://nonlinear.com/redirect/outbound?p=hmdb&param=HMDB0036834	18-Deoxysagittarol		308.294	1	33.05	0.0955926	1.86203
33.10_654.4188m/z	HMDB0037904		M+NH4	C35H56O10	33	0	-3.78426	69.2224	100 - 38.9 - 9.41 - 1.7 - 0.25	http://nonlinear.com/redirect/outbound?p=hmdb&param=HMDB0037904	Madlongiside C		654.419	1	33.0955	0.00556419	3.33357
33.08_297.1492m/z	HMDB0033950		M+H	C19H20O3	35.6	0	2.36742	80.749	100 - 20.9 - 2.69 - 0.258	http://nonlinear.com/redirect/outbound?p=hmdb&param=HMDB0033950	Parakmerin A		297.149	1	33.0803	0.829797	1.17933
33.08_297.1492m/z	HMDB0030599		M+H	C19H20O3	35.6	0	2.36742	80.749	100 - 20.9 - 2.69 - 0.258	http://nonlinear.com/redirect/outbound?p=hmdb&param=HMDB0030599	5-[(4-Hydroxypheny)ethenyl]-2-(3-methyl-1-butenyl)-1,3-benzenediol		297.149	1	33.0803	0.829797	1.17933
33.08_297.1492m/z	HMDB0039071		M+H	C19H20O3	35.6	0	2.36742	80.749	100 - 20.9 - 2.69 - 0.258	http://nonlinear.com/redirect/outbound?p=hmdb&param=HMDB0039071	exo-Dehydrochalepin		297.149	1	33.0803	0.829797	1.17933
33.08_297.1492m/z	HMDB0038784		M+H	C19H20O3	35.6	0	2.36742	80.749	100 - 20.9 - 2.69 - 0.258	http://nonlinear.com/redirect/outbound?p=hmdb&param=HMDB0038784	(E)-Arachidin II		297.149	1	33.0803	0.829797	1.17933
33.08_297.1492m/z	HMDB0035220		M+H	C19H20O3	35.6	0	2.36742	80.749	100 - 20.9 - 2.69 - 0.258	http://nonlinear.com/redirect/outbound?p=hmdb&param=HMDB0035220	Cryptotanshinone		297.149	1	33.0803	0.829797	1.17933
33.08_335.2568m/z	HMDB0040642		M+H	C21H34O3	34.9	0	-3.917	78.9071	100 - 23.2 - 3.19 - 0.324	http://nonlinear.com/redirect/outbound?p=hmdb&param=HMDB0040642	[10]-Paradol		335.257	1	33.0803	0.0852173	5.54671
33.08_335.2568m/z	HMDB0036302		M+H	C21H34O3	34.9	0	-3.917	78.9071	100 - 23.2 - 3.19 - 0.324	http://nonlinear.com/redirect/outbound?p=hmdb&param=HMDB0036302	ent-16beta-Methoxy-19-kauranoic acid		335.257	1	33.0803	0.0852173	5.54671
33.08_335.2568m/z	HMDB0029583		M+H	C21H34O3	34.9	0	-3.917	78.9071	100 - 23.2 - 3.19 - 0.324	http://nonlinear.com/redirect/outbound?p=hmdb&param=HMDB0029583	Lycopersiconol		335.257	1	33.0803	0.0852173	5.54671
33.08_335.2568m/z	HMDB0038104		M+H	C21H34O3	34.9	0	-3.917	78.9071	100 - 23.2 - 3.19 - 0.324	http://nonlinear.com/redirect/outbound?p=hmdb&param=HMDB0038104	Isolinderenolide		335.257	1	33.0803	0.0852173	5.54671
33.08_335.2568m/z	HMDB0000879		M+H	C21H34O3	34.9	0	-3.917	78.9071	100 - 23.2 - 3.19 - 0.324	http://nonlinear.com/redirect/outbound?p=hmdb&param=HMDB0000879	Tetrahydrodeoxycorticosterone		335.257	1	33.0803	0.0852173	5.54671
33.08_335.2568m/z	HMDB0035283		M+H	C21H34O3	34.9	0	-3.917	78.9071	100 - 23.2 - 3.19 - 0.324	http://nonlinear.com/redirect/outbound?p=hmdb&param=HMDB0035283	1-(3,5-Dihydroxyphenyl)-2-pentadecanone		335.257	1	33.0803	0.0852173	5.54671
33.00_427.1540m/z	HMDB0003556		M+H	C15H26N2O12	35.7	0	-4.41633	83.5375	100 - 17.7 - 3.95 - 0.513	http://nonlinear.com/redirect/outbound?p=hmdb&param=HMDB0003556	Chitobiose		427.154	1	33.0042	0.215222	3.23075
33.00_357.1697m/z	HMDB0035440		M+H	C21H24O5	34	0	0.194184	70.2887	100 - 23.2 - 3.59 - 0.418	http://nonlinear.com/redirect/outbound?p=hmdb&param=HMDB0035440	alpha,beta-Dihydroxanthohumol		357.17	1	33.0042	0.0697478	5.31469
33.00_357.1697m/z	HMDB0033879		M+H	C21H24O5	34	0	0.194184	70.2887	100 - 23.2 - 3.59 - 0.418	http://nonlinear.com/redirect/outbound?p=hmdb&param=HMDB0033879	Mammea B/AD cyclo D		357.17	1	33.0042	0.0697478	5.31469
33.00_357.1697m/z	HMDB0030333		M+H	C21H24O5	34	0	0.194184	70.2887	100 - 23.2 - 3.59 - 0.418	http://nonlinear.com/redirect/outbound?p=hmdb&param=HMDB0030333	Fragransol C		357.17	1	33.0042	0.0697478	5.31469
33.00_357.1697m/z	HMDB0030798		M+H	C21H24O5	34	0	0.194184	70.2887	100 - 23.2 - 3.59 - 0.418	http://nonlinear.com/redirect/outbound?p=hmdb&param=HMDB0030798	Myricanone		357.17	1	33.0042	0.0697478	5.31469
33.00_357.1697m/z	HMDB0035403		M+H	C21H24O5	34	0	0.194184	70.2887	100 - 23.2 - 3.59 - 0.418	http://nonlinear.com/redirect/outbound?p=hmdb&param=HMDB0035403	Gingerenone A		357.17	1	33.0042	0.0697478	5.31469
33.00_357.1697m/z	HMDB0033880		M+H	C21H24O5	34	0	0.194184	70.2887	100 - 23.2 - 3.59 - 0.418	http://nonlinear.com/redirect/outbound?p=hmdb&param=HMDB0033880	Mammea B/AC cyclo D		357.17	1	33.0042	0.0697478	5.31469
33.00_357.1697m/z	HMDB0041401		M+H	C21H24O5	34	0	0.194184	70.2887	100 - 23.2 - 3.59 - 0.418	http://nonlinear.com/redirect/outbound?p=hmdb&param=HMDB0041401	1,2,3,4-Tetrahydro-1-[1-hydroxy-3-(4-hydroxyphenyl)-2-propenyl]-6,7-dimethoxy-2-naphthalenol		357.17	1	33.0042	0.0697478	5.31469
33.00_357.1697m/z	HMDB0030666		M+H	C21H24O5	34	0	0.194184	70.2887	100 - 23.2 - 3.59 - 0.418	http://nonlinear.com/redirect/outbound?p=hmdb&param=HMDB0030666	Chalepin acetate		357.17	1	33.0042	0.0697478	5.31469
33.00_485.1858m/z	HMDB0060942		M+NH4	C21H26FN3O6S	35.7	0	-1.35328	80.3208	100 - 25.1 - 8.78 - 1.64 - 0.261	http://nonlinear.com/redirect/outbound?p=hmdb&param=HMDB0060942	N-Desmethylrosuvastatin		485.186	1	33.0042	0.106092	2.05706
33.00_287.2374m/z	HMDB0036841		M+H	C20H30O	36.2	0	1.60727	82.951	100 - 22 - 2.51 - 0.198	http://nonlinear.com/redirect/outbound?p=hmdb&param=HMDB0036841	ent-19-Trachylobanal		287.237	1	33.0042	0.146883	1.78556
33.00_287.2374m/z	HMDB0006221		M+H	C20H30O	36.2	0	1.60727	82.951	100 - 22 - 2.51 - 0.198	http://nonlinear.com/redirect/outbound?p=hmdb&param=HMDB0006221	13-cis Retinol		287.237	1	33.0042	0.146883	1.78556
33.00_287.2374m/z	HMDB0006216		M+H	C20H30O	36.2	0	1.60727	82.951	100 - 22 - 2.51 - 0.198	http://nonlinear.com/redirect/outbound?p=hmdb&param=HMDB0006216	11-cis-Retinol		287.237	1	33.0042	0.146883	1.78556
33.00_287.2374m/z	HMDB0006217		M+H	C20H30O	36.2	0	1.60727	82.951	100 - 22 - 2.51 - 0.198	http://nonlinear.com/redirect/outbound?p=hmdb&param=HMDB0006217	9-cis-Retinol		287.237	1	33.0042	0.146883	1.78556
33.00_287.2374m/z	HMDB0038709		M+H	C20H30O	36.2	0	1.60727	82.951	100 - 22 - 2.51 - 0.198	http://nonlinear.com/redirect/outbound?p=hmdb&param=HMDB0038709	8,13-Abietadien-18-al		287.237	1	33.0042	0.146883	1.78556
33.00_287.2374m/z	HMDB0030403		M+H	C20H30O	36.2	0	1.60727	82.951	100 - 22 - 2.51 - 0.198	http://nonlinear.com/redirect/outbound?p=hmdb&param=HMDB0030403	(x)-p-Menth-1-en-4-yl 5-isopropyl-2-methylphenyl ether		287.237	1	33.0042	0.146883	1.78556
33.00_287.2374m/z	HMDB0034735		M+H	C20H30O	36.2	0	1.60727	82.951	100 - 22 - 2.51 - 0.198	http://nonlinear.com/redirect/outbound?p=hmdb&param=HMDB0034735	Abietinal		287.237	1	33.0042	0.146883	1.78556
33.00_287.2374m/z	HMDB0036728		M+H	C20H30O	36.2	0	1.60727	82.951	100 - 22 - 2.51 - 0.198	http://nonlinear.com/redirect/outbound?p=hmdb&param=HMDB0036728	ent-16-Kauren-19-al		287.237	1	33.0042	0.146883	1.78556
33.00_287.2374m/z	HMDB0000305		M+H	C20H30O	36.2	0	1.60727	82.951	100 - 22 - 2.51 - 0.198	http://nonlinear.com/redirect/outbound?p=hmdb&param=HMDB0000305	Vitamin A		287.237	1	33.0042	0.146883	1.78556
33.00_536.5011m/z	HMDB0035480		M+H	C34H65NO3	37.1	0	-4.93501	91.2566	100 - 38 - 7.64 - 1.07 - 0.118	http://nonlinear.com/redirect/outbound?p=hmdb&param=HMDB0035480	N-[(4E,8E)-1,3-dihydroxyoctadeca-4,8-dien-2-yl]hexadecanamide		536.501	1	33.0042	0.201147	12.6203
33.03_493.1341m/z	HMDB0037578		M+H	C23H24O12	36.1	0	0.179914	80.948	100 - 25.6 - 5.61 - 0.877 - 0.119	http://nonlinear.com/redirect/outbound?p=hmdb&param=HMDB0037578	Limocitrin 3-rhamnoside		493.134	1	33.0347	0.000431108	1.92031
33.03_493.1341m/z	HMDB0035448		M+H	C23H24O12	36.1	0	0.179914	80.948	100 - 25.6 - 5.61 - 0.877 - 0.119	http://nonlinear.com/redirect/outbound?p=hmdb&param=HMDB0035448	Licoagroside A		493.134	1	33.0347	0.000431108	1.92031
33.03_493.1341m/z	HMDB0039336		M+H	C23H24O12	36.1	0	0.179914	80.948	100 - 25.6 - 5.61 - 0.877 - 0.119	http://nonlinear.com/redirect/outbound?p=hmdb&param=HMDB0039336	3',4',5-Trihydroxy-3,7-dimethoxyflavone 5-glucoside		493.134	1	33.0347	0.000431108	1.92031
33.03_493.1341m/z	HMDB0038825		M+H	C23H24O12	36.1	0	0.179914	80.948	100 - 25.6 - 5.61 - 0.877 - 0.119	http://nonlinear.com/redirect/outbound?p=hmdb&param=HMDB0038825	3',8-Dimethoxyapigenin 7-glucoside		493.134	1	33.0347	0.000431108	1.92031
33.03_493.1341m/z	HMDB0040479		M+H	C23H24O12	36.1	0	0.179914	80.948	100 - 25.6 - 5.61 - 0.877 - 0.119	http://nonlinear.com/redirect/outbound?p=hmdb&param=HMDB0040479	3',7-Dimethoxy-4',5,8-trihydroxyflavone 8-glucoside		493.134	1	33.0347	0.000431108	1.92031
33.03_493.1341m/z	HMDB0030553		M+H	C23H24O12	36.1	0	0.179914	80.948	100 - 25.6 - 5.61 - 0.877 - 0.119	http://nonlinear.com/redirect/outbound?p=hmdb&param=HMDB0030553	Tricin 7-glucoside		493.134	1	33.0347	0.000431108	1.92031
33.74_524.3696m/z	HMDB0062195		M+H	C26H54NO7P	38.4	0	-2.85402	95.3807	100 - 29.4 - 5.6 - 0.801	http://nonlinear.com/redirect/outbound?p=hmdb&param=HMDB0062195	2-acetyl-1-alkyl-sn-glycero-3-phosphocholine		524.37	1	33.7413	0.00754697	1.74349
33.74_524.3696m/z	HMDB0010384		M+H	C26H54NO7P	38.4	0	-2.85402	95.3807	100 - 29.4 - 5.6 - 0.801	http://nonlinear.com/redirect/outbound?p=hmdb&param=HMDB0010384	LysoPC(18:0)		524.37	1	33.7413	0.00754697	1.74349
33.74_524.3696m/z	HMDB0011128		M+H	C26H54NO7P	38.4	0	-2.85402	95.3807	100 - 29.4 - 5.6 - 0.801	http://nonlinear.com/redirect/outbound?p=hmdb&param=HMDB0011128	LysoPC(0:0/18:0)		524.37	1	33.7413	0.00754697	1.74349
33.00_411.1810m/z	HMDB0035796		M+H	C24H26O6	34.7	0	1.99866	75.9389	100 - 26.5 - 4.6 - 0.6	http://nonlinear.com/redirect/outbound?p=hmdb&param=HMDB0035796	alpha-Mangostin		411.181	1	33.0042	0.156303	2.01406
33.00_411.1810m/z	HMDB0032729		M+H	C24H26O6	34.7	0	1.99866	75.9389	100 - 26.5 - 4.6 - 0.6	http://nonlinear.com/redirect/outbound?p=hmdb&param=HMDB0032729	Dulxanthone B		411.181	1	33.0042	0.156303	2.01406
33.00_411.1810m/z	HMDB0041521		M+H	C24H26O6	34.7	0	1.99866	75.9389	100 - 26.5 - 4.6 - 0.6	http://nonlinear.com/redirect/outbound?p=hmdb&param=HMDB0041521	3-Isomangostin		411.181	1	33.0042	0.156303	2.01406
33.00_411.1810m/z	HMDB0029981		M+H	C24H26O6	34.7	0	1.99866	75.9389	100 - 26.5 - 4.6 - 0.6	http://nonlinear.com/redirect/outbound?p=hmdb&param=HMDB0029981	1-Isomangostin		411.181	1	33.0042	0.156303	2.01406
33.00_411.1810m/z	HMDB0042040		M+H	C22H31FO2S2	33.4	0	-2.90634	70.5806	100 - 25.8 - 12.6 - 2.62 - 0.583	http://nonlinear.com/redirect/outbound?p=hmdb&param=HMDB0042040	Tipredane		411.181	1	33.0042	0.156303	2.01406
33.14_599.4335m/z	HMDB0039139		M+H	C37H58O6	37.5	0	4.83947	93.2823	100 - 40.9 - 9.39 - 1.56 - 0.206	http://nonlinear.com/redirect/outbound?p=hmdb&param=HMDB0039139	Hericenone D		599.434	1	33.1415	0.726797	1.15041
33.14_599.4335m/z	HMDB0039594		M+H	C37H58O6	37.5	0	4.83947	93.2823	100 - 40.9 - 9.39 - 1.56 - 0.206	http://nonlinear.com/redirect/outbound?p=hmdb&param=HMDB0039594	Hericenone G		599.434	1	33.1415	0.726797	1.15041
33.14_263.2367m/z	HMDB0034495		M+H	C18H30O	39.3	0	-0.823147	97.6916	100 - 19.9 - 2.07 - 0.151	http://nonlinear.com/redirect/outbound?p=hmdb&param=HMDB0034495	6,10,14-Trimethyl-5,9,13-pentadecatrien-2-one		263.237	1	33.1415	0.831226	1.08296
33.14_263.2367m/z	HMDB0037519		M+H	C18H30O	39.3	0	-0.823147	97.6916	100 - 19.9 - 2.07 - 0.151	http://nonlinear.com/redirect/outbound?p=hmdb&param=HMDB0037519	2-(5,8-Tetradecadienyl)cyclobutanone		263.237	1	33.1415	0.831226	1.08296
33.14_333.1704m/z	HMDB0030787		M+H	C19H24O5	34.4	0	2.33213	74.5388	100 - 21 - 3.12 - 0.348	http://nonlinear.com/redirect/outbound?p=hmdb&param=HMDB0030787	(R)-Marmin		333.17	1	33.1415	0.701965	1.41593
33.14_333.1704m/z	HMDB0034987		M+H	C19H24O5	34.4	0	2.33213	74.5388	100 - 21 - 3.12 - 0.348	http://nonlinear.com/redirect/outbound?p=hmdb&param=HMDB0034987	Gibberellin A61		333.17	1	33.1415	0.701965	1.41593
33.14_333.1704m/z	HMDB0038014		M+H	C19H24O5	34.4	0	2.33213	74.5388	100 - 21 - 3.12 - 0.348	http://nonlinear.com/redirect/outbound?p=hmdb&param=HMDB0038014	Gibberellin A70		333.17	1	33.1415	0.701965	1.41593
33.14_333.1704m/z	HMDB0035041		M+H	C19H24O5	34.4	0	2.33213	74.5388	100 - 21 - 3.12 - 0.348	http://nonlinear.com/redirect/outbound?p=hmdb&param=HMDB0035041	Gibberellin A51		333.17	1	33.1415	0.701965	1.41593
33.14_333.1704m/z	HMDB0035042		M+H	C19H24O5	34.4	0	2.33213	74.5388	100 - 21 - 3.12 - 0.348	http://nonlinear.com/redirect/outbound?p=hmdb&param=HMDB0035042	Gibberellin A45		333.17	1	33.1415	0.701965	1.41593
33.14_211.1673m/z	HMDB0014631		M+H	C9H18N6	36.9	0	3.31031	88.6426	100 - 12.1 - 0.679	http://nonlinear.com/redirect/outbound?p=hmdb&param=HMDB0014631	Altretamine		211.167	1	33.1415	0.768734	3.00663
33.16_325.2109m/z	HMDB0041906		M+NH4	C17H25NO4	38.4	0	-4.25178	97.053	100 - 19.2 - 2.56 - 0.257	http://nonlinear.com/redirect/outbound?p=hmdb&param=HMDB0041906	Ibopamine		325.211	1	33.1567	0.342588	1.31307
33.16_303.2290m/z	HMDB0013324		M+NH4	C15H27NO4	38.3	0	3.94124	95.9578	100 - 17.1 - 2.19 - 0.208	http://nonlinear.com/redirect/outbound?p=hmdb&param=HMDB0013324	2-Octenoylcarnitine		303.229	1	33.1567	0.431764	1.20592
33.14_939.6111m/z	HMDB0061570		M+NH4	C50H84NO12P-2	35.8	0	4.55168	84.4175	100 - 55.9 - 17.8 - 4.12 - 0.767 - 0.12	http://nonlinear.com/redirect/outbound?p=hmdb&param=HMDB0061570	PS(DiMe(13,5)/DiMe(11,3))		939.611	1	33.1415	0.760718	1.12181
33.14_939.6111m/z	HMDB0061574		M+NH4	C50H84NO12P-2	35.8	0	4.55168	84.4175	100 - 55.9 - 17.8 - 4.12 - 0.767 - 0.12	http://nonlinear.com/redirect/outbound?p=hmdb&param=HMDB0061574	PS(DiMe(13,5)/DiMe(9,5))		939.611	1	33.1415	0.760718	1.12181
33.14_939.6111m/z	HMDB0061562		M+NH4	C50H84NO12P-2	35.8	0	4.55168	84.4175	100 - 55.9 - 17.8 - 4.12 - 0.767 - 0.12	http://nonlinear.com/redirect/outbound?p=hmdb&param=HMDB0061562	PS(DiMe(11,5)/DiMe(11,5))		939.611	1	33.1415	0.760718	1.12181
33.14_939.6111m/z	HMDB0061621		M+NH4	C50H84NO12P-2	35.8	0	4.55168	84.4175	100 - 55.9 - 17.8 - 4.12 - 0.767 - 0.12	http://nonlinear.com/redirect/outbound?p=hmdb&param=HMDB0061621	PS(MonoMe(13,5)/MonoMe(11,5))		939.611	1	33.1415	0.760718	1.12181
33.14_939.6111m/z	HMDB0061590		M+NH4	C50H84NO12P-2	35.8	0	4.55168	84.4175	100 - 55.9 - 17.8 - 4.12 - 0.767 - 0.12	http://nonlinear.com/redirect/outbound?p=hmdb&param=HMDB0061590	PS(DiMe(9,5)/DiMe(13,5))		939.611	1	33.1415	0.760718	1.12181
33.14_939.6111m/z	HMDB0061613		M+NH4	C50H84NO12P-2	35.8	0	4.55168	84.4175	100 - 55.9 - 17.8 - 4.12 - 0.767 - 0.12	http://nonlinear.com/redirect/outbound?p=hmdb&param=HMDB0061613	PS(MonoMe(11,5)/MonoMe(13,5))		939.611	1	33.1415	0.760718	1.12181
33.14_939.6111m/z	HMDB0061554		M+NH4	C50H84NO12P-2	35.8	0	4.55168	84.4175	100 - 55.9 - 17.8 - 4.12 - 0.767 - 0.12	http://nonlinear.com/redirect/outbound?p=hmdb&param=HMDB0061554	PS(DiMe(11,3)/DiMe(13,5))		939.611	1	33.1415	0.760718	1.12181
33.11_484.4346m/z	HMDB0062468		M+H	C29H57NO4	33.7	0	-2.97804	71.8022	100 - 32.5 - 5.95 - 0.787	http://nonlinear.com/redirect/outbound?p=hmdb&param=HMDB0062468	Docosanoylcarnitine		484.435	1	33.1107	0.399034	9.17374
33.10_317.1127m/z	HMDB0029284		M+NH4	C16H13NO5	36.2	0	-1.50714	82.76	100 - 18 - 2.56 - 0.266	http://nonlinear.com/redirect/outbound?p=hmdb&param=HMDB0029284	Avenanthramide 1c		317.113	1	33.0955	0.0682462	3.37595
33.10_317.1127m/z	HMDB0038577		M+NH4	C16H13NO5	36.2	0	-1.50714	82.76	100 - 18 - 2.56 - 0.266	http://nonlinear.com/redirect/outbound?p=hmdb&param=HMDB0038577	(Z)-N-Coumaroyl-5-hydroxyanthranilic acid		317.113	1	33.0955	0.0682462	3.37595
33.10_317.1127m/z	HMDB0041141		M+NH4	C16H13NO5	36.2	0	-1.50714	82.76	100 - 18 - 2.56 - 0.266	http://nonlinear.com/redirect/outbound?p=hmdb&param=HMDB0041141	Marshdine		317.113	1	33.0955	0.0682462	3.37595
33.10_317.1127m/z	HMDB0041516		M+NH4	C16H13NO5	36.2	0	-1.50714	82.76	100 - 18 - 2.56 - 0.266	http://nonlinear.com/redirect/outbound?p=hmdb&param=HMDB0041516	Avenanthramide G		317.113	1	33.0955	0.0682462	3.37595
33.11_468.4753m/z	HMDB0035534		M+NH4	C30H58O2	34.4	0	-4.92414	77.8208	100 - 33.2 - 5.74 - 0.689	http://nonlinear.com/redirect/outbound?p=hmdb&param=HMDB0035534	10,12-Triacontanedione		468.475	1	33.1107	0.0787777	8.72766
33.11_468.4753m/z	HMDB0038307		M+NH4	C30H58O2	34.4	0	-4.92414	77.8208	100 - 33.2 - 5.74 - 0.689	http://nonlinear.com/redirect/outbound?p=hmdb&param=HMDB0038307	Cetyl myristoleate		468.475	1	33.1107	0.0787777	8.72766
33.11_468.4753m/z	HMDB0035535		M+NH4	C30H58O2	34.4	0	-4.92414	77.8208	100 - 33.2 - 5.74 - 0.689	http://nonlinear.com/redirect/outbound?p=hmdb&param=HMDB0035535	7,9-Triacontanedione		468.475	1	33.1107	0.0787777	8.72766
33.11_468.4753m/z	HMDB0035532		M+NH4	C30H58O2	34.4	0	-4.92414	77.8208	100 - 33.2 - 5.74 - 0.689	http://nonlinear.com/redirect/outbound?p=hmdb&param=HMDB0035532	12,14-Triacontanedione		468.475	1	33.1107	0.0787777	8.72766
33.11_468.4753m/z	HMDB0034432		M+NH4	C30H58O2	34.4	0	-4.92414	77.8208	100 - 33.2 - 5.74 - 0.689	http://nonlinear.com/redirect/outbound?p=hmdb&param=HMDB0034432	Lumequic acid		468.475	1	33.1107	0.0787777	8.72766
33.11_468.4753m/z	HMDB0035533		M+NH4	C30H58O2	34.4	0	-4.92414	77.8208	100 - 33.2 - 5.74 - 0.689	http://nonlinear.com/redirect/outbound?p=hmdb&param=HMDB0035533	11,13-Triacontanedione		468.475	1	33.1107	0.0787777	8.72766
33.11_468.4753m/z	HMDB0029985		M+NH4	C30H58O2	34.4	0	-4.92414	77.8208	100 - 33.2 - 5.74 - 0.689	http://nonlinear.com/redirect/outbound?p=hmdb&param=HMDB0029985	13,15-Triacontanedione		468.475	1	33.1107	0.0787777	8.72766
33.11_468.4753m/z	HMDB0031951		M+NH4	C30H58O2	34.4	0	-4.92414	77.8208	100 - 33.2 - 5.74 - 0.689	http://nonlinear.com/redirect/outbound?p=hmdb&param=HMDB0031951	28-Methyl-27-nonacosenoic acid		468.475	1	33.1107	0.0787777	8.72766
33.13_851.6951m/z	HMDB0062350		M+H	C58H90O4	30.9	0	4.64036	60.0885	100 - 63.9 - 20.9 - 4.66 - 0.796 - 0.111	http://nonlinear.com/redirect/outbound?p=hmdb&param=HMDB0062350	3-demethylubiquinol-10		851.695	1	33.1261	0.11994	2.68322
33.13_641.5133m/z	HMDB0007121		M+H	C41H68O5	35.4	0	-1.04116	78.475	100 - 45.3 - 11.1 - 1.91 - 0.259	http://nonlinear.com/redirect/outbound?p=hmdb&param=HMDB0007121	DG(16:0/22:6(4Z,7Z,10Z,13Z,16Z,19Z)/0:0)		641.513	1	33.1261	0.488306	4.52818
33.13_641.5133m/z	HMDB0056035		M+H	C41H68O5	35.4	0	-1.04116	78.475	100 - 45.3 - 11.1 - 1.91 - 0.259	http://nonlinear.com/redirect/outbound?p=hmdb&param=HMDB0056035	DG(16:0/0:0/22:6n3)		641.513	1	33.1261	0.488306	4.52818
33.13_641.5133m/z	HMDB0056175		M+H	C41H68O5	35.4	0	-1.04116	78.475	100 - 45.3 - 11.1 - 1.91 - 0.259	http://nonlinear.com/redirect/outbound?p=hmdb&param=HMDB0056175	DG(16:1n7/0:0/22:5n3)		641.513	1	33.1261	0.488306	4.52818
33.13_641.5133m/z	HMDB0056326		M+H	C41H68O5	35.4	0	-1.04116	78.475	100 - 45.3 - 11.1 - 1.91 - 0.259	http://nonlinear.com/redirect/outbound?p=hmdb&param=HMDB0056326	DG(20:3n6/0:0/18:3n3)		641.513	1	33.1261	0.488306	4.52818
33.13_641.5133m/z	HMDB0056213		M+H	C41H68O5	35.4	0	-1.04116	78.475	100 - 45.3 - 11.1 - 1.91 - 0.259	http://nonlinear.com/redirect/outbound?p=hmdb&param=HMDB0056213	DG(18:1n9/0:0/20:5n3)		641.513	1	33.1261	0.488306	4.52818
33.13_641.5133m/z	HMDB0007148		M+H	C41H68O5	35.4	0	-1.04116	78.475	100 - 45.3 - 11.1 - 1.91 - 0.259	http://nonlinear.com/redirect/outbound?p=hmdb&param=HMDB0007148	DG(16:1(9Z)/22:5(4Z,7Z,10Z,13Z,16Z)/0:0)		641.513	1	33.1261	0.488306	4.52818
33.13_641.5133m/z	HMDB0056194		M+H	C41H68O5	35.4	0	-1.04116	78.475	100 - 45.3 - 11.1 - 1.91 - 0.259	http://nonlinear.com/redirect/outbound?p=hmdb&param=HMDB0056194	DG(18:1n7/0:0/20:5n3)		641.513	1	33.1261	0.488306	4.52818
33.13_641.5133m/z	HMDB0056245		M+H	C41H68O5	35.4	0	-1.04116	78.475	100 - 45.3 - 11.1 - 1.91 - 0.259	http://nonlinear.com/redirect/outbound?p=hmdb&param=HMDB0056245	DG(20:3n9/0:0/18:3n3)		641.513	1	33.1261	0.488306	4.52818
33.13_641.5133m/z	HMDB0007257		M+H	C41H68O5	35.4	0	-1.04116	78.475	100 - 45.3 - 11.1 - 1.91 - 0.259	http://nonlinear.com/redirect/outbound?p=hmdb&param=HMDB0007257	DG(18:2(9Z,12Z)/20:4(5Z,8Z,11Z,14Z)/0:0)		641.513	1	33.1261	0.488306	4.52818
33.13_641.5133m/z	HMDB0056298		M+H	C41H68O5	35.4	0	-1.04116	78.475	100 - 45.3 - 11.1 - 1.91 - 0.259	http://nonlinear.com/redirect/outbound?p=hmdb&param=HMDB0056298	DG(18:3n6/0:0/20:3n6)		641.513	1	33.1261	0.488306	4.52818
33.13_641.5133m/z	HMDB0007201		M+H	C41H68O5	35.4	0	-1.04116	78.475	100 - 45.3 - 11.1 - 1.91 - 0.259	http://nonlinear.com/redirect/outbound?p=hmdb&param=HMDB0007201	DG(18:1(11Z)/20:5(5Z,8Z,11Z,14Z,17Z)/0:0)		641.513	1	33.1261	0.488306	4.52818
33.13_641.5133m/z	HMDB0007481		M+H	C41H68O5	35.4	0	-1.04116	78.475	100 - 45.3 - 11.1 - 1.91 - 0.259	http://nonlinear.com/redirect/outbound?p=hmdb&param=HMDB0007481	DG(20:3(8Z,11Z,14Z)/18:3(6Z,9Z,12Z)/0:0)		641.513	1	33.1261	0.488306	4.52818
33.13_641.5133m/z	HMDB0007284		M+H	C41H68O5	35.4	0	-1.04116	78.475	100 - 45.3 - 11.1 - 1.91 - 0.259	http://nonlinear.com/redirect/outbound?p=hmdb&param=HMDB0007284	DG(18:3(6Z,9Z,12Z)/20:3(5Z,8Z,11Z)/0:0)		641.513	1	33.1261	0.488306	4.52818
33.13_641.5133m/z	HMDB0007230		M+H	C41H68O5	35.4	0	-1.04116	78.475	100 - 45.3 - 11.1 - 1.91 - 0.259	http://nonlinear.com/redirect/outbound?p=hmdb&param=HMDB0007230	DG(18:1(9Z)/20:5(5Z,8Z,11Z,14Z,17Z)/0:0)		641.513	1	33.1261	0.488306	4.52818
33.13_641.5133m/z	HMDB0007313		M+H	C41H68O5	35.4	0	-1.04116	78.475	100 - 45.3 - 11.1 - 1.91 - 0.259	http://nonlinear.com/redirect/outbound?p=hmdb&param=HMDB0007313	DG(18:3(9Z,12Z,15Z)/20:3(5Z,8Z,11Z)/0:0)		641.513	1	33.1261	0.488306	4.52818
33.13_641.5133m/z	HMDB0007425		M+H	C41H68O5	35.4	0	-1.04116	78.475	100 - 45.3 - 11.1 - 1.91 - 0.259	http://nonlinear.com/redirect/outbound?p=hmdb&param=HMDB0007425	DG(20:2(11Z,14Z)/18:4(6Z,9Z,12Z,15Z)/0:0)		641.513	1	33.1261	0.488306	4.52818
33.13_641.5133m/z	HMDB0007149		M+H	C41H68O5	35.4	0	-1.04116	78.475	100 - 45.3 - 11.1 - 1.91 - 0.259	http://nonlinear.com/redirect/outbound?p=hmdb&param=HMDB0007149	DG(16:1(9Z)/22:5(7Z,10Z,13Z,16Z,19Z)/0:0)		641.513	1	33.1261	0.488306	4.52818
33.13_641.5133m/z	HMDB0056238		M+H	C41H68O5	35.4	0	-1.04116	78.475	100 - 45.3 - 11.1 - 1.91 - 0.259	http://nonlinear.com/redirect/outbound?p=hmdb&param=HMDB0056238	DG(20:3n9/0:0/18:3n6)		641.513	1	33.1261	0.488306	4.52818
33.13_641.5133m/z	HMDB0007452		M+H	C41H68O5	35.4	0	-1.04116	78.475	100 - 45.3 - 11.1 - 1.91 - 0.259	http://nonlinear.com/redirect/outbound?p=hmdb&param=HMDB0007452	DG(20:3(5Z,8Z,11Z)/18:3(6Z,9Z,12Z)/0:0)		641.513	1	33.1261	0.488306	4.52818
33.13_641.5133m/z	HMDB0056170		M+H	C41H68O5	35.4	0	-1.04116	78.475	100 - 45.3 - 11.1 - 1.91 - 0.259	http://nonlinear.com/redirect/outbound?p=hmdb&param=HMDB0056170	DG(16:1n7/0:0/22:5n6)		641.513	1	33.1261	0.488306	4.52818
33.13_641.5133m/z	HMDB0007482		M+H	C41H68O5	35.4	0	-1.04116	78.475	100 - 45.3 - 11.1 - 1.91 - 0.259	http://nonlinear.com/redirect/outbound?p=hmdb&param=HMDB0007482	DG(20:3(8Z,11Z,14Z)/18:3(9Z,12Z,15Z)/0:0)		641.513	1	33.1261	0.488306	4.52818
33.13_641.5133m/z	HMDB0007708		M+H	C41H68O5	35.4	0	-1.04116	78.475	100 - 45.3 - 11.1 - 1.91 - 0.259	http://nonlinear.com/redirect/outbound?p=hmdb&param=HMDB0007708	DG(22:5(4Z,7Z,10Z,13Z,16Z)/16:1(9Z)/0:0)		641.513	1	33.1261	0.488306	4.52818
33.13_641.5133m/z	HMDB0007341		M+H	C41H68O5	35.4	0	-1.04116	78.475	100 - 45.3 - 11.1 - 1.91 - 0.259	http://nonlinear.com/redirect/outbound?p=hmdb&param=HMDB0007341	DG(18:4(6Z,9Z,12Z,15Z)/20:2(11Z,14Z)/0:0)		641.513	1	33.1261	0.488306	4.52818
33.13_641.5133m/z	HMDB0007765		M+H	C41H68O5	35.4	0	-1.04116	78.475	100 - 45.3 - 11.1 - 1.91 - 0.259	http://nonlinear.com/redirect/outbound?p=hmdb&param=HMDB0007765	DG(22:6(4Z,7Z,10Z,13Z,16Z,19Z)/16:0/0:0)		641.513	1	33.1261	0.488306	4.52818
33.13_641.5133m/z	HMDB0007453		M+H	C41H68O5	35.4	0	-1.04116	78.475	100 - 45.3 - 11.1 - 1.91 - 0.259	http://nonlinear.com/redirect/outbound?p=hmdb&param=HMDB0007453	DG(20:3(5Z,8Z,11Z)/18:3(9Z,12Z,15Z)/0:0)		641.513	1	33.1261	0.488306	4.52818
33.13_641.5133m/z	HMDB0007538		M+H	C41H68O5	35.4	0	-1.04116	78.475	100 - 45.3 - 11.1 - 1.91 - 0.259	http://nonlinear.com/redirect/outbound?p=hmdb&param=HMDB0007538	DG(20:4(8Z,11Z,14Z,17Z)/18:2(9Z,12Z)/0:0)		641.513	1	33.1261	0.488306	4.52818
33.13_641.5133m/z	HMDB0007258		M+H	C41H68O5	35.4	0	-1.04116	78.475	100 - 45.3 - 11.1 - 1.91 - 0.259	http://nonlinear.com/redirect/outbound?p=hmdb&param=HMDB0007258	DG(18:2(9Z,12Z)/20:4(8Z,11Z,14Z,17Z)/0:0)		641.513	1	33.1261	0.488306	4.52818
33.13_641.5133m/z	HMDB0007566		M+H	C41H68O5	35.4	0	-1.04116	78.475	100 - 45.3 - 11.1 - 1.91 - 0.259	http://nonlinear.com/redirect/outbound?p=hmdb&param=HMDB0007566	DG(20:5(5Z,8Z,11Z,14Z,17Z)/18:1(9Z)/0:0)		641.513	1	33.1261	0.488306	4.52818
33.13_641.5133m/z	HMDB0007565		M+H	C41H68O5	35.4	0	-1.04116	78.475	100 - 45.3 - 11.1 - 1.91 - 0.259	http://nonlinear.com/redirect/outbound?p=hmdb&param=HMDB0007565	DG(20:5(5Z,8Z,11Z,14Z,17Z)/18:1(11Z)/0:0)		641.513	1	33.1261	0.488306	4.52818
33.13_641.5133m/z	HMDB0007509		M+H	C41H68O5	35.4	0	-1.04116	78.475	100 - 45.3 - 11.1 - 1.91 - 0.259	http://nonlinear.com/redirect/outbound?p=hmdb&param=HMDB0007509	DG(20:4(5Z,8Z,11Z,14Z)/18:2(9Z,12Z)/0:0)		641.513	1	33.1261	0.488306	4.52818
33.13_641.5133m/z	HMDB0007737		M+H	C41H68O5	35.4	0	-1.04116	78.475	100 - 45.3 - 11.1 - 1.91 - 0.259	http://nonlinear.com/redirect/outbound?p=hmdb&param=HMDB0007737	DG(22:5(7Z,10Z,13Z,16Z,19Z)/16:1(9Z)/0:0)		641.513	1	33.1261	0.488306	4.52818
33.13_641.5133m/z	HMDB0007285		M+H	C41H68O5	35.4	0	-1.04116	78.475	100 - 45.3 - 11.1 - 1.91 - 0.259	http://nonlinear.com/redirect/outbound?p=hmdb&param=HMDB0007285	DG(18:3(6Z,9Z,12Z)/20:3(8Z,11Z,14Z)/0:0)		641.513	1	33.1261	0.488306	4.52818
33.13_641.5133m/z	HMDB0007314		M+H	C41H68O5	35.4	0	-1.04116	78.475	100 - 45.3 - 11.1 - 1.91 - 0.259	http://nonlinear.com/redirect/outbound?p=hmdb&param=HMDB0007314	DG(18:3(9Z,12Z,15Z)/20:3(8Z,11Z,14Z)/0:0)		641.513	1	33.1261	0.488306	4.52818
33.13_536.3688m/z	HMDB0011491		M+H	C27H54NO7P	36.9	0	-4.25106	89.5033	100 - 30.5 - 5.92 - 0.861 - 0.102	http://nonlinear.com/redirect/outbound?p=hmdb&param=HMDB0011491	LysoPE(0:0/22:1(13Z))		536.369	1	33.1261	0.0207791	2.77319
33.13_536.3688m/z	HMDB0011521		M+H	C27H54NO7P	36.9	0	-4.25106	89.5033	100 - 30.5 - 5.92 - 0.861 - 0.102	http://nonlinear.com/redirect/outbound?p=hmdb&param=HMDB0011521	LysoPE(22:1(13Z)/0:0)		536.369	1	33.1261	0.0207791	2.77319
33.11_429.3228m/z	HMDB0029886		M+H	C24H44O6	34.2	0	4.10402	75.7826	100 - 26.7 - 4.65 - 0.609	http://nonlinear.com/redirect/outbound?p=hmdb&param=HMDB0029886	Sorbitan oleate		429.323	1	33.1107	0.00410273	5.57612
33.11_429.3228m/z	HMDB0032298		M+H	C24H44O6	34.2	0	4.10402	75.7826	100 - 26.7 - 4.65 - 0.609	http://nonlinear.com/redirect/outbound?p=hmdb&param=HMDB0032298	Glyceryl lactooleate		429.323	1	33.1107	0.00410273	5.57612
33.13_589.4267m/z	HMDB0040807		M+H	C39H56O4	33.3	0	2.72706	69.5775	100 - 43 - 9.83 - 1.58 - 0.198	http://nonlinear.com/redirect/outbound?p=hmdb&param=HMDB0040807	Caffeoylcycloartenol		589.427	1	33.1261	0.00558591	1.96345
33.59_794.6021m/z	HMDB0011226		M+H	C46H84NO7P	32.4	0	-4.70755	67.5468	100 - 51.4 - 14.4 - 2.86 - 0.45	http://nonlinear.com/redirect/outbound?p=hmdb&param=HMDB0011226	PC(P-16:0/22:4(7Z,10Z,13Z,16Z))		794.602	1	33.5868	0.413508	2.29595
33.59_794.6021m/z	HMDB0013432		M+H	C46H84NO7P	32.4	0	-4.70755	67.5468	100 - 51.4 - 14.4 - 2.86 - 0.45	http://nonlinear.com/redirect/outbound?p=hmdb&param=HMDB0013432	PC(o-18:1(9Z)/20:4(8Z,11Z,14Z,17Z))		794.602	1	33.5868	0.413508	2.29595
33.59_794.6021m/z	HMDB0011254		M+H	C46H84NO7P	32.4	0	-4.70755	67.5468	100 - 51.4 - 14.4 - 2.86 - 0.45	http://nonlinear.com/redirect/outbound?p=hmdb&param=HMDB0011254	PC(P-18:0/20:4(8Z,11Z,14Z,17Z))		794.602	1	33.5868	0.413508	2.29595
33.59_794.6021m/z	HMDB0011253		M+H	C46H84NO7P	32.4	0	-4.70755	67.5468	100 - 51.4 - 14.4 - 2.86 - 0.45	http://nonlinear.com/redirect/outbound?p=hmdb&param=HMDB0011253	PC(P-18:0/20:4(5Z,8Z,11Z,14Z))		794.602	1	33.5868	0.413508	2.29595
33.59_794.6021m/z	HMDB0011318		M+H	C46H84NO7P	32.4	0	-4.70755	67.5468	100 - 51.4 - 14.4 - 2.86 - 0.45	http://nonlinear.com/redirect/outbound?p=hmdb&param=HMDB0011318	PC(P-18:1(9Z)/20:3(8Z,11Z,14Z))		794.602	1	33.5868	0.413508	2.29595
33.59_794.6021m/z	HMDB0011317		M+H	C46H84NO7P	32.4	0	-4.70755	67.5468	100 - 51.4 - 14.4 - 2.86 - 0.45	http://nonlinear.com/redirect/outbound?p=hmdb&param=HMDB0011317	PC(P-18:1(9Z)/20:3(5Z,8Z,11Z))		794.602	1	33.5868	0.413508	2.29595
33.59_794.6021m/z	HMDB0011450		M+H	C46H84NO7P	32.4	0	-4.70755	67.5468	100 - 51.4 - 14.4 - 2.86 - 0.45	http://nonlinear.com/redirect/outbound?p=hmdb&param=HMDB0011450	PE(P-18:1(9Z)/20:3(8Z,11Z,14Z))		794.602	1	33.5868	0.413508	2.29595
33.59_794.6021m/z	HMDB0008392		M+H	C46H84NO7P	32.4	0	-4.70755	67.5468	100 - 51.4 - 14.4 - 2.86 - 0.45	http://nonlinear.com/redirect/outbound?p=hmdb&param=HMDB0008392	PC(20:3(5Z,8Z,11Z)/P-18:1(11Z))		794.602	1	33.5868	0.413508	2.29595
33.59_794.6021m/z	HMDB0008393		M+H	C46H84NO7P	32.4	0	-4.70755	67.5468	100 - 51.4 - 14.4 - 2.86 - 0.45	http://nonlinear.com/redirect/outbound?p=hmdb&param=HMDB0008393	PC(20:3(5Z,8Z,11Z)/P-18:1(9Z))		794.602	1	33.5868	0.413508	2.29595
33.59_794.6021m/z	HMDB0008424		M+H	C46H84NO7P	32.4	0	-4.70755	67.5468	100 - 51.4 - 14.4 - 2.86 - 0.45	http://nonlinear.com/redirect/outbound?p=hmdb&param=HMDB0008424	PC(20:3(8Z,11Z,14Z)/P-18:1(11Z))		794.602	1	33.5868	0.413508	2.29595
33.59_794.6021m/z	HMDB0011285		M+H	C46H84NO7P	32.4	0	-4.70755	67.5468	100 - 51.4 - 14.4 - 2.86 - 0.45	http://nonlinear.com/redirect/outbound?p=hmdb&param=HMDB0011285	PC(P-18:1(11Z)/20:3(8Z,11Z,14Z))		794.602	1	33.5868	0.413508	2.29595
33.59_794.6021m/z	HMDB0011284		M+H	C46H84NO7P	32.4	0	-4.70755	67.5468	100 - 51.4 - 14.4 - 2.86 - 0.45	http://nonlinear.com/redirect/outbound?p=hmdb&param=HMDB0011284	PC(P-18:1(11Z)/20:3(5Z,8Z,11Z))		794.602	1	33.5868	0.413508	2.29595
33.59_794.6021m/z	HMDB0008425		M+H	C46H84NO7P	32.4	0	-4.70755	67.5468	100 - 51.4 - 14.4 - 2.86 - 0.45	http://nonlinear.com/redirect/outbound?p=hmdb&param=HMDB0008425	PC(20:3(8Z,11Z,14Z)/P-18:1(9Z))		794.602	1	33.5868	0.413508	2.29595
33.59_794.6021m/z	HMDB0008456		M+H	C46H84NO7P	32.4	0	-4.70755	67.5468	100 - 51.4 - 14.4 - 2.86 - 0.45	http://nonlinear.com/redirect/outbound?p=hmdb&param=HMDB0008456	PC(20:4(5Z,8Z,11Z,14Z)/P-18:0)		794.602	1	33.5868	0.413508	2.29595
33.59_794.6021m/z	HMDB0008489		M+H	C46H84NO7P	32.4	0	-4.70755	67.5468	100 - 51.4 - 14.4 - 2.86 - 0.45	http://nonlinear.com/redirect/outbound?p=hmdb&param=HMDB0008489	PC(20:4(8Z,11Z,14Z,17Z)/P-18:0)		794.602	1	33.5868	0.413508	2.29595
33.59_794.6021m/z	HMDB0008652		M+H	C46H84NO7P	32.4	0	-4.70755	67.5468	100 - 51.4 - 14.4 - 2.86 - 0.45	http://nonlinear.com/redirect/outbound?p=hmdb&param=HMDB0008652	PC(22:4(7Z,10Z,13Z,16Z)/P-16:0)		794.602	1	33.5868	0.413508	2.29595
33.60_279.0925m/z	HMDB0001504		M+NH4	C10H16NO3PS	36.7	0	-0.704789	84.4463	100 - 12.3 - 5.83 - 0.618	http://nonlinear.com/redirect/outbound?p=hmdb&param=HMDB0001504	Aminoparathion		279.092	1	33.6022	0.0459278	2.24077
33.60_538.5174m/z	HMDB0004949		M+H	C34H67NO3	37.5	0	-3.63113	91.8839	100 - 38 - 7.65 - 1.08 - 0.118	http://nonlinear.com/redirect/outbound?p=hmdb&param=HMDB0004949	Ceramide (d18:1/16:0)		538.517	1	33.6022	0.247381	3.10178
33.60_538.5174m/z	HMDB0000790		M+H	C34H67NO3	37.5	0	-3.63113	91.8839	100 - 38 - 7.65 - 1.08 - 0.118	http://nonlinear.com/redirect/outbound?p=hmdb&param=HMDB0000790	N-Palmitoylsphingosine		538.517	1	33.6022	0.247381	3.10178
33.62_822.5971m/z	HMDB0009500		M+H	C47H84NO8P	32.2	0	-4.37012	65.9646	100 - 52.5 - 15.1 - 3.13 - 0.513	http://nonlinear.com/redirect/outbound?p=hmdb&param=HMDB0009500	PE(22:0/20:5(5Z,8Z,11Z,14Z,17Z))		822.597	1	33.6177	0.520872	3.58447
33.62_822.5971m/z	HMDB0009531		M+H	C47H84NO8P	32.2	0	-4.37012	65.9646	100 - 52.5 - 15.1 - 3.13 - 0.513	http://nonlinear.com/redirect/outbound?p=hmdb&param=HMDB0009531	PE(22:1(13Z)/20:4(5Z,8Z,11Z,14Z))		822.597	1	33.6177	0.520872	3.58447
33.62_822.5971m/z	HMDB0009242		M+H	C47H84NO8P	32.2	0	-4.37012	65.9646	100 - 52.5 - 15.1 - 3.13 - 0.513	http://nonlinear.com/redirect/outbound?p=hmdb&param=HMDB0009242	PE(20:0/22:5(7Z,10Z,13Z,16Z,19Z))		822.597	1	33.6177	0.520872	3.58447
33.62_822.5971m/z	HMDB0009532		M+H	C47H84NO8P	32.2	0	-4.37012	65.9646	100 - 52.5 - 15.1 - 3.13 - 0.513	http://nonlinear.com/redirect/outbound?p=hmdb&param=HMDB0009532	PE(22:1(13Z)/20:4(8Z,11Z,14Z,17Z))		822.597	1	33.6177	0.520872	3.58447
33.62_822.5971m/z	HMDB0009241		M+H	C47H84NO8P	32.2	0	-4.37012	65.9646	100 - 52.5 - 15.1 - 3.13 - 0.513	http://nonlinear.com/redirect/outbound?p=hmdb&param=HMDB0009241	PE(20:0/22:5(4Z,7Z,10Z,13Z,16Z))		822.597	1	33.6177	0.520872	3.58447
33.62_822.5971m/z	HMDB0009756		M+H	C47H84NO8P	32.2	0	-4.37012	65.9646	100 - 52.5 - 15.1 - 3.13 - 0.513	http://nonlinear.com/redirect/outbound?p=hmdb&param=HMDB0009756	PE(24:1(15Z)/18:4(6Z,9Z,12Z,15Z))		822.597	1	33.6177	0.520872	3.58447
33.62_822.5971m/z	HMDB0009273		M+H	C47H84NO8P	32.2	0	-4.37012	65.9646	100 - 52.5 - 15.1 - 3.13 - 0.513	http://nonlinear.com/redirect/outbound?p=hmdb&param=HMDB0009273	PE(20:1(11Z)/22:4(7Z,10Z,13Z,16Z))		822.597	1	33.6177	0.520872	3.58447
33.62_822.5971m/z	HMDB0009562		M+H	C47H84NO8P	32.2	0	-4.37012	65.9646	100 - 52.5 - 15.1 - 3.13 - 0.513	http://nonlinear.com/redirect/outbound?p=hmdb&param=HMDB0009562	PE(22:2(13Z,16Z)/20:3(5Z,8Z,11Z))		822.597	1	33.6177	0.520872	3.58447
33.62_822.5971m/z	HMDB0009563		M+H	C47H84NO8P	32.2	0	-4.37012	65.9646	100 - 52.5 - 15.1 - 3.13 - 0.513	http://nonlinear.com/redirect/outbound?p=hmdb&param=HMDB0009563	PE(22:2(13Z,16Z)/20:3(8Z,11Z,14Z))		822.597	1	33.6177	0.520872	3.58447
33.62_822.5971m/z	HMDB0009338		M+H	C47H84NO8P	32.2	0	-4.37012	65.9646	100 - 52.5 - 15.1 - 3.13 - 0.513	http://nonlinear.com/redirect/outbound?p=hmdb&param=HMDB0009338	PE(20:3(5Z,8Z,11Z)/22:2(13Z,16Z))		822.597	1	33.6177	0.520872	3.58447
33.62_822.5971m/z	HMDB0009371		M+H	C47H84NO8P	32.2	0	-4.37012	65.9646	100 - 52.5 - 15.1 - 3.13 - 0.513	http://nonlinear.com/redirect/outbound?p=hmdb&param=HMDB0009371	PE(20:3(8Z,11Z,14Z)/22:2(13Z,16Z))		822.597	1	33.6177	0.520872	3.58447
33.62_822.5971m/z	HMDB0009436		M+H	C47H84NO8P	32.2	0	-4.37012	65.9646	100 - 52.5 - 15.1 - 3.13 - 0.513	http://nonlinear.com/redirect/outbound?p=hmdb&param=HMDB0009436	PE(20:4(8Z,11Z,14Z,17Z)/22:1(13Z))		822.597	1	33.6177	0.520872	3.58447
33.62_822.5971m/z	HMDB0009403		M+H	C47H84NO8P	32.2	0	-4.37012	65.9646	100 - 52.5 - 15.1 - 3.13 - 0.513	http://nonlinear.com/redirect/outbound?p=hmdb&param=HMDB0009403	PE(20:4(5Z,8Z,11Z,14Z)/22:1(13Z))		822.597	1	33.6177	0.520872	3.58447
33.62_822.5971m/z	HMDB0009593		M+H	C47H84NO8P	32.2	0	-4.37012	65.9646	100 - 52.5 - 15.1 - 3.13 - 0.513	http://nonlinear.com/redirect/outbound?p=hmdb&param=HMDB0009593	PE(22:4(7Z,10Z,13Z,16Z)/20:1(11Z))		822.597	1	33.6177	0.520872	3.58447
33.62_822.5971m/z	HMDB0009212		M+H	C47H84NO8P	32.2	0	-4.37012	65.9646	100 - 52.5 - 15.1 - 3.13 - 0.513	http://nonlinear.com/redirect/outbound?p=hmdb&param=HMDB0009212	PE(18:4(6Z,9Z,12Z,15Z)/24:1(15Z))		822.597	1	33.6177	0.520872	3.58447
33.62_822.5971m/z	HMDB0009658		M+H	C47H84NO8P	32.2	0	-4.37012	65.9646	100 - 52.5 - 15.1 - 3.13 - 0.513	http://nonlinear.com/redirect/outbound?p=hmdb&param=HMDB0009658	PE(22:5(7Z,10Z,13Z,16Z,19Z)/20:0)		822.597	1	33.6177	0.520872	3.58447
33.62_822.5971m/z	HMDB0009625		M+H	C47H84NO8P	32.2	0	-4.37012	65.9646	100 - 52.5 - 15.1 - 3.13 - 0.513	http://nonlinear.com/redirect/outbound?p=hmdb&param=HMDB0009625	PE(22:5(4Z,7Z,10Z,13Z,16Z)/20:0)		822.597	1	33.6177	0.520872	3.58447
33.62_822.5971m/z	HMDB0009468		M+H	C47H84NO8P	32.2	0	-4.37012	65.9646	100 - 52.5 - 15.1 - 3.13 - 0.513	http://nonlinear.com/redirect/outbound?p=hmdb&param=HMDB0009468	PE(20:5(5Z,8Z,11Z,14Z,17Z)/22:0)		822.597	1	33.6177	0.520872	3.58447
33.60_652.4210m/z	HMDB0040667		M+NH4	C39H54O7	32.7	0	0.404031	63.9898	100 - 43.1 - 10.5 - 1.85 - 0.262	http://nonlinear.com/redirect/outbound?p=hmdb&param=HMDB0040667	3-trans-p-Coumaroylrotundic acid		652.421	1	33.6022	0.0255113	3.13245
33.60_652.4210m/z	HMDB0029780		M+NH4	C39H54O7	32.7	0	0.404031	63.9898	100 - 43.1 - 10.5 - 1.85 - 0.262	http://nonlinear.com/redirect/outbound?p=hmdb&param=HMDB0029780	2alpha-Hydroxypyracrenic acid		652.421	1	33.6022	0.0255113	3.13245
33.62_835.5988m/z	HMDB0009276		M+NH4	C47H80NO8P	36.7	0	3.39062	87.5825	100 - 52.4 - 15.1 - 3.12 - 0.511	http://nonlinear.com/redirect/outbound?p=hmdb&param=HMDB0009276	PE(20:1(11Z)/22:6(4Z,7Z,10Z,13Z,16Z,19Z))		835.599	1	33.6177	0.578469	7.72187
33.62_835.5988m/z	HMDB0009307		M+NH4	C47H80NO8P	36.7	0	3.39062	87.5825	100 - 52.4 - 15.1 - 3.12 - 0.511	http://nonlinear.com/redirect/outbound?p=hmdb&param=HMDB0009307	PE(20:2(11Z,14Z)/22:5(4Z,7Z,10Z,13Z,16Z))		835.599	1	33.6177	0.578469	7.72187
33.62_835.5988m/z	HMDB0009308		M+NH4	C47H80NO8P	36.7	0	3.39062	87.5825	100 - 52.4 - 15.1 - 3.12 - 0.511	http://nonlinear.com/redirect/outbound?p=hmdb&param=HMDB0009308	PE(20:2(11Z,14Z)/22:5(7Z,10Z,13Z,16Z,19Z))		835.599	1	33.6177	0.578469	7.72187
33.62_835.5988m/z	HMDB0009372		M+NH4	C47H80NO8P	36.7	0	3.39062	87.5825	100 - 52.4 - 15.1 - 3.12 - 0.511	http://nonlinear.com/redirect/outbound?p=hmdb&param=HMDB0009372	PE(20:3(8Z,11Z,14Z)/22:4(7Z,10Z,13Z,16Z))		835.599	1	33.6177	0.578469	7.72187
33.62_835.5988m/z	HMDB0009339		M+NH4	C47H80NO8P	36.7	0	3.39062	87.5825	100 - 52.4 - 15.1 - 3.12 - 0.511	http://nonlinear.com/redirect/outbound?p=hmdb&param=HMDB0009339	PE(20:3(5Z,8Z,11Z)/22:4(7Z,10Z,13Z,16Z))		835.599	1	33.6177	0.578469	7.72187
33.62_835.5988m/z	HMDB0009595		M+NH4	C47H80NO8P	36.7	0	3.39062	87.5825	100 - 52.4 - 15.1 - 3.12 - 0.511	http://nonlinear.com/redirect/outbound?p=hmdb&param=HMDB0009595	PE(22:4(7Z,10Z,13Z,16Z)/20:3(5Z,8Z,11Z))		835.599	1	33.6177	0.578469	7.72187
33.62_835.5988m/z	HMDB0009608		M+NH4	C47H80NO8P	36.7	0	3.39062	87.5825	100 - 52.4 - 15.1 - 3.12 - 0.511	http://nonlinear.com/redirect/outbound?p=hmdb&param=HMDB0009608	PE(22:4(7Z,10Z,13Z,16Z)/20:3(8Z,11Z,14Z))		835.599	1	33.6177	0.578469	7.72187
33.62_835.5988m/z	HMDB0009470		M+NH4	C47H80NO8P	36.7	0	3.39062	87.5825	100 - 52.4 - 15.1 - 3.12 - 0.511	http://nonlinear.com/redirect/outbound?p=hmdb&param=HMDB0009470	PE(20:5(5Z,8Z,11Z,14Z,17Z)/22:2(13Z,16Z))		835.599	1	33.6177	0.578469	7.72187
33.62_835.5988m/z	HMDB0009627		M+NH4	C47H80NO8P	36.7	0	3.39062	87.5825	100 - 52.4 - 15.1 - 3.12 - 0.511	http://nonlinear.com/redirect/outbound?p=hmdb&param=HMDB0009627	PE(22:5(4Z,7Z,10Z,13Z,16Z)/20:2(11Z,14Z))		835.599	1	33.6177	0.578469	7.72187
33.62_835.5988m/z	HMDB0009660		M+NH4	C47H80NO8P	36.7	0	3.39062	87.5825	100 - 52.4 - 15.1 - 3.12 - 0.511	http://nonlinear.com/redirect/outbound?p=hmdb&param=HMDB0009660	PE(22:5(7Z,10Z,13Z,16Z,19Z)/20:2(11Z,14Z))		835.599	1	33.6177	0.578469	7.72187
33.62_835.5988m/z	HMDB0009566		M+NH4	C47H80NO8P	36.7	0	3.39062	87.5825	100 - 52.4 - 15.1 - 3.12 - 0.511	http://nonlinear.com/redirect/outbound?p=hmdb&param=HMDB0009566	PE(22:2(13Z,16Z)/20:5(5Z,8Z,11Z,14Z,17Z))		835.599	1	33.6177	0.578469	7.72187
33.62_835.5988m/z	HMDB0009692		M+NH4	C47H80NO8P	36.7	0	3.39062	87.5825	100 - 52.4 - 15.1 - 3.12 - 0.511	http://nonlinear.com/redirect/outbound?p=hmdb&param=HMDB0009692	PE(22:6(4Z,7Z,10Z,13Z,16Z,19Z)/20:1(11Z))		835.599	1	33.6177	0.578469	7.72187
33.57_550.3841m/z	HMDB0011148		M+H	C28H56NO7P	36.6	0	-4.77473	88.5302	100 - 31.6 - 6.25 - 0.927 - 0.112	http://nonlinear.com/redirect/outbound?p=hmdb&param=HMDB0011148	PC(18:1(9Z)e/2:0)		550.384	1	33.5714	0.00118134	3.96442
33.57_550.3841m/z	HMDB0010391		M+H	C28H56NO7P	36.6	0	-4.77473	88.5302	100 - 31.6 - 6.25 - 0.927 - 0.112	http://nonlinear.com/redirect/outbound?p=hmdb&param=HMDB0010391	LysoPC(20:1(11Z))		550.384	1	33.5714	0.00118134	3.96442
33.57_334.3099m/z	HMDB0032033		M+H	C22H39NO	36.7	0	-1.65934	85.2936	100 - 24.6 - 3.11 - 0.269	http://nonlinear.com/redirect/outbound?p=hmdb&param=HMDB0032033	2,4,12-Octadecatrienoic acid isobutylamide		334.31	1	33.5714	0.00227055	4.30856
33.57_299.1946m/z	HMDB0060473		M+H	C13H24N5O3+	37.3	0	-1.94978	88.9313	100 - 16.3 - 1.86 - 0.16	http://nonlinear.com/redirect/outbound?p=hmdb&param=HMDB0060473	Diphthamide		299.195	1	33.5714	0.323393	3.35496
33.56_524.2958m/z	HMDB0061698		M+H	C24H46NO9P-2	36	0	-4.7629	85.3605	100 - 27.2 - 5.41 - 0.8	http://nonlinear.com/redirect/outbound?p=hmdb&param=HMDB0061698	1-Stearoylglycerophosphoserine		524.296	1	33.556	0.800388	1.86022
33.56_777.6476m/z	HMDB0009247		M+NH4	C43H86NO7P	32.1	0	-0.520618	61.0895	100 - 48.1 - 12.8 - 2.43 - 0.367	http://nonlinear.com/redirect/outbound?p=hmdb&param=HMDB0009247	PE(20:0/dm18:0)		777.648	1	33.556	0.463421	Infinity
33.56_777.6476m/z	HMDB0009510		M+NH4	C43H86NO7P	32.1	0	-0.520618	61.0895	100 - 48.1 - 12.8 - 2.43 - 0.367	http://nonlinear.com/redirect/outbound?p=hmdb&param=HMDB0009510	PE(22:0/P-16:0)		777.648	1	33.556	0.463421	Infinity
33.56_777.6476m/z	HMDB0011355		M+NH4	C43H86NO7P	32.1	0	-0.520618	61.0895	100 - 48.1 - 12.8 - 2.43 - 0.367	http://nonlinear.com/redirect/outbound?p=hmdb&param=HMDB0011355	PE(P-16:0/22:0)		777.648	1	33.556	0.463421	Infinity
33.56_777.6476m/z	HMDB0011380		M+NH4	C43H86NO7P	32.1	0	-0.520618	61.0895	100 - 48.1 - 12.8 - 2.43 - 0.367	http://nonlinear.com/redirect/outbound?p=hmdb&param=HMDB0011380	PE(P-18:0/20:0)		777.648	1	33.556	0.463421	Infinity
33.56_670.3099m/z	HMDB0039121		M+NH4	C32H44O14	32.6	0	4.49973	68.1758	100 - 35.6 - 9.04 - 1.71 - 0.272	http://nonlinear.com/redirect/outbound?p=hmdb&param=HMDB0039121	Crocin 3		670.31	1	33.556	0.197234	Infinity
33.56_670.3099m/z	HMDB0002353		M+NH4	C32H44O14	32.6	0	4.49973	68.1758	100 - 35.6 - 9.04 - 1.71 - 0.272	http://nonlinear.com/redirect/outbound?p=hmdb&param=HMDB0002353	Dicrocin		670.31	1	33.556	0.197234	Infinity
33.56_670.3099m/z	HMDB0041246		M+NH4	C38H40N2O8	32	0	-3.71791	64.4097	100 - 42.6 - 10.5 - 1.89 - 0.275	http://nonlinear.com/redirect/outbound?p=hmdb&param=HMDB0041246	Secoisotetrandrine		670.31	1	33.556	0.197234	Infinity
33.57_239.1246m/z	HMDB0000212		M+NH4	C8H15NO6	37.2	0	3.56298	89.9495	100 - 9.42 - 1.63 - 0.125	http://nonlinear.com/redirect/outbound?p=hmdb&param=HMDB0000212	N-Acetylgalactosamine		239.125	1	33.5714	0.0181832	3.04922
33.57_239.1246m/z	HMDB0062724		M+NH4	C8H15NO6	37.2	0	3.56298	89.9495	100 - 9.42 - 1.63 - 0.125	http://nonlinear.com/redirect/outbound?p=hmdb&param=HMDB0062724	Aldehydo-N-acetyl-D-mannosamine		239.125	1	33.5714	0.0181832	3.04922
33.57_239.1246m/z	HMDB0001129		M+NH4	C8H15NO6	37.2	0	3.56298	89.9495	100 - 9.42 - 1.63 - 0.125	http://nonlinear.com/redirect/outbound?p=hmdb&param=HMDB0001129	N-Acetylmannosamine		239.125	1	33.5714	0.0181832	3.04922
33.57_239.1246m/z	HMDB0062641		M+NH4	C8H15NO6	37.2	0	3.56298	89.9495	100 - 9.42 - 1.63 - 0.125	http://nonlinear.com/redirect/outbound?p=hmdb&param=HMDB0062641	Aldehydo-N-acetyl-D-glucosamine		239.125	1	33.5714	0.0181832	3.04922
33.57_239.1246m/z	HMDB0000853		M+NH4	C8H15NO6	37.2	0	3.56298	89.9495	100 - 9.42 - 1.63 - 0.125	http://nonlinear.com/redirect/outbound?p=hmdb&param=HMDB0000853	N-Acetyl-b-D-galactosamine		239.125	1	33.5714	0.0181832	3.04922
33.57_239.1246m/z	HMDB0062500		M+NH4	C8H15NO6	37.2	0	3.56298	89.9495	100 - 9.42 - 1.63 - 0.125	http://nonlinear.com/redirect/outbound?p=hmdb&param=HMDB0062500	N-Acetylmannosamine-6P		239.125	1	33.5714	0.0181832	3.04922
33.57_239.1246m/z	HMDB0038751		M+NH4	C8H15NO6	37.2	0	3.56298	89.9495	100 - 9.42 - 1.63 - 0.125	http://nonlinear.com/redirect/outbound?p=hmdb&param=HMDB0038751	Avenic acid B		239.125	1	33.5714	0.0181832	3.04922
33.57_239.1246m/z	HMDB0000803		M+NH4	C8H15NO6	37.2	0	3.56298	89.9495	100 - 9.42 - 1.63 - 0.125	http://nonlinear.com/redirect/outbound?p=hmdb&param=HMDB0000803	Beta-N-Acetylglucosamine		239.125	1	33.5714	0.0181832	3.04922
33.57_239.1246m/z	HMDB0000215		M+NH4	C8H15NO6	37.2	0	3.56298	89.9495	100 - 9.42 - 1.63 - 0.125	http://nonlinear.com/redirect/outbound?p=hmdb&param=HMDB0000215	N-Acetyl-D-glucosamine		239.125	1	33.5714	0.0181832	3.04922
33.57_239.1246m/z	HMDB0000389		M+NH4	C9H11N5O2	37.1	0	-2.48618	88.6443	100 - 11.8 - 1.05	http://nonlinear.com/redirect/outbound?p=hmdb&param=HMDB0000389	2'-Deoxysepiapterin		239.125	1	33.5714	0.0181832	3.04922
33.59_310.3097m/z	HMDB0032740		M+H	C20H39NO	36.9	0	-2.37362	87.5499	100 - 22.5 - 2.62 - 0.21	http://nonlinear.com/redirect/outbound?p=hmdb&param=HMDB0032740	N-Hexadecanoylpyrrolidine		310.31	1	33.5868	0.0111966	4.05202
33.59_310.3097m/z	HMDB0032147		M+NH4	C20H36O	37	0	-2.51188	87.8995	100 - 22.1 - 2.53 - 0.2	http://nonlinear.com/redirect/outbound?p=hmdb&param=HMDB0032147	Geranylcitronellol		310.31	1	33.5868	0.0111966	4.05202
33.59_690.6172m/z	HMDB0006726		M+NH4	C47H76O2	34.1	0	-1.72624	72.7001	100 - 51.8 - 13.5 - 2.39 - 0.318	http://nonlinear.com/redirect/outbound?p=hmdb&param=HMDB0006726	CE(20:4(5Z,8Z,11Z,14Z)		690.617	1	33.5868	0.396703	5.23928
33.59_690.6172m/z	HMDB0010371		M+NH4	C47H76O2	34.1	0	-1.72624	72.7001	100 - 51.8 - 13.5 - 2.39 - 0.318	http://nonlinear.com/redirect/outbound?p=hmdb&param=HMDB0010371	CE(20:4(8Z,11Z,14Z,17Z))		690.617	1	33.5868	0.396703	5.23928
33.59_335.2570m/z	HMDB0040642		M+H	C21H34O3	35.8	0	-3.17867	82.6581	100 - 23.2 - 3.19 - 0.324	http://nonlinear.com/redirect/outbound?p=hmdb&param=HMDB0040642	[10]-Paradol		335.257	1	33.5868	0.00114529	5.16794
33.59_335.2570m/z	HMDB0036302		M+H	C21H34O3	35.8	0	-3.17867	82.6581	100 - 23.2 - 3.19 - 0.324	http://nonlinear.com/redirect/outbound?p=hmdb&param=HMDB0036302	ent-16beta-Methoxy-19-kauranoic acid		335.257	1	33.5868	0.00114529	5.16794
33.59_335.2570m/z	HMDB0029583		M+H	C21H34O3	35.8	0	-3.17867	82.6581	100 - 23.2 - 3.19 - 0.324	http://nonlinear.com/redirect/outbound?p=hmdb&param=HMDB0029583	Lycopersiconol		335.257	1	33.5868	0.00114529	5.16794
33.59_335.2570m/z	HMDB0038104		M+H	C21H34O3	35.8	0	-3.17867	82.6581	100 - 23.2 - 3.19 - 0.324	http://nonlinear.com/redirect/outbound?p=hmdb&param=HMDB0038104	Isolinderenolide		335.257	1	33.5868	0.00114529	5.16794
33.59_335.2570m/z	HMDB0000879		M+H	C21H34O3	35.8	0	-3.17867	82.6581	100 - 23.2 - 3.19 - 0.324	http://nonlinear.com/redirect/outbound?p=hmdb&param=HMDB0000879	Tetrahydrodeoxycorticosterone		335.257	1	33.5868	0.00114529	5.16794
33.59_335.2570m/z	HMDB0035283		M+H	C21H34O3	35.8	0	-3.17867	82.6581	100 - 23.2 - 3.19 - 0.324	http://nonlinear.com/redirect/outbound?p=hmdb&param=HMDB0035283	1-(3,5-Dihydroxyphenyl)-2-pentadecanone		335.257	1	33.5868	0.00114529	5.16794
33.57_359.2399m/z	HMDB0012983		M+H	C15H30N6O4	36.3	0	-0.655874	82.1808	100 - 18.9 - 2.52 - 0.251	http://nonlinear.com/redirect/outbound?p=hmdb&param=HMDB0012983	Kinetensin 1-3		359.24	1	33.5714	0.0686547	2.30627
33.57_283.2625m/z	HMDB0000207		M+H	C18H34O2	35.8	0	-2.23264	81.6847	100 - 19.9 - 2.29 - 0.194	http://nonlinear.com/redirect/outbound?p=hmdb&param=HMDB0000207	Oleic acid		283.263	1	33.5714	0.0279488	3.66656
33.57_283.2625m/z	HMDB0062218		M+H	C18H34O2	35.8	0	-2.23264	81.6847	100 - 19.9 - 2.29 - 0.194	http://nonlinear.com/redirect/outbound?p=hmdb&param=HMDB0062218	13Z-octadecenoic acid		283.263	1	33.5714	0.0279488	3.66656
33.57_283.2625m/z	HMDB0062703		M+H	C18H34O2	35.8	0	-2.23264	81.6847	100 - 19.9 - 2.29 - 0.194	http://nonlinear.com/redirect/outbound?p=hmdb&param=HMDB0062703	Octadec-9-enoic Acid		283.263	1	33.5714	0.0279488	3.66656
33.57_283.2625m/z	HMDB0062242		M+H	C18H34O2	35.8	0	-2.23264	81.6847	100 - 19.9 - 2.29 - 0.194	http://nonlinear.com/redirect/outbound?p=hmdb&param=HMDB0062242	7Z-octadecenoic acid		283.263	1	33.5714	0.0279488	3.66656
33.57_283.2625m/z	HMDB0000573		M+H	C18H34O2	35.8	0	-2.23264	81.6847	100 - 19.9 - 2.29 - 0.194	http://nonlinear.com/redirect/outbound?p=hmdb&param=HMDB0000573	Elaidic acid		283.263	1	33.5714	0.0279488	3.66656
33.57_283.2625m/z	HMDB0041480		M+H	C18H34O2	35.8	0	-2.23264	81.6847	100 - 19.9 - 2.29 - 0.194	http://nonlinear.com/redirect/outbound?p=hmdb&param=HMDB0041480	(Z)-13-Octadecenoic acid		283.263	1	33.5714	0.0279488	3.66656
33.57_283.2625m/z	HMDB0059871		M+H	C18H34O2	35.8	0	-2.23264	81.6847	100 - 19.9 - 2.29 - 0.194	http://nonlinear.com/redirect/outbound?p=hmdb&param=HMDB0059871	Ethyl 9-hexadecenoate		283.263	1	33.5714	0.0279488	3.66656
33.57_283.2625m/z	HMDB0003231		M+H	C18H34O2	35.8	0	-2.23264	81.6847	100 - 19.9 - 2.29 - 0.194	http://nonlinear.com/redirect/outbound?p=hmdb&param=HMDB0003231	Vaccenic acid		283.263	1	33.5714	0.0279488	3.66656
33.66_403.1980m/z	HMDB0031763		M+H	C19H30O9	34.9	0	4.27938	79.5164	100 - 21.2 - 3.99 - 0.529	http://nonlinear.com/redirect/outbound?p=hmdb&param=HMDB0031763	Methyl 7-epi-12-hydroxyjasmonate glucoside		403.198	1	33.6643	0.0429641	3.24823
33.66_403.1980m/z	HMDB0040729		M+H	C19H30O9	34.9	0	4.27938	79.5164	100 - 21.2 - 3.99 - 0.529	http://nonlinear.com/redirect/outbound?p=hmdb&param=HMDB0040729	D-Linalool 3-(6''-malonylglucoside)		403.198	1	33.6643	0.0429641	3.24823
33.66_239.2371m/z	HMDB0060482		M+H	C16H30O	36.6	0	0.540121	83.698	100 - 17.7 - 1.68 - 0.113	http://nonlinear.com/redirect/outbound?p=hmdb&param=HMDB0060482	Hexadecenal		239.237	1	33.6643	0.0615863	5.84208
33.66_239.2371m/z	HMDB0037544		M+H	C16H30O	36.6	0	0.540121	83.698	100 - 17.7 - 1.68 - 0.113	http://nonlinear.com/redirect/outbound?p=hmdb&param=HMDB0037544	(卤)-2-Dodecylcyclobutanone		239.237	1	33.6643	0.0615863	5.84208
33.66_239.2371m/z	HMDB0034181		M+H	C16H30O	36.6	0	0.540121	83.698	100 - 17.7 - 1.68 - 0.113	http://nonlinear.com/redirect/outbound?p=hmdb&param=HMDB0034181	3-Methylcyclopentadecanone		239.237	1	33.6643	0.0615863	5.84208
33.70_782.2499m/z	HMDB0060635		M+NH4	C35H40O19	35.3	0	-0.423829	76.7885	100 - 39 - 11.3 - 2.44 - 0.443	http://nonlinear.com/redirect/outbound?p=hmdb&param=HMDB0060635	Etoposide glucuronide		782.25	1	33.6952	0.431359	1.64109
33.66_661.4287m/z	HMDB0033425		M+H	C38H60O9	30.1	0	-3.48284	54.4444	100 - 42.1 - 10.5 - 1.93 - 0.287	http://nonlinear.com/redirect/outbound?p=hmdb&param=HMDB0033425	Tsugaric acid A 21-glucosyl ester		661.429	1	33.6643	0.194711	2.93687
33.66_756.4838m/z	HMDB0012339		M+H	C40H70NO10P	34.8	0	3.74767	78.3455	100 - 44.8 - 11.9 - 2.32 - 0.366	http://nonlinear.com/redirect/outbound?p=hmdb&param=HMDB0012339	PS(14:0/20:4(5Z,8Z,11Z,14Z))		756.484	1	33.6643	0.0152589	22.8671
33.66_756.4838m/z	HMDB0012429		M+H	C40H70NO10P	34.8	0	3.74767	78.3455	100 - 44.8 - 11.9 - 2.32 - 0.366	http://nonlinear.com/redirect/outbound?p=hmdb&param=HMDB0012429	PS(20:4(5Z,8Z,11Z,14Z)/14:0)		756.484	1	33.6643	0.0152589	22.8671
33.66_756.4838m/z	HMDB0012370		M+H	C40H70NO10P	34.8	0	3.74767	78.3455	100 - 44.8 - 11.9 - 2.32 - 0.366	http://nonlinear.com/redirect/outbound?p=hmdb&param=HMDB0012370	PS(16:1(9Z)/18:3(9Z,12Z,15Z))		756.484	1	33.6643	0.0152589	22.8671
33.66_756.4838m/z	HMDB0012349		M+H	C40H70NO10P	34.8	0	3.74767	78.3455	100 - 44.8 - 11.9 - 2.32 - 0.366	http://nonlinear.com/redirect/outbound?p=hmdb&param=HMDB0012349	PS(14:1(9Z)/20:3(8Z,11Z,14Z))		756.484	1	33.6643	0.0152589	22.8671
33.66_756.4838m/z	HMDB0012419		M+H	C40H70NO10P	34.8	0	3.74767	78.3455	100 - 44.8 - 11.9 - 2.32 - 0.366	http://nonlinear.com/redirect/outbound?p=hmdb&param=HMDB0012419	PS(20:3(8Z,11Z,14Z)/14:1(9Z))		756.484	1	33.6643	0.0152589	22.8671
33.66_756.4838m/z	HMDB0012410		M+H	C40H70NO10P	34.8	0	3.74767	78.3455	100 - 44.8 - 11.9 - 2.32 - 0.366	http://nonlinear.com/redirect/outbound?p=hmdb&param=HMDB0012410	PS(18:3(9Z,12Z,15Z)/16:1(9Z))		756.484	1	33.6643	0.0152589	22.8671
33.66_619.4008m/z	HMDB0034539		M+H	C39H54O6	36.3	0	2.45641	84.4573	100 - 43 - 10.3 - 1.76 - 0.24	http://nonlinear.com/redirect/outbound?p=hmdb&param=HMDB0034539	3-O-cis-Coumaroylmaslinic acid		619.401	1	33.6643	0.178126	2.52658
33.66_619.4008m/z	HMDB0036299		M+H	C39H54O6	36.3	0	2.45641	84.4573	100 - 43 - 10.3 - 1.76 - 0.24	http://nonlinear.com/redirect/outbound?p=hmdb&param=HMDB0036299	3-O-p-trans-Coumaroylalphitolic acid		619.401	1	33.6643	0.178126	2.52658
33.66_619.4008m/z	HMDB0040495		M+H	C39H54O6	36.3	0	2.45641	84.4573	100 - 43 - 10.3 - 1.76 - 0.24	http://nonlinear.com/redirect/outbound?p=hmdb&param=HMDB0040495	cis-p-Coumaroylcorosolic acid		619.401	1	33.6643	0.178126	2.52658
33.68_250.1763m/z	HMDB0013075		M+NH4	C10H20N2O4	37.5	0	0.656739	88.0889	100 - 11.9 - 1.47 - 0.119	http://nonlinear.com/redirect/outbound?p=hmdb&param=HMDB0013075	Spermic acid 2		250.176	1	33.6797	0.200503	Infinity
33.68_250.1763m/z	HMDB0028939		M+NH4	C10H20N2O4	37.5	0	0.656739	88.0889	100 - 11.9 - 1.47 - 0.119	http://nonlinear.com/redirect/outbound?p=hmdb&param=HMDB0028939	Leucyl-Threonine		250.176	1	33.6797	0.200503	Infinity
33.68_250.1763m/z	HMDB0028917		M+NH4	C10H20N2O4	37.5	0	0.656739	88.0889	100 - 11.9 - 1.47 - 0.119	http://nonlinear.com/redirect/outbound?p=hmdb&param=HMDB0028917	Isoleucyl-Threonine		250.176	1	33.6797	0.200503	Infinity
33.68_250.1763m/z	HMDB0029065		M+NH4	C10H20N2O4	37.5	0	0.656739	88.0889	100 - 11.9 - 1.47 - 0.119	http://nonlinear.com/redirect/outbound?p=hmdb&param=HMDB0029065	Threoninyl-Leucine		250.176	1	33.6797	0.200503	Infinity
33.68_250.1763m/z	HMDB0029064		M+NH4	C10H20N2O4	37.5	0	0.656739	88.0889	100 - 11.9 - 1.47 - 0.119	http://nonlinear.com/redirect/outbound?p=hmdb&param=HMDB0029064	Threoninyl-Isoleucine		250.176	1	33.6797	0.200503	Infinity
33.70_284.2943m/z	HMDB0034146		M+H	C18H37NO	39.2	0	-1.84864	98.1721	100 - 20.3 - 2.16 - 0.16	http://nonlinear.com/redirect/outbound?p=hmdb&param=HMDB0034146	Octadecanamide		284.294	1	33.6952	0.431407	1.24313
33.70_284.2943m/z	HMDB0037517		M+NH4	C18H34O	39.1	0	-1.96684	97.9186	100 - 19.9 - 2.08 - 0.152	http://nonlinear.com/redirect/outbound?p=hmdb&param=HMDB0037517	2-Tetradecylcyclobutanone		284.294	1	33.6952	0.431407	1.24313
33.70_284.2943m/z	HMDB0030965		M+NH4	C18H34O	39.1	0	-1.96684	97.9186	100 - 19.9 - 2.08 - 0.152	http://nonlinear.com/redirect/outbound?p=hmdb&param=HMDB0030965	9-Octadecenal		284.294	1	33.6952	0.431407	1.24313
33.63_445.1220m/z	HMDB0060769		M+H	C21H20N2O9	35.4	0	-4.95541	82.5421	100 - 24 - 4.61 - 0.645	http://nonlinear.com/redirect/outbound?p=hmdb&param=HMDB0060769	4-Hydroxyphenytoin glucuronide		445.122	1	33.6332	0.286244	Infinity
33.70_760.2691m/z	HMDB0037584		M+NH4	C33H42O19	35.4	0	4.39285	81.915	100 - 36.9 - 10.5 - 2.21 - 0.395	http://nonlinear.com/redirect/outbound?p=hmdb&param=HMDB0037584	Narirutin 4'-glucoside		760.269	1	33.6952	0.165328	3.29353
33.70_760.2691m/z	HMDB0033738		M+NH4	C33H42O19	35.4	0	4.39285	81.915	100 - 36.9 - 10.5 - 2.21 - 0.395	http://nonlinear.com/redirect/outbound?p=hmdb&param=HMDB0033738	Naringin 4'-glucoside		760.269	1	33.6952	0.165328	3.29353
33.70_760.2691m/z	HMDB0006083		M+NH4	C33H42O19	35.4	0	4.39285	81.915	100 - 36.9 - 10.5 - 2.21 - 0.395	http://nonlinear.com/redirect/outbound?p=hmdb&param=HMDB0006083	Troxerutin		760.269	1	33.6952	0.165328	3.29353
33.63_693.4505m/z	HMDB0031093		M+H	C39H65O8P	33.3	0	2.1327	68.9739	100 - 43.2 - 10.8 - 1.96 - 0.287	http://nonlinear.com/redirect/outbound?p=hmdb&param=HMDB0031093	9,12,15-Octadecatrienoic acid 1-[(phosphonoxy)methyl]-1,2-ethanediyl ester		693.45	1	33.6332	0.18156	2.26964
33.66_401.1967m/z	HMDB0035689		M+H	C23H28O6	35.7	0	2.0733	80.8757	100 - 25.4 - 4.33 - 0.554	http://nonlinear.com/redirect/outbound?p=hmdb&param=HMDB0035689	Melleolide		401.197	1	33.6643	0.200877	2.46412
33.66_401.1967m/z	HMDB0038918		M+H	C23H28O6	35.7	0	2.0733	80.8757	100 - 25.4 - 4.33 - 0.554	http://nonlinear.com/redirect/outbound?p=hmdb&param=HMDB0038918	Armillaritin		401.197	1	33.6643	0.200877	2.46412
33.66_301.2734m/z	HMDB0061661		M+H	C18H36O3	36.9	0	-1.19391	86.121	100 - 20 - 2.51 - 0.236	http://nonlinear.com/redirect/outbound?p=hmdb&param=HMDB0061661	9-hydroxyoctadecanoic acid		301.273	1	33.6643	0.311898	1.62167
33.66_301.2734m/z	HMDB0010737		M+H	C18H36O3	36.9	0	-1.19391	86.121	100 - 20 - 2.51 - 0.236	http://nonlinear.com/redirect/outbound?p=hmdb&param=HMDB0010737	(R)-3-Hydroxy-Octadecanoic acid		301.273	1	33.6643	0.311898	1.62167
33.66_301.2734m/z	HMDB0061662		M+H	C18H36O3	36.9	0	-1.19391	86.121	100 - 20 - 2.51 - 0.236	http://nonlinear.com/redirect/outbound?p=hmdb&param=HMDB0061662	13-hydroxyoctadecanoic acid		301.273	1	33.6643	0.311898	1.62167
33.66_301.2734m/z	HMDB0037396		M+H	C18H36O3	36.9	0	-1.19391	86.121	100 - 20 - 2.51 - 0.236	http://nonlinear.com/redirect/outbound?p=hmdb&param=HMDB0037396	xi-10-Hydroxyoctadecanoic acid		301.273	1	33.6643	0.311898	1.62167
33.66_301.2734m/z	HMDB0061706		M+H	C18H36O3	36.9	0	-1.19391	86.121	100 - 20 - 2.51 - 0.236	http://nonlinear.com/redirect/outbound?p=hmdb&param=HMDB0061706	12-Hydroxystearic acid		301.273	1	33.6643	0.311898	1.62167
33.66_301.2734m/z	HMDB0062549		M+H	C18H36O3	36.9	0	-1.19391	86.121	100 - 20 - 2.51 - 0.236	http://nonlinear.com/redirect/outbound?p=hmdb&param=HMDB0062549	2-hydroxystearate		301.273	1	33.6643	0.311898	1.62167
33.66_298.3100m/z	HMDB0031810		M+H	C19H39NO	36.3	0	-1.47029	83.4589	100 - 21.4 - 2.38 - 0.184	http://nonlinear.com/redirect/outbound?p=hmdb&param=HMDB0031810	Tridemorph		298.31	1	33.6643	0.177358	2.38462
33.66_298.3100m/z	HMDB0034496		M+NH4	C19H36O	36.4	0	-1.5596	83.7922	100 - 21 - 2.3 - 0.175	http://nonlinear.com/redirect/outbound?p=hmdb&param=HMDB0034496	6,10,14-Trimethyl-2-methylenepentadecanal		298.31	1	33.6643	0.177358	2.38462
33.37_482.3227m/z	HMDB0011129		M+H	C23H48NO7P	36.9	0	-2.94032	88.1106	100 - 26.1 - 4.7 - 0.635	http://nonlinear.com/redirect/outbound?p=hmdb&param=HMDB0011129	LysoPE(0:0/18:0)		482.323	1	33.371	0.534077	1.17731
33.37_482.3227m/z	HMDB0011130		M+H	C23H48NO7P	36.9	0	-2.94032	88.1106	100 - 26.1 - 4.7 - 0.635	http://nonlinear.com/redirect/outbound?p=hmdb&param=HMDB0011130	LysoPE(18:0/0:0)		482.323	1	33.371	0.534077	1.17731
33.37_482.3227m/z	HMDB0010381		M+H	C23H48NO7P	36.9	0	-2.94032	88.1106	100 - 26.1 - 4.7 - 0.635	http://nonlinear.com/redirect/outbound?p=hmdb&param=HMDB0010381	LysoPC(15:0)		482.323	1	33.371	0.534077	1.17731
33.37_482.3227m/z	HMDB0062305		M+NH4	C23H45O7P	37	0	-3.04814	88.4614	100 - 25.7 - 4.6 - 0.617	http://nonlinear.com/redirect/outbound?p=hmdb&param=HMDB0062305	1-(11Z-eicosenoyl)-glycero-3-phosphate		482.323	1	33.371	0.534077	1.17731
33.34_392.2906m/z	HMDB0061030		M+NH4	C22H34N2O3	36.4	0	-0.496283	82.8389	100 - 25 - 3.62 - 0.384	http://nonlinear.com/redirect/outbound?p=hmdb&param=HMDB0061030	omega-hydroxyfinasteride		392.291	1	33.3403	0.0400585	2.99872
33.32_782.2509m/z	HMDB0060635		M+NH4	C35H40O19	32.8	0	0.866006	65.2581	100 - 39 - 11.3 - 2.44 - 0.443	http://nonlinear.com/redirect/outbound?p=hmdb&param=HMDB0060635	Etoposide glucuronide		782.251	1	33.3249	0.104325	6.27397
33.39_347.2555m/z	HMDB0013202		M+NH4	C17H31NO5	35.3	0	4.47418	81.7075	100 - 19.3 - 2.79 - 0.299	http://nonlinear.com/redirect/outbound?p=hmdb&param=HMDB0013202	6-Keto-decanoylcarnitine		347.256	1	33.3864	0.238304	3.38268
33.40_622.6117m/z	HMDB0004952		M+H	C40H79NO3	35	0	-2.58217	78.0282	100 - 44.7 - 10.4 - 1.66 - 0.204	http://nonlinear.com/redirect/outbound?p=hmdb&param=HMDB0004952	Ceramide (d18:1/22:0)		622.612	1	33.4019	0.585533	2.57472
33.40_622.6117m/z	HMDB0011766		M+H	C40H79NO3	35	0	-2.58217	78.0282	100 - 44.7 - 10.4 - 1.66 - 0.204	http://nonlinear.com/redirect/outbound?p=hmdb&param=HMDB0011766	Cer(d18:0/22:1(13Z))		622.612	1	33.4019	0.585533	2.57472
33.37_336.3255m/z	HMDB0031678		M+H	C22H41NO	35.2	0	-1.63983	78.0893	100 - 24.7 - 3.12 - 0.27	http://nonlinear.com/redirect/outbound?p=hmdb&param=HMDB0031678	Pipericine		336.326	1	33.371	0.45896	2.66176
33.37_493.1354m/z	HMDB0037578		M+H	C23H24O12	36.9	0	2.82051	87.9251	100 - 25.6 - 5.61 - 0.877 - 0.119	http://nonlinear.com/redirect/outbound?p=hmdb&param=HMDB0037578	Limocitrin 3-rhamnoside		493.135	1	33.371	0.000548339	3.49313
33.37_493.1354m/z	HMDB0035448		M+H	C23H24O12	36.9	0	2.82051	87.9251	100 - 25.6 - 5.61 - 0.877 - 0.119	http://nonlinear.com/redirect/outbound?p=hmdb&param=HMDB0035448	Licoagroside A		493.135	1	33.371	0.000548339	3.49313
33.37_493.1354m/z	HMDB0039336		M+H	C23H24O12	36.9	0	2.82051	87.9251	100 - 25.6 - 5.61 - 0.877 - 0.119	http://nonlinear.com/redirect/outbound?p=hmdb&param=HMDB0039336	3',4',5-Trihydroxy-3,7-dimethoxyflavone 5-glucoside		493.135	1	33.371	0.000548339	3.49313
33.37_493.1354m/z	HMDB0038825		M+H	C23H24O12	36.9	0	2.82051	87.9251	100 - 25.6 - 5.61 - 0.877 - 0.119	http://nonlinear.com/redirect/outbound?p=hmdb&param=HMDB0038825	3',8-Dimethoxyapigenin 7-glucoside		493.135	1	33.371	0.000548339	3.49313
33.37_493.1354m/z	HMDB0040479		M+H	C23H24O12	36.9	0	2.82051	87.9251	100 - 25.6 - 5.61 - 0.877 - 0.119	http://nonlinear.com/redirect/outbound?p=hmdb&param=HMDB0040479	3',7-Dimethoxy-4',5,8-trihydroxyflavone 8-glucoside		493.135	1	33.371	0.000548339	3.49313
33.37_493.1354m/z	HMDB0030553		M+H	C23H24O12	36.9	0	2.82051	87.9251	100 - 25.6 - 5.61 - 0.877 - 0.119	http://nonlinear.com/redirect/outbound?p=hmdb&param=HMDB0030553	Tricin 7-glucoside		493.135	1	33.371	0.000548339	3.49313
33.37_526.2869m/z	HMDB0060828		M+NH4	C28H36N4O3S	32.7	0	4.37107	68.4595	100 - 33.1 - 10.4 - 2.21 - 0.352	http://nonlinear.com/redirect/outbound?p=hmdb&param=HMDB0060828	ID14326		526.287	1	33.371	0.849871	1.15419
33.39_556.5285m/z	HMDB0037105		M+H	C34H69NO4	38.8	0	-2.52977	96.8978	100 - 38.1 - 7.87 - 1.16 - 0.134	http://nonlinear.com/redirect/outbound?p=hmdb&param=HMDB0037105	Armillaramide		556.529	1	33.3864	0.0831602	1.38132
33.39_556.5285m/z	HMDB0010697		M+H	C34H69NO4	38.8	0	-2.52977	96.8978	100 - 38.1 - 7.87 - 1.16 - 0.134	http://nonlinear.com/redirect/outbound?p=hmdb&param=HMDB0010697	Cer(t18:0/16:0)		556.529	1	33.3864	0.0831602	1.38132
33.71_604.3103m/z	HMDB0014900		M+NH4	C33H38N4O6	33	0	-4.57865	70.1295	100 - 37.8 - 8.19 - 1.29 - 0.164	http://nonlinear.com/redirect/outbound?p=hmdb&param=HMDB0014900	Irinotecan		604.31	1	33.7107	0.125873	2.38037
33.31_290.1501m/z	HMDB0061151		M+H	C15H19N3O3	36.8	0	0.50053	84.5695	100 - 17.7 - 2.08 - 0.185	http://nonlinear.com/redirect/outbound?p=hmdb&param=HMDB0061151	Hydroxylated N-acetyl desmethyl frovatriptan		290.15	1	33.3095	0.513412	1.55646
33.31_290.1501m/z	HMDB0035191		M+NH4	C15H16N2O3	36.9	0	0.531859	84.9073	100 - 17.3 - 2.02 - 0.177	http://nonlinear.com/redirect/outbound?p=hmdb&param=HMDB0035191	(2S,4R)-4-(9H-Pyrido[3,4-b]indol-1-yl)-1,2,4-butanetriol		290.15	1	33.3095	0.513412	1.55646
33.31_608.3225m/z	HMDB0030795		M+NH4	C35H42O8	36.6	0	1.12616	84.1555	100 - 38.6 - 8.91 - 1.52 - 0.209	http://nonlinear.com/redirect/outbound?p=hmdb&param=HMDB0030795	Moreollin		608.322	1	33.3095	0.00276757	2.95832
33.31_608.3225m/z	HMDB0000810		M+NH4	C36H38N4O4	36.3	0	-1.13953	82.8851	100 - 41 - 9.01 - 1.4 - 0.17	http://nonlinear.com/redirect/outbound?p=hmdb&param=HMDB0000810	Dimethylprotoporphyrin IX dimethyl ester		608.322	1	33.3095	0.00276757	2.95832
33.31_760.2681m/z	HMDB0037584		M+NH4	C33H42O19	35.6	0	2.97304	81.6081	100 - 36.9 - 10.5 - 2.21 - 0.395	http://nonlinear.com/redirect/outbound?p=hmdb&param=HMDB0037584	Narirutin 4'-glucoside		760.268	1	33.3095	0.0826667	3.43383
33.31_760.2681m/z	HMDB0033738		M+NH4	C33H42O19	35.6	0	2.97304	81.6081	100 - 36.9 - 10.5 - 2.21 - 0.395	http://nonlinear.com/redirect/outbound?p=hmdb&param=HMDB0033738	Naringin 4'-glucoside		760.268	1	33.3095	0.0826667	3.43383
33.31_760.2681m/z	HMDB0006083		M+NH4	C33H42O19	35.6	0	2.97304	81.6081	100 - 36.9 - 10.5 - 2.21 - 0.395	http://nonlinear.com/redirect/outbound?p=hmdb&param=HMDB0006083	Troxerutin		760.268	1	33.3095	0.0826667	3.43383
33.40_610.3946m/z	HMDB0034391		M+NH4	C33H52O9	37.5	0	-0.569124	88.1668	100 - 36.6 - 8.37 - 1.43 - 0.198	http://nonlinear.com/redirect/outbound?p=hmdb&param=HMDB0034391	Agavoside A		610.395	1	33.4019	0.000693862	5.65192
33.53_378.3362m/z	HMDB0035680		M+NH4	C24H40O2	38.9	0	-1.21569	95.9635	100 - 26.5 - 3.78 - 0.382	http://nonlinear.com/redirect/outbound?p=hmdb&param=HMDB0035680	3-Hydroxy-1-phenyl-1-octadecanone		378.336	1	33.5252	0.251032	1.39138
33.53_378.3362m/z	HMDB0035679		M+NH4	C24H40O2	38.9	0	-1.21569	95.9635	100 - 26.5 - 3.78 - 0.382	http://nonlinear.com/redirect/outbound?p=hmdb&param=HMDB0035679	1-Hydroxy-1-phenyl-3-octadecanone		378.336	1	33.5252	0.251032	1.39138
33.53_378.3362m/z	HMDB0006246		M+NH4	C24H40O2	38.9	0	-1.21569	95.9635	100 - 26.5 - 3.78 - 0.382	http://nonlinear.com/redirect/outbound?p=hmdb&param=HMDB0006246	Tetracosatetraenoic acid (24:4n-6)		378.336	1	33.5252	0.251032	1.39138
33.51_743.2534m/z	HMDB0000743		M+H	C38H38N4O12	31.9	0	-3.30126	63.346	100 - 43.5 - 11.7 - 2.34 - 0.383	http://nonlinear.com/redirect/outbound?p=hmdb&param=HMDB0000743	Hexacarboxylporphyrin I		743.253	1	33.5098	1	1
33.51_743.2534m/z	HMDB0000780		M+H	C38H38N4O12	31.9	0	-3.30126	63.346	100 - 43.5 - 11.7 - 2.34 - 0.383	http://nonlinear.com/redirect/outbound?p=hmdb&param=HMDB0000780	Porphinehexacarboxylic acid		743.253	1	33.5098	1	1
33.51_743.2534m/z	HMDB0001952		M+H	C38H38N4O12	31.9	0	-3.30126	63.346	100 - 43.5 - 11.7 - 2.34 - 0.383	http://nonlinear.com/redirect/outbound?p=hmdb&param=HMDB0001952	Hexacarboxylporphyrin III		743.253	1	33.5098	1	1
33.51_600.5544m/z	HMDB0093118		M+NH4	C36H70O5	35.6	0	-3.0316	81.7009	100 - 39.9 - 8.79 - 1.39 - 0.174	http://nonlinear.com/redirect/outbound?p=hmdb&param=HMDB0093118	DG(i-12:0/0:0/i-21:0)		600.554	1	33.5098	0.109902	1.54519
33.51_600.5544m/z	HMDB0093121		M+NH4	C36H70O5	35.6	0	-3.0316	81.7009	100 - 39.9 - 8.79 - 1.39 - 0.174	http://nonlinear.com/redirect/outbound?p=hmdb&param=HMDB0093121	DG(12:0/a-21:0/0:0)		600.554	1	33.5098	0.109902	1.54519
33.51_600.5544m/z	HMDB0093116		M+NH4	C36H70O5	35.6	0	-3.0316	81.7009	100 - 39.9 - 8.79 - 1.39 - 0.174	http://nonlinear.com/redirect/outbound?p=hmdb&param=HMDB0093116	DG(i-12:0/0:0/a-21:0)		600.554	1	33.5098	0.109902	1.54519
33.51_600.5544m/z	HMDB0093527		M+NH4	C36H70O5	35.6	0	-3.0316	81.7009	100 - 39.9 - 8.79 - 1.39 - 0.174	http://nonlinear.com/redirect/outbound?p=hmdb&param=HMDB0093527	DG(a-15:0/0:0/i-18:0)		600.554	1	33.5098	0.109902	1.54519
33.51_600.5544m/z	HMDB0093531		M+NH4	C36H70O5	35.6	0	-3.0316	81.7009	100 - 39.9 - 8.79 - 1.39 - 0.174	http://nonlinear.com/redirect/outbound?p=hmdb&param=HMDB0093531	DG(i-15:0/0:0/i-18:0)		600.554	1	33.5098	0.109902	1.54519
33.51_600.5544m/z	HMDB0093119		M+NH4	C36H70O5	35.6	0	-3.0316	81.7009	100 - 39.9 - 8.79 - 1.39 - 0.174	http://nonlinear.com/redirect/outbound?p=hmdb&param=HMDB0093119	DG(12:0/i-21:0/0:0)		600.554	1	33.5098	0.109902	1.54519
33.51_600.5544m/z	HMDB0093532		M+NH4	C36H70O5	35.6	0	-3.0316	81.7009	100 - 39.9 - 8.79 - 1.39 - 0.174	http://nonlinear.com/redirect/outbound?p=hmdb&param=HMDB0093532	DG(15:0/i-18:0/0:0)		600.554	1	33.5098	0.109902	1.54519
33.51_600.5544m/z	HMDB0093115		M+NH4	C36H70O5	35.6	0	-3.0316	81.7009	100 - 39.9 - 8.79 - 1.39 - 0.174	http://nonlinear.com/redirect/outbound?p=hmdb&param=HMDB0093115	DG(i-12:0/a-21:0/0:0)		600.554	1	33.5098	0.109902	1.54519
33.51_600.5544m/z	HMDB0093117		M+NH4	C36H70O5	35.6	0	-3.0316	81.7009	100 - 39.9 - 8.79 - 1.39 - 0.174	http://nonlinear.com/redirect/outbound?p=hmdb&param=HMDB0093117	DG(i-12:0/i-21:0/0:0)		600.554	1	33.5098	0.109902	1.54519
33.51_600.5544m/z	HMDB0093120		M+NH4	C36H70O5	35.6	0	-3.0316	81.7009	100 - 39.9 - 8.79 - 1.39 - 0.174	http://nonlinear.com/redirect/outbound?p=hmdb&param=HMDB0093120	DG(12:0/0:0/i-21:0)		600.554	1	33.5098	0.109902	1.54519
33.51_600.5544m/z	HMDB0093526		M+NH4	C36H70O5	35.6	0	-3.0316	81.7009	100 - 39.9 - 8.79 - 1.39 - 0.174	http://nonlinear.com/redirect/outbound?p=hmdb&param=HMDB0093526	DG(a-15:0/i-18:0/0:0)		600.554	1	33.5098	0.109902	1.54519
33.51_600.5544m/z	HMDB0093530		M+NH4	C36H70O5	35.6	0	-3.0316	81.7009	100 - 39.9 - 8.79 - 1.39 - 0.174	http://nonlinear.com/redirect/outbound?p=hmdb&param=HMDB0093530	DG(i-15:0/i-18:0/0:0)		600.554	1	33.5098	0.109902	1.54519
33.51_600.5544m/z	HMDB0093122		M+NH4	C36H70O5	35.6	0	-3.0316	81.7009	100 - 39.9 - 8.79 - 1.39 - 0.174	http://nonlinear.com/redirect/outbound?p=hmdb&param=HMDB0093122	DG(12:0/0:0/a-21:0)		600.554	1	33.5098	0.109902	1.54519
33.51_600.5544m/z	HMDB0094029		M+NH4	C36H70O5	35.6	0	-3.0316	81.7009	100 - 39.9 - 8.79 - 1.39 - 0.174	http://nonlinear.com/redirect/outbound?p=hmdb&param=HMDB0094029	DG(i-19:0/i-14:0/0:0)		600.554	1	33.5098	0.109902	1.54519
33.51_600.5544m/z	HMDB0093533		M+NH4	C36H70O5	35.6	0	-3.0316	81.7009	100 - 39.9 - 8.79 - 1.39 - 0.174	http://nonlinear.com/redirect/outbound?p=hmdb&param=HMDB0093533	DG(15:0/0:0/i-18:0)		600.554	1	33.5098	0.109902	1.54519
33.51_600.5544m/z	HMDB0092957		M+NH4	C36H70O5	35.6	0	-3.0316	81.7009	100 - 39.9 - 8.79 - 1.39 - 0.174	http://nonlinear.com/redirect/outbound?p=hmdb&param=HMDB0092957	DG(8:0/a-25:0/0:0)		600.554	1	33.5098	0.109902	1.54519
33.51_600.5544m/z	HMDB0092958		M+NH4	C36H70O5	35.6	0	-3.0316	81.7009	100 - 39.9 - 8.79 - 1.39 - 0.174	http://nonlinear.com/redirect/outbound?p=hmdb&param=HMDB0092958	DG(8:0/0:0/a-25:0)		600.554	1	33.5098	0.109902	1.54519
33.51_600.5544m/z	HMDB0094249		M+NH4	C36H70O5	35.6	0	-3.0316	81.7009	100 - 39.9 - 8.79 - 1.39 - 0.174	http://nonlinear.com/redirect/outbound?p=hmdb&param=HMDB0094249	DG(i-21:0/i-12:0/0:0)		600.554	1	33.5098	0.109902	1.54519
33.51_600.5544m/z	HMDB0094250		M+NH4	C36H70O5	35.6	0	-3.0316	81.7009	100 - 39.9 - 8.79 - 1.39 - 0.174	http://nonlinear.com/redirect/outbound?p=hmdb&param=HMDB0094250	DG(i-21:0/0:0/i-12:0)		600.554	1	33.5098	0.109902	1.54519
33.51_600.5544m/z	HMDB0093926		M+NH4	C36H70O5	35.6	0	-3.0316	81.7009	100 - 39.9 - 8.79 - 1.39 - 0.174	http://nonlinear.com/redirect/outbound?p=hmdb&param=HMDB0093926	DG(i-18:0/i-15:0/0:0)		600.554	1	33.5098	0.109902	1.54519
33.51_600.5544m/z	HMDB0093925		M+NH4	C36H70O5	35.6	0	-3.0316	81.7009	100 - 39.9 - 8.79 - 1.39 - 0.174	http://nonlinear.com/redirect/outbound?p=hmdb&param=HMDB0093925	DG(i-18:0/0:0/a-15:0)		600.554	1	33.5098	0.109902	1.54519
33.51_600.5544m/z	HMDB0093924		M+NH4	C36H70O5	35.6	0	-3.0316	81.7009	100 - 39.9 - 8.79 - 1.39 - 0.174	http://nonlinear.com/redirect/outbound?p=hmdb&param=HMDB0093924	DG(i-18:0/a-15:0/0:0)		600.554	1	33.5098	0.109902	1.54519
33.51_600.5544m/z	HMDB0094246		M+NH4	C36H70O5	35.6	0	-3.0316	81.7009	100 - 39.9 - 8.79 - 1.39 - 0.174	http://nonlinear.com/redirect/outbound?p=hmdb&param=HMDB0094246	DG(a-21:0/0:0/i-12:0)		600.554	1	33.5098	0.109902	1.54519
33.51_600.5544m/z	HMDB0093786		M+NH4	C36H70O5	35.6	0	-3.0316	81.7009	100 - 39.9 - 8.79 - 1.39 - 0.174	http://nonlinear.com/redirect/outbound?p=hmdb&param=HMDB0093786	DG(i-17:0/i-16:0/0:0)		600.554	1	33.5098	0.109902	1.54519
33.51_600.5544m/z	HMDB0093783		M+NH4	C36H70O5	35.6	0	-3.0316	81.7009	100 - 39.9 - 8.79 - 1.39 - 0.174	http://nonlinear.com/redirect/outbound?p=hmdb&param=HMDB0093783	DG(a-17:0/0:0/i-16:0)		600.554	1	33.5098	0.109902	1.54519
33.51_600.5544m/z	HMDB0093782		M+NH4	C36H70O5	35.6	0	-3.0316	81.7009	100 - 39.9 - 8.79 - 1.39 - 0.174	http://nonlinear.com/redirect/outbound?p=hmdb&param=HMDB0093782	DG(a-17:0/i-16:0/0:0)		600.554	1	33.5098	0.109902	1.54519
33.51_600.5544m/z	HMDB0093787		M+NH4	C36H70O5	35.6	0	-3.0316	81.7009	100 - 39.9 - 8.79 - 1.39 - 0.174	http://nonlinear.com/redirect/outbound?p=hmdb&param=HMDB0093787	DG(i-17:0/0:0/i-16:0)		600.554	1	33.5098	0.109902	1.54519
33.51_600.5544m/z	HMDB0094245		M+NH4	C36H70O5	35.6	0	-3.0316	81.7009	100 - 39.9 - 8.79 - 1.39 - 0.174	http://nonlinear.com/redirect/outbound?p=hmdb&param=HMDB0094245	DG(a-21:0/i-12:0/0:0)		600.554	1	33.5098	0.109902	1.54519
33.51_600.5544m/z	HMDB0093789		M+NH4	C36H70O5	35.6	0	-3.0316	81.7009	100 - 39.9 - 8.79 - 1.39 - 0.174	http://nonlinear.com/redirect/outbound?p=hmdb&param=HMDB0093789	DG(17:0/0:0/i-16:0)		600.554	1	33.5098	0.109902	1.54519
33.51_600.5544m/z	HMDB0093788		M+NH4	C36H70O5	35.6	0	-3.0316	81.7009	100 - 39.9 - 8.79 - 1.39 - 0.174	http://nonlinear.com/redirect/outbound?p=hmdb&param=HMDB0093788	DG(17:0/i-16:0/0:0)		600.554	1	33.5098	0.109902	1.54519
33.51_600.5544m/z	HMDB0093927		M+NH4	C36H70O5	35.6	0	-3.0316	81.7009	100 - 39.9 - 8.79 - 1.39 - 0.174	http://nonlinear.com/redirect/outbound?p=hmdb&param=HMDB0093927	DG(i-18:0/0:0/i-15:0)		600.554	1	33.5098	0.109902	1.54519
33.51_600.5544m/z	HMDB0093655		M+NH4	C36H70O5	35.6	0	-3.0316	81.7009	100 - 39.9 - 8.79 - 1.39 - 0.174	http://nonlinear.com/redirect/outbound?p=hmdb&param=HMDB0093655	DG(i-16:0/0:0/i-17:0)		600.554	1	33.5098	0.109902	1.54519
33.51_600.5544m/z	HMDB0093656		M+NH4	C36H70O5	35.6	0	-3.0316	81.7009	100 - 39.9 - 8.79 - 1.39 - 0.174	http://nonlinear.com/redirect/outbound?p=hmdb&param=HMDB0093656	DG(16:0/i-17:0/0:0)		600.554	1	33.5098	0.109902	1.54519
33.51_600.5544m/z	HMDB0093657		M+NH4	C36H70O5	35.6	0	-3.0316	81.7009	100 - 39.9 - 8.79 - 1.39 - 0.174	http://nonlinear.com/redirect/outbound?p=hmdb&param=HMDB0093657	DG(16:0/0:0/i-17:0)		600.554	1	33.5098	0.109902	1.54519
33.51_600.5544m/z	HMDB0093654		M+NH4	C36H70O5	35.6	0	-3.0316	81.7009	100 - 39.9 - 8.79 - 1.39 - 0.174	http://nonlinear.com/redirect/outbound?p=hmdb&param=HMDB0093654	DG(i-16:0/i-17:0/0:0)		600.554	1	33.5098	0.109902	1.54519
33.51_600.5544m/z	HMDB0093391		M+NH4	C36H70O5	35.6	0	-3.0316	81.7009	100 - 39.9 - 8.79 - 1.39 - 0.174	http://nonlinear.com/redirect/outbound?p=hmdb&param=HMDB0093391	DG(i-14:0/i-19:0/0:0)		600.554	1	33.5098	0.109902	1.54519
33.51_600.5544m/z	HMDB0093652		M+NH4	C36H70O5	35.6	0	-3.0316	81.7009	100 - 39.9 - 8.79 - 1.39 - 0.174	http://nonlinear.com/redirect/outbound?p=hmdb&param=HMDB0093652	DG(i-16:0/a-17:0/0:0)		600.554	1	33.5098	0.109902	1.54519
33.51_600.5544m/z	HMDB0093653		M+NH4	C36H70O5	35.6	0	-3.0316	81.7009	100 - 39.9 - 8.79 - 1.39 - 0.174	http://nonlinear.com/redirect/outbound?p=hmdb&param=HMDB0093653	DG(i-16:0/0:0/a-17:0)		600.554	1	33.5098	0.109902	1.54519
33.51_600.5544m/z	HMDB0093658		M+NH4	C36H70O5	35.6	0	-3.0316	81.7009	100 - 39.9 - 8.79 - 1.39 - 0.174	http://nonlinear.com/redirect/outbound?p=hmdb&param=HMDB0093658	DG(16:0/a-17:0/0:0)		600.554	1	33.5098	0.109902	1.54519
33.51_600.5544m/z	HMDB0093930		M+NH4	C36H70O5	35.6	0	-3.0316	81.7009	100 - 39.9 - 8.79 - 1.39 - 0.174	http://nonlinear.com/redirect/outbound?p=hmdb&param=HMDB0093930	DG(18:0/a-15:0/0:0)		600.554	1	33.5098	0.109902	1.54519
33.51_600.5544m/z	HMDB0093929		M+NH4	C36H70O5	35.6	0	-3.0316	81.7009	100 - 39.9 - 8.79 - 1.39 - 0.174	http://nonlinear.com/redirect/outbound?p=hmdb&param=HMDB0093929	DG(18:0/0:0/i-15:0)		600.554	1	33.5098	0.109902	1.54519
33.51_600.5544m/z	HMDB0093928		M+NH4	C36H70O5	35.6	0	-3.0316	81.7009	100 - 39.9 - 8.79 - 1.39 - 0.174	http://nonlinear.com/redirect/outbound?p=hmdb&param=HMDB0093928	DG(18:0/i-15:0/0:0)		600.554	1	33.5098	0.109902	1.54519
33.51_600.5544m/z	HMDB0093931		M+NH4	C36H70O5	35.6	0	-3.0316	81.7009	100 - 39.9 - 8.79 - 1.39 - 0.174	http://nonlinear.com/redirect/outbound?p=hmdb&param=HMDB0093931	DG(18:0/0:0/a-15:0)		600.554	1	33.5098	0.109902	1.54519
33.51_600.5544m/z	HMDB0093659		M+NH4	C36H70O5	35.6	0	-3.0316	81.7009	100 - 39.9 - 8.79 - 1.39 - 0.174	http://nonlinear.com/redirect/outbound?p=hmdb&param=HMDB0093659	DG(16:0/0:0/a-17:0)		600.554	1	33.5098	0.109902	1.54519
33.51_600.5544m/z	HMDB0094252		M+NH4	C36H70O5	35.6	0	-3.0316	81.7009	100 - 39.9 - 8.79 - 1.39 - 0.174	http://nonlinear.com/redirect/outbound?p=hmdb&param=HMDB0094252	DG(21:0/0:0/i-12:0)		600.554	1	33.5098	0.109902	1.54519
33.51_600.5544m/z	HMDB0094251		M+NH4	C36H70O5	35.6	0	-3.0316	81.7009	100 - 39.9 - 8.79 - 1.39 - 0.174	http://nonlinear.com/redirect/outbound?p=hmdb&param=HMDB0094251	DG(21:0/i-12:0/0:0)		600.554	1	33.5098	0.109902	1.54519
33.51_600.5544m/z	HMDB0094138		M+NH4	C36H70O5	35.6	0	-3.0316	81.7009	100 - 39.9 - 8.79 - 1.39 - 0.174	http://nonlinear.com/redirect/outbound?p=hmdb&param=HMDB0094138	DG(i-20:0/0:0/a-13:0)		600.554	1	33.5098	0.109902	1.54519
33.51_600.5544m/z	HMDB0094139		M+NH4	C36H70O5	35.6	0	-3.0316	81.7009	100 - 39.9 - 8.79 - 1.39 - 0.174	http://nonlinear.com/redirect/outbound?p=hmdb&param=HMDB0094139	DG(i-20:0/i-13:0/0:0)		600.554	1	33.5098	0.109902	1.54519
33.51_600.5544m/z	HMDB0093269		M+NH4	C36H70O5	35.6	0	-3.0316	81.7009	100 - 39.9 - 8.79 - 1.39 - 0.174	http://nonlinear.com/redirect/outbound?p=hmdb&param=HMDB0093269	DG(a-13:0/i-20:0/0:0)		600.554	1	33.5098	0.109902	1.54519
33.51_600.5544m/z	HMDB0094137		M+NH4	C36H70O5	35.6	0	-3.0316	81.7009	100 - 39.9 - 8.79 - 1.39 - 0.174	http://nonlinear.com/redirect/outbound?p=hmdb&param=HMDB0094137	DG(i-20:0/a-13:0/0:0)		600.554	1	33.5098	0.109902	1.54519
33.51_600.5544m/z	HMDB0093270		M+NH4	C36H70O5	35.6	0	-3.0316	81.7009	100 - 39.9 - 8.79 - 1.39 - 0.174	http://nonlinear.com/redirect/outbound?p=hmdb&param=HMDB0093270	DG(a-13:0/0:0/i-20:0)		600.554	1	33.5098	0.109902	1.54519
33.51_600.5544m/z	HMDB0093394		M+NH4	C36H70O5	35.6	0	-3.0316	81.7009	100 - 39.9 - 8.79 - 1.39 - 0.174	http://nonlinear.com/redirect/outbound?p=hmdb&param=HMDB0093394	DG(14:0/0:0/i-19:0)		600.554	1	33.5098	0.109902	1.54519
33.51_600.5544m/z	HMDB0094143		M+NH4	C36H70O5	35.6	0	-3.0316	81.7009	100 - 39.9 - 8.79 - 1.39 - 0.174	http://nonlinear.com/redirect/outbound?p=hmdb&param=HMDB0094143	DG(20:0/a-13:0/0:0)		600.554	1	33.5098	0.109902	1.54519
33.51_600.5544m/z	HMDB0094144		M+NH4	C36H70O5	35.6	0	-3.0316	81.7009	100 - 39.9 - 8.79 - 1.39 - 0.174	http://nonlinear.com/redirect/outbound?p=hmdb&param=HMDB0094144	DG(20:0/0:0/a-13:0)		600.554	1	33.5098	0.109902	1.54519
33.51_600.5544m/z	HMDB0094142		M+NH4	C36H70O5	35.6	0	-3.0316	81.7009	100 - 39.9 - 8.79 - 1.39 - 0.174	http://nonlinear.com/redirect/outbound?p=hmdb&param=HMDB0094142	DG(20:0/0:0/i-13:0)		600.554	1	33.5098	0.109902	1.54519
33.51_600.5544m/z	HMDB0094140		M+NH4	C36H70O5	35.6	0	-3.0316	81.7009	100 - 39.9 - 8.79 - 1.39 - 0.174	http://nonlinear.com/redirect/outbound?p=hmdb&param=HMDB0094140	DG(i-20:0/0:0/i-13:0)		600.554	1	33.5098	0.109902	1.54519
33.51_600.5544m/z	HMDB0094141		M+NH4	C36H70O5	35.6	0	-3.0316	81.7009	100 - 39.9 - 8.79 - 1.39 - 0.174	http://nonlinear.com/redirect/outbound?p=hmdb&param=HMDB0094141	DG(20:0/i-13:0/0:0)		600.554	1	33.5098	0.109902	1.54519
33.51_600.5544m/z	HMDB0093273		M+NH4	C36H70O5	35.6	0	-3.0316	81.7009	100 - 39.9 - 8.79 - 1.39 - 0.174	http://nonlinear.com/redirect/outbound?p=hmdb&param=HMDB0093273	DG(i-13:0/i-20:0/0:0)		600.554	1	33.5098	0.109902	1.54519
33.51_600.5544m/z	HMDB0093275		M+NH4	C36H70O5	35.6	0	-3.0316	81.7009	100 - 39.9 - 8.79 - 1.39 - 0.174	http://nonlinear.com/redirect/outbound?p=hmdb&param=HMDB0093275	DG(13:0/i-20:0/0:0)		600.554	1	33.5098	0.109902	1.54519
33.51_600.5544m/z	HMDB0094030		M+NH4	C36H70O5	35.6	0	-3.0316	81.7009	100 - 39.9 - 8.79 - 1.39 - 0.174	http://nonlinear.com/redirect/outbound?p=hmdb&param=HMDB0094030	DG(i-19:0/0:0/i-14:0)		600.554	1	33.5098	0.109902	1.54519
33.51_600.5544m/z	HMDB0093276		M+NH4	C36H70O5	35.6	0	-3.0316	81.7009	100 - 39.9 - 8.79 - 1.39 - 0.174	http://nonlinear.com/redirect/outbound?p=hmdb&param=HMDB0093276	DG(13:0/0:0/i-20:0)		600.554	1	33.5098	0.109902	1.54519
33.51_600.5544m/z	HMDB0094031		M+NH4	C36H70O5	35.6	0	-3.0316	81.7009	100 - 39.9 - 8.79 - 1.39 - 0.174	http://nonlinear.com/redirect/outbound?p=hmdb&param=HMDB0094031	DG(19:0/i-14:0/0:0)		600.554	1	33.5098	0.109902	1.54519
33.51_600.5544m/z	HMDB0094032		M+NH4	C36H70O5	35.6	0	-3.0316	81.7009	100 - 39.9 - 8.79 - 1.39 - 0.174	http://nonlinear.com/redirect/outbound?p=hmdb&param=HMDB0094032	DG(19:0/0:0/i-14:0)		600.554	1	33.5098	0.109902	1.54519
33.51_600.5544m/z	HMDB0093274		M+NH4	C36H70O5	35.6	0	-3.0316	81.7009	100 - 39.9 - 8.79 - 1.39 - 0.174	http://nonlinear.com/redirect/outbound?p=hmdb&param=HMDB0093274	DG(i-13:0/0:0/i-20:0)		600.554	1	33.5098	0.109902	1.54519
33.51_600.5544m/z	HMDB0093393		M+NH4	C36H70O5	35.6	0	-3.0316	81.7009	100 - 39.9 - 8.79 - 1.39 - 0.174	http://nonlinear.com/redirect/outbound?p=hmdb&param=HMDB0093393	DG(14:0/i-19:0/0:0)		600.554	1	33.5098	0.109902	1.54519
33.51_600.5544m/z	HMDB0093392		M+NH4	C36H70O5	35.6	0	-3.0316	81.7009	100 - 39.9 - 8.79 - 1.39 - 0.174	http://nonlinear.com/redirect/outbound?p=hmdb&param=HMDB0093392	DG(i-14:0/0:0/i-19:0)		600.554	1	33.5098	0.109902	1.54519
33.51_600.5544m/z	HMDB0093778		M+NH4	C36H70O5	35.6	0	-3.0316	81.7009	100 - 39.9 - 8.79 - 1.39 - 0.174	http://nonlinear.com/redirect/outbound?p=hmdb&param=HMDB0093778	DG(17:0/16:0/0:0)		600.554	1	33.5098	0.109902	1.54519
33.51_600.5544m/z	HMDB0093265		M+NH4	C36H70O5	35.6	0	-3.0316	81.7009	100 - 39.9 - 8.79 - 1.39 - 0.174	http://nonlinear.com/redirect/outbound?p=hmdb&param=HMDB0093265	DG(13:0/20:0/0:0)		600.554	1	33.5098	0.109902	1.54519
33.51_600.5544m/z	HMDB0093388		M+NH4	C36H70O5	35.6	0	-3.0316	81.7009	100 - 39.9 - 8.79 - 1.39 - 0.174	http://nonlinear.com/redirect/outbound?p=hmdb&param=HMDB0093388	DG(14:0/0:0/19:0)		600.554	1	33.5098	0.109902	1.54519
33.51_600.5544m/z	HMDB0093779		M+NH4	C36H70O5	35.6	0	-3.0316	81.7009	100 - 39.9 - 8.79 - 1.39 - 0.174	http://nonlinear.com/redirect/outbound?p=hmdb&param=HMDB0093779	DG(17:0/0:0/16:0)		600.554	1	33.5098	0.109902	1.54519
33.51_600.5544m/z	HMDB0094582		M+NH4	C36H70O5	35.6	0	-3.0316	81.7009	100 - 39.9 - 8.79 - 1.39 - 0.174	http://nonlinear.com/redirect/outbound?p=hmdb&param=HMDB0094582	DG(a-25:0/8:0/0:0)		600.554	1	33.5098	0.109902	1.54519
33.51_600.5544m/z	HMDB0007155		M+NH4	C36H70O5	35.6	0	-3.0316	81.7009	100 - 39.9 - 8.79 - 1.39 - 0.174	http://nonlinear.com/redirect/outbound?p=hmdb&param=HMDB0007155	DG(18:0/15:0/0:0)		600.554	1	33.5098	0.109902	1.54519
33.51_600.5544m/z	HMDB0055983		M+NH4	C36H70O5	35.6	0	-3.0316	81.7009	100 - 39.9 - 8.79 - 1.39 - 0.174	http://nonlinear.com/redirect/outbound?p=hmdb&param=HMDB0055983	DG(15:0/0:0/18:0)		600.554	1	33.5098	0.109902	1.54519
33.51_600.5544m/z	HMDB0093780		M+NH4	C36H70O5	35.6	0	-3.0316	81.7009	100 - 39.9 - 8.79 - 1.39 - 0.174	http://nonlinear.com/redirect/outbound?p=hmdb&param=HMDB0093780	DG(i-17:0/16:0/0:0)		600.554	1	33.5098	0.109902	1.54519
33.51_600.5544m/z	HMDB0007071		M+NH4	C36H70O5	35.6	0	-3.0316	81.7009	100 - 39.9 - 8.79 - 1.39 - 0.174	http://nonlinear.com/redirect/outbound?p=hmdb&param=HMDB0007071	DG(15:0/18:0/0:0)		600.554	1	33.5098	0.109902	1.54519
33.51_600.5544m/z	HMDB0093781		M+NH4	C36H70O5	35.6	0	-3.0316	81.7009	100 - 39.9 - 8.79 - 1.39 - 0.174	http://nonlinear.com/redirect/outbound?p=hmdb&param=HMDB0093781	DG(i-17:0/0:0/16:0)		600.554	1	33.5098	0.109902	1.54519
33.51_600.5544m/z	HMDB0094247		M+NH4	C36H70O5	35.6	0	-3.0316	81.7009	100 - 39.9 - 8.79 - 1.39 - 0.174	http://nonlinear.com/redirect/outbound?p=hmdb&param=HMDB0094247	DG(a-21:0/12:0/0:0)		600.554	1	33.5098	0.109902	1.54519
33.51_600.5544m/z	HMDB0094583		M+NH4	C36H70O5	35.6	0	-3.0316	81.7009	100 - 39.9 - 8.79 - 1.39 - 0.174	http://nonlinear.com/redirect/outbound?p=hmdb&param=HMDB0094583	DG(a-25:0/0:0/8:0)		600.554	1	33.5098	0.109902	1.54519
33.51_600.5544m/z	HMDB0093387		M+NH4	C36H70O5	35.6	0	-3.0316	81.7009	100 - 39.9 - 8.79 - 1.39 - 0.174	http://nonlinear.com/redirect/outbound?p=hmdb&param=HMDB0093387	DG(14:0/19:0/0:0)		600.554	1	33.5098	0.109902	1.54519
33.51_600.5544m/z	HMDB0094248		M+NH4	C36H70O5	35.6	0	-3.0316	81.7009	100 - 39.9 - 8.79 - 1.39 - 0.174	http://nonlinear.com/redirect/outbound?p=hmdb&param=HMDB0094248	DG(a-21:0/0:0/12:0)		600.554	1	33.5098	0.109902	1.54519
33.51_600.5544m/z	HMDB0094133		M+NH4	C36H70O5	35.6	0	-3.0316	81.7009	100 - 39.9 - 8.79 - 1.39 - 0.174	http://nonlinear.com/redirect/outbound?p=hmdb&param=HMDB0094133	DG(20:0/13:0/0:0)		600.554	1	33.5098	0.109902	1.54519
33.51_600.5544m/z	HMDB0094243		M+NH4	C36H70O5	35.6	0	-3.0316	81.7009	100 - 39.9 - 8.79 - 1.39 - 0.174	http://nonlinear.com/redirect/outbound?p=hmdb&param=HMDB0094243	DG(i-21:0/12:0/0:0)		600.554	1	33.5098	0.109902	1.54519
33.51_600.5544m/z	HMDB0094242		M+NH4	C36H70O5	35.6	0	-3.0316	81.7009	100 - 39.9 - 8.79 - 1.39 - 0.174	http://nonlinear.com/redirect/outbound?p=hmdb&param=HMDB0094242	DG(21:0/0:0/12:0)		600.554	1	33.5098	0.109902	1.54519
33.51_600.5544m/z	HMDB0094244		M+NH4	C36H70O5	35.6	0	-3.0316	81.7009	100 - 39.9 - 8.79 - 1.39 - 0.174	http://nonlinear.com/redirect/outbound?p=hmdb&param=HMDB0094244	DG(i-21:0/0:0/12:0)		600.554	1	33.5098	0.109902	1.54519
33.51_600.5544m/z	HMDB0093921		M+NH4	C36H70O5	35.6	0	-3.0316	81.7009	100 - 39.9 - 8.79 - 1.39 - 0.174	http://nonlinear.com/redirect/outbound?p=hmdb&param=HMDB0093921	DG(18:0/0:0/15:0)		600.554	1	33.5098	0.109902	1.54519
33.51_600.5544m/z	HMDB0094135		M+NH4	C36H70O5	35.6	0	-3.0316	81.7009	100 - 39.9 - 8.79 - 1.39 - 0.174	http://nonlinear.com/redirect/outbound?p=hmdb&param=HMDB0094135	DG(i-20:0/13:0/0:0)		600.554	1	33.5098	0.109902	1.54519
33.51_600.5544m/z	HMDB0093272		M+NH4	C36H70O5	35.6	0	-3.0316	81.7009	100 - 39.9 - 8.79 - 1.39 - 0.174	http://nonlinear.com/redirect/outbound?p=hmdb&param=HMDB0093272	DG(a-13:0/0:0/20:0)		600.554	1	33.5098	0.109902	1.54519
33.51_600.5544m/z	HMDB0094241		M+NH4	C36H70O5	35.6	0	-3.0316	81.7009	100 - 39.9 - 8.79 - 1.39 - 0.174	http://nonlinear.com/redirect/outbound?p=hmdb&param=HMDB0094241	DG(21:0/12:0/0:0)		600.554	1	33.5098	0.109902	1.54519
33.51_600.5544m/z	HMDB0094136		M+NH4	C36H70O5	35.6	0	-3.0316	81.7009	100 - 39.9 - 8.79 - 1.39 - 0.174	http://nonlinear.com/redirect/outbound?p=hmdb&param=HMDB0094136	DG(i-20:0/0:0/13:0)		600.554	1	33.5098	0.109902	1.54519
[truncated: 21,685 more rows]
